# Supplementary material for: Diversity and evolution of surface polysaccharide synthesis loci in Enterobacteriales
Source: ISME J. 2020 Apr 6;14(7):1713–30. doi: 10.1038/s41396-020-0628-0 (PMC7305143; doi:10.1038/s41396-020-0628-0)
Supplement: Supplementary file 2 — Supplementary Tables S1, S2, S3 and S5 [file 41396_2020_628_MOESM2_ESM.zip]

Archive with 9 entries (8 files):
- SupplTableS1.xlsx
- __MACOSX/
- __MACOSX/._SupplTableS1.xlsx
- SupplTableS2.csv
- __MACOSX/._SupplTableS2.csv
- SupplTableS5.xlsx
- __MACOSX/._SupplTableS5.xlsx
- SupplTableS3.xlsx
- __MACOSX/._SupplTableS3.xlsx
