# Supplementary material for: Diversity and evolution of surface polysaccharide synthesis loci in Enterobacteriales
Source: ISME J. 2020 Apr 6;14(7):1713–30. doi: 10.1038/s41396-020-0628-0 (PMC7305143; doi:10.1038/s41396-020-0628-0)
Supplement: Supplementary file 2 — Supplementary Tables S1, S2, S3 and S5 [file 41396_2020_628_MOESM2_ESM.zip › SupplTableS1.xlsx]

## Sheet: metadata
accession	strain.name	ncbi.species	mash.genus	mash.genus.cat	mash.species	mash.species.cat	tax.id	epi	location	host	disease	isol.source	serovar	strain	rst	cps.0p0	cps.0p1	cps.0p2	kps.0p0	kps.0p1	kps.0p2
GCF_000225565.1	ASM22556v1	Brenneria_sp.	Brenneria	Brenneria	Brenneria_nigrifluens	Brenneria_nigrifluens	598467	unknown	unknown	unknown	unknown	unknown	unknown	unknown	Bren.0001	missing	missing	missing	missing	missing	missing
GCF_001049335.1	B_goodwinii_PB	Brenneria_goodwinii	Brenneria	Brenneria	Brenneria_goodwinii	Brenneria_goodwinii	1109412	unknown	unknown	unknown	unknown	unknown	unknown	unknown	Bren.0002	missing	missing	missing	missing	missing	missing
GCF_002291445.1	ASM229144v1	Brenneria_goodwinii	Brenneria	Brenneria	Brenneria_goodwinii	Brenneria_goodwinii	1109412	unknown	unknown	unknown	unknown	unknown	unknown	unknown	Bren.0003	missing	missing	missing	missing	missing	missing
GCF_000007365.1	ASM736v1	Buchnera_aphidicola	Buchnera	Buchnera,Wigglesworthia	Buchnera_aphidicola	Buchnera_aphidicola_C1	198804	unknown	unknown	unknown	unknown	unknown	unknown	unknown	unknown	missing	missing	missing	missing	missing	missing
GCF_000007725.1	ASM772v1	Buchnera_aphidicola	Buchnera	Buchnera,Wigglesworthia	Buchnera_aphidicola	Buchnera_aphidicola_C2	224915	unknown	unknown	unknown	unknown	unknown	unknown	unknown	unknown	missing	missing	missing	missing	missing	missing
GCF_000009605.1	ASM960v1	Buchnera_aphidicola	Buchnera	Buchnera,Wigglesworthia	Buchnera_aphidicola	Buchnera_aphidicola_C1	107806	unknown	unknown	unknown	unknown	unknown	unknown	unknown	Buch.0001	missing	missing	missing	missing	missing	missing
GCF_000021065.1	ASM2106v1	Buchnera_aphidicola	Buchnera	Buchnera,Wigglesworthia	Buchnera_aphidicola	Buchnera_aphidicola_C1	561501	unknown	unknown	unknown	unknown	unknown	unknown	unknown	Buch.0002	missing	missing	missing	missing	missing	missing
GCF_000021085.1	ASM2108v1	Buchnera_aphidicola	Buchnera	Buchnera,Wigglesworthia	Buchnera_aphidicola	Buchnera_aphidicola_C1	563178	unknown	unknown	unknown	unknown	unknown	unknown	unknown	Buch.0003	missing	missing	missing	missing	missing	missing
GCF_000090965.1	ASM9096v1	Buchnera_aphidicola	Buchnera	Buchnera,Wigglesworthia	Buchnera_aphidicola	Buchnera_aphidicola_C2	372461	unknown	unknown	unknown	unknown	unknown	unknown	unknown	unknown	missing	missing	missing	missing	missing	missing
GCF_000174075.1	ASM17407v1	Buchnera_aphidicola	Buchnera	Buchnera,Wigglesworthia	Buchnera_aphidicola	Buchnera_aphidicola_C1	593275	unknown	unknown	unknown	unknown	unknown	unknown	unknown	Buch.0003	missing	missing	missing	missing	missing	missing
GCF_000183225.1	ASM18322v1	Buchnera_aphidicola	Buchnera	Buchnera,Wigglesworthia	Buchnera_aphidicola	Buchnera_aphidicola_C1	713603	unknown	unknown	unknown	unknown	unknown	unknown	unknown	Buch.0004	missing	missing	missing	missing	missing	missing
GCF_000183245.1	ASM18324v1	Buchnera_aphidicola	Buchnera	Buchnera,Wigglesworthia	Buchnera_aphidicola	Buchnera_aphidicola_C1	713602	unknown	unknown	unknown	unknown	unknown	unknown	unknown	Buch.0005	missing	missing	missing	missing	missing	missing
GCF_000183285.1	ASM18328v1	Buchnera_aphidicola	Buchnera	Buchnera,Wigglesworthia	Buchnera_aphidicola	Buchnera_aphidicola_C1	713601	unknown	unknown	unknown	unknown	unknown	unknown	unknown	Buch.0006	missing	missing	missing	missing	missing	missing
GCF_000183305.1	ASM18330v1	Buchnera_aphidicola	Buchnera	Buchnera,Wigglesworthia	Buchnera_aphidicola	Buchnera_aphidicola_C1	713600	unknown	unknown	unknown	unknown	unknown	unknown	unknown	Buch.0007	missing	missing	missing	missing	missing	missing
GCF_000217635.1	ASM21763v1	Buchnera_aphidicola	Buchnera	Buchnera,Wigglesworthia	Buchnera_aphidicola	Buchnera_aphidicola_C2	261317	unknown	unknown	unknown	unknown	unknown	unknown	unknown	unknown	missing	missing	missing	missing	missing	missing
GCF_000225445.1	ASM22544v1	Buchnera_aphidicola	Buchnera	Buchnera,Wigglesworthia	Buchnera_aphidicola	Buchnera_aphidicola_C1	1005090	unknown	unknown	unknown	unknown	unknown	unknown	unknown	unknown	missing	missing	missing	missing	missing	missing
GCF_000225465.1	ASM22546v1	Buchnera_aphidicola	Buchnera	Buchnera,Wigglesworthia	Buchnera_aphidicola	Buchnera_aphidicola_C1	1005057	unknown	unknown	unknown	unknown	unknown	unknown	unknown	unknown	missing	missing	missing	missing	missing	missing
GCF_000521525.1	ASM52152v1	Buchnera_aphidicola	Buchnera	Buchnera,Wigglesworthia	Buchnera_aphidicola	Buchnera_aphidicola_C1	1009856	unknown	unknown	unknown	unknown	unknown	unknown	unknown	unknown	missing	missing	missing	missing	missing	missing
GCF_000521545.1	ASM52154v1	Buchnera_aphidicola	Buchnera	Buchnera,Wigglesworthia	Buchnera_aphidicola	Buchnera_aphidicola_C1	1009857	unknown	unknown	unknown	unknown	unknown	unknown	unknown	unknown	missing	missing	missing	missing	missing	missing
GCF_000521565.1	ASM52156v1	Buchnera_aphidicola	Buchnera	Buchnera,Wigglesworthia	Buchnera_aphidicola	Buchnera_aphidicola_C1	1009858	unknown	unknown	unknown	unknown	unknown	unknown	unknown	unknown	missing	missing	missing	missing	missing	missing
GCF_000521585.1	ASM52158v1	Buchnera_aphidicola	Buchnera	Buchnera,Wigglesworthia	Buchnera_aphidicola	Buchnera_aphidicola_C1	1009859	unknown	unknown	unknown	unknown	unknown	unknown	unknown	unknown	missing	missing	missing	missing	missing	missing
GCF_001280225.1	ASM128022v1	Buchnera_aphidicola	Buchnera	Buchnera,Wigglesworthia	Buchnera_aphidicola	Buchnera_aphidicola_C1	1265350	unknown	unknown	unknown	unknown	unknown	unknown	unknown	unknown	missing	missing	missing	missing	missing	missing
GCF_001648115.1	ASM164811v1	Buchnera_aphidicola	Buchnera	Buchnera,Wigglesworthia	Buchnera_aphidicola	Buchnera_aphidicola_C2	118110	unknown	unknown	unknown	unknown	unknown	unknown	unknown	unknown	missing	missing	missing	missing	missing	missing
GCF_001700895.1	ASM170089v1	Buchnera_aphidicola	Buchnera	Buchnera,Wigglesworthia	Buchnera_aphidicola	Buchnera_aphidicola_C1	118101	unknown	unknown	unknown	unknown	unknown	unknown	unknown	unknown	missing	missing	missing	missing	missing	missing
GCF_001939165.1	Buchnera_aphidicola_GOO6_v1	Buchnera_aphidicola	Buchnera	Buchnera,Wigglesworthia	Buchnera_aphidicola	Buchnera_aphidicola_C1	98795	unknown	unknown	unknown	unknown	unknown	unknown	unknown	unknown	missing	missing	missing	missing	missing	missing
GCF_900016785.1	BTsPazieg1.0	Buchnera_aphidicola	Buchnera	Buchnera,Wigglesworthia	Buchnera_aphidicola	Buchnera_aphidicola_C2	98804	unknown	unknown	unknown	unknown	unknown	unknown	unknown	unknown	missing	missing	missing	missing	missing	missing
GCF_900128595.1	BCipseudotaxifoliae_v1.0	Buchnera_aphidicola	Buchnera	Buchnera,Wigglesworthia	Buchnera_aphidicola	Buchnera_aphidicola_C2	655384	unknown	unknown	unknown	unknown	unknown	unknown	unknown	unknown	missing	missing	missing	missing	missing	missing
GCF_900128725.1	BCifornacula_v1.0	Buchnera_aphidicola	Buchnera	Buchnera,Wigglesworthia	Buchnera_aphidicola	Buchnera_aphidicola_C2	9	unknown	unknown	unknown	unknown	unknown	unknown	unknown	unknown	missing	missing	missing	missing	missing	missing
GCF_900128735.1	BCiconfinis_v1.0	Buchnera_aphidicola	Buchnera	Buchnera,Wigglesworthia	Buchnera_aphidicola	Buchnera_aphidicola_C2	1878935	unknown	unknown	unknown	unknown	unknown	unknown	unknown	unknown	missing	missing	missing	missing	missing	missing
GCF_000427805.1	ASM42780v1	Budvicia_aquatica	Budvicia	Budvicia	Budvicia_aquatica	Budvicia_aquatica	1111728	unknown	unknown	unknown	unknown	unknown	unknown	unknown	Budv.0001	missing	missing	missing	missing	missing	missing
GCF_002591785.1	ASM259178v1	Budvicia_aquatica	Budvicia	Budvicia	Budvicia_aquatica	Budvicia_aquatica	82979	unknown	unknown	unknown	unknown	unknown	unknown	unknown	Budv.0001	missing	missing	missing	missing	missing	missing
GCF_000735355.1	GBAG_DRAFTv1	Buttiauxella_agrestis	Buttiauxella	Buttiauxella	Buttiauxella_agrestis	Buttiauxella_agrestis	1006004	unknown	unknown	unknown	unknown	unknown	unknown	unknown	Butt.0001	NA	NA	NA	missing	missing	missing
GCF_000737905.1	ASM73790v1	Buttiauxella_agrestis	Buttiauxella	Buttiauxella	Buttiauxella_noackiae	Buttiauxella_noackiae	82977	unknown	unknown	unknown	unknown	unknown	unknown	unknown	Butt.0002	CPS.L1	CPS.L1	CPS.L1	missing	missing	missing
GCF_001654835.1	Bga51604_DRAFTv1	Buttiauxella_gaviniae	Buttiauxella	Buttiauxella	Buttiauxella_gaviniae	Buttiauxella_gaviniae	1354253	unknown	unknown	unknown	unknown	unknown	unknown	unknown	Butt.0003	missing	missing	missing	missing	missing	missing
GCF_001654865.1	Bno51607_DRAFTv1	Buttiauxella_noackiae	Buttiauxella	Buttiauxella	Buttiauxella_noackiae	Buttiauxella_noackiae	1354255	unknown	unknown	unknown	unknown	unknown	unknown	unknown	Butt.0004	NA	NA	NA	missing	missing	missing
GCF_001654915.1	Bfe51602_DRAFTv1	Buttiauxella_ferragutiae	Buttiauxella	Buttiauxella	Buttiauxella_ferragutiae	Buttiauxella_ferragutiae	1354252	unknown	unknown	unknown	unknown	unknown	unknown	unknown	Butt.0005	NA	NA	NA	missing	missing	missing
GCF_001654925.1	Bbr51605_DRAFTv1	Buttiauxella_brennerae	Buttiauxella	Buttiauxella	Buttiauxella_brennerae	Buttiauxella_brennerae	1354251	unknown	unknown	unknown	unknown	unknown	unknown	unknown	Butt.0006	CPS.L2	CPS.L2	CPS.L2	missing	missing	missing
GCF_000412335.2	ASM41233v2	Cedecea_davisae	Cedecea	Cedecea	Cedecea_davisae	Cedecea_davisae	566551	unknown	unknown	unknown	unknown	unknown	unknown	unknown	Cede.0002	missing	missing	missing	missing	missing	missing
GCF_000757825.1	ASM75782v1	Cedecea_neteri	Cedecea	Cedecea	Cedecea_neteri	Cedecea_neteri	158822	unknown	unknown	unknown	unknown	unknown	unknown	unknown	Cede.0003	CPS.L4	CPS.L4	CPS.L4	missing	missing	missing
GCF_000758305.1	ASM75830v1	Cedecea_neteri	Cedecea	Cedecea	Cedecea_neteri	Cedecea_neteri	158822	unknown	unknown	unknown	unknown	unknown	unknown	unknown	Cede.0004	CPS.L5	CPS.L5	CPS.L5	missing	missing	missing
GCF_000758325.1	ASM75832v1	Cedecea_neteri	Cedecea	Cedecea	Cedecea_neteri	Cedecea_neteri	158822	unknown	unknown	unknown	unknown	unknown	unknown	unknown	Cede.0005	CPS.L6	CPS.L6	CPS.L6	missing	missing	missing
GCF_001571265.1	ASM157126v1	Cedecea_neteri	Cedecea	Cedecea	Cedecea_neteri	Cedecea_neteri	1216978	unknown	unknown	unknown	unknown	unknown	unknown	unknown	Cede.0007	CPS.L7	CPS.L7	CPS.L7	missing	missing	missing
GCF_002393445.1	ASM239344v1	Cedecea_neteri	Cedecea	Cedecea	Cedecea_neteri	Cedecea_neteri	158822	unknown	unknown	unknown	unknown	unknown	unknown	unknown	Cede.0007	CPS.L7	CPS.L7	CPS.L7	missing	missing	missing
GCF_900177785.1	IMG-taxon 2671180115 annotated assembly	Cedecea_sp.	Cedecea	Cedecea	Cedecea_neteri	Cedecea_neteri	1566286	unknown	unknown	unknown	unknown	unknown	unknown	unknown	Cede.0008	CPS.L8	CPS.L8	CPS.L8	missing	missing	missing
GCF_000018045.1	ASM1804v1	Citrobacter_koseri	Citrobacter	Citrobacter	Citrobacter_koseri	Citrobacter_koseri	290338	environmental/other	NULL	NULL	NULL	NULL	NULL	ATCC BAA-895	Citr.0001	CPS.L9	CPS.L9	CPS.L9	missing	missing	missing
GCF_000027085.1	ASM2708v1	Citrobacter_rodentium	Citrobacter	Citrobacter	Citrobacter_rodentium	Citrobacter_rodentium	637910	environmental/other	NULL	NULL	NULL	NULL	NULL	ICC168	Citr.0002	CPS.L10	CPS.L10	CPS.L10	missing	missing	missing
GCF_000155975.1	ASM15597v1	Citrobacter_youngae	Citrobacter	Citrobacter	Citrobacter_unknown	Other	500640	clinical	not determined	Homo sapiens	NULL	missing	NULL	ATCC 29220	Citr.0003	CPS.L11	CPS.L11	CPS.L11	missing	missing	missing
GCF_000158355.2	Citrobacter_sp_30_2_V2	Citrobacter_sp.	Citrobacter	Citrobacter	Citrobacter_portucalensis	Citrobacter_portucalensis	469595	unknown	unknown	unknown	unknown	unknown	unknown	unknown	Citr.0004	CPS.L12	CPS.L12	CPS.L12	missing	missing	missing
GCF_000208765.1	ASM20876v1	Citrobacter_freundii	Citrobacter	Citrobacter	Citrobacter_braakii	Citrobacter_braakii	670484	environmental/other	NULL	NULL	NULL	NULL	NULL	Ballerup 7851	Citr.0005	missing	missing	missing	missing	missing	missing
GCF_000238735.1	Citr_freu_4_7_47CFAA_V1	Citrobacter_freundii	Citrobacter	Citrobacter	Citrobacter_portucalensis	Citrobacter_portucalensis	742730	clinical	not determined	Homo sapiens	NULL	missing	NULL	4_7_47CFAA	Citr.0006	CPS.L13	CPS.L13	CPS.L13	missing	missing	missing
GCF_000277565.1	ASM27756v1	Citrobacter_sp.	Citrobacter	Citrobacter	Citrobacter_freundii	Citrobacter_freundii	1173691	unknown	unknown	unknown	unknown	unknown	unknown	unknown	Citr.0007	missing	missing	missing	missing	missing	missing
GCF_000312465.1	ASM31246v1	Citrobacter_freundii	Citrobacter	Citrobacter	Citrobacter_freundii	Citrobacter_freundii	1006003	environmental/other	USA	NULL	NULL	canal water	NULL	MTCC 1658	Citr.0008	NA	NA	NA	missing	missing	missing
GCF_000313895.1	L17dn	Citrobacter_sp.	Citrobacter	Citrobacter	Citrobacter_freundii	Citrobacter_freundii	1212820	unknown	unknown	unknown	unknown	unknown	unknown	unknown	Citr.0009	missing	missing	missing	missing	missing	missing
GCF_000342325.1	Whole genome assembly	Citrobacter_freundii	Citrobacter	Citrobacter	Citrobacter_freundii	Citrobacter_freundii	1288347	clinical	Japan	Homo sapiens	NULL	urine	NULL	GTC 09479	Citr.0010	CPS.L14	CPS.L14	CPS.L14	missing	missing	missing
GCF_000388155.1	Whole genome assembly	Citrobacter_freundii	Citrobacter	Citrobacter	Citrobacter_freundii	Citrobacter_freundii	1297584	environmental/other	NULL	NULL	NULL	NULL	NULL	GTC 09629	Citr.0009	missing	missing	missing	missing	missing	missing
GCF_000398825.1	Esch_coli_KTE30_V1	Citrobacter_sp.	Citrobacter	Citrobacter	Citrobacter_freundii	Citrobacter_freundii	1169319	unknown	unknown	unknown	unknown	unknown	unknown	unknown	Citr.0011	CPS.L14	CPS.L14	CPS.L14	missing	missing	missing
GCF_000398845.1	Esch_coli_KTE151_V1	Citrobacter_sp.	Citrobacter	Citrobacter	Citrobacter_braakii	Citrobacter_braakii	1169322	unknown	unknown	unknown	unknown	unknown	unknown	unknown	Citr.0012	CPS.L15	CPS.L15	CPS.L15	missing	missing	missing
GCF_000398865.1	Esch_coli_KTE32_V1	Citrobacter_sp.	Citrobacter	Citrobacter	Citrobacter_braakii	Citrobacter_braakii	1169350	unknown	unknown	unknown	unknown	unknown	unknown	unknown	Citr.0013	CPS.L16	CPS.L16	CPS.L16	missing	missing	missing
GCF_000521945.1	Citr_freu_UCI_32_V1	Citrobacter_freundii	Citrobacter	Citrobacter	Citrobacter_portucalensis	Citrobacter_portucalensis	1400137	clinical	USA: Irvine, CA	Homo sapiens	NULL	urine	NULL	UCI 32	Citr.0014	missing	missing	missing	missing	missing	missing
GCF_000521965.1	Citr_freu_UCI_31_V2	Citrobacter_freundii	Citrobacter	Citrobacter	Citrobacter_freundii	Citrobacter_freundii	1400136	clinical	USA: Irvine, CA	Homo sapiens	NULL	urine	NULL	UCI 31	Citr.0015	CPS.L17	CPS.L12	CPS.L12	missing	missing	missing
GCF_000582615.1	Citrobacter assembly	Citrobacter_freundii	Citrobacter	Citrobacter	Citrobacter_freundii	Citrobacter_freundii	1454056	environmental/other	NULL	NULL	NULL	NULL	NULL	RLS1	Citr.0016	NA	NA	NA	missing	missing	missing
GCF_000648515.1	ASM64851v1	Citrobacter_freundii	Citrobacter	Citrobacter	Citrobacter_werkmanii	Citrobacter_werkmanii	1333848	environmental/other	USA	NULL	NULL	sink aerator	NULL	CFNIH1	Citr.0017	CPS.L18	CPS.L17	CPS.L17	missing	missing	missing
GCF_000692115.1	Citr_freu_MGH_56_V1	Citrobacter_freundii	Citrobacter	Citrobacter	Citrobacter_europaeus	Citrobacter_europaeus	1439318	clinical	USA: Boston	Homo sapiens	NULL	Renal stone	NULL	MGH 56	Citr.0018	NA	NA	NA	missing	missing	missing
GCF_000692135.1	Citr_sp_MGH_55_V1	Citrobacter_sp.	Citrobacter	Citrobacter	Citrobacter_amalonaticus	Citrobacter_amalonaticus	1439319	unknown	unknown	unknown	unknown	unknown	unknown	unknown	Citr.0019	CPS.L19	CPS.L18	CPS.L18	missing	missing	missing
GCF_000714305.1	ASM71430v1	Citrobacter_freundii	Citrobacter	Citrobacter	Citrobacter_freundii	Citrobacter_freundii	546	clinical	Tanzania	Homo sapiens	NULL	stool	NULL	5-172-05_S1_C1	Citr.0020	CPS.L20	CPS.L19	CPS.L19	missing	missing	missing
GCF_000731055.1	ASM73105v1	Citrobacter_amalonaticus	Citrobacter	Citrobacter	Citrobacter_amalonaticus	Citrobacter_amalonaticus	35703	environmental/other	Malaysia	NULL	NULL	Dental Plaque	NULL	L8A	Citr.0021	missing	missing	missing	missing	missing	missing
GCF_000734905.1	ASM73490v1	Citrobacter_freundii	Citrobacter	Citrobacter	Citrobacter_freundii	Citrobacter_freundii	1006003	environmental/other	Netherlands	NULL	NULL	canal water	NULL	ATCC 8090	Citr.0016	CPS.L21	CPS.L20	CPS.L20	missing	missing	missing
GCF_000739675.1	ASM73967v1	Citrobacter_sp.	Citrobacter	Citrobacter	Citrobacter_murliniae	Citrobacter_murliniae	1080067	unknown	unknown	unknown	unknown	unknown	unknown	unknown	Citr.0022	CPS.L22	CPS.L21	CPS.L21	KPS.L1	KPS.L1	KPS.L1
GCF_000759735.1	ASM75973v1	Citrobacter_freundii	Citrobacter	Citrobacter	Citrobacter_freundii	Citrobacter_freundii	1114920	environmental/other	NULL	NULL	NULL	NULL	NULL	NBRC 12681	Citr.0016	CPS.L23	CPS.L20	CPS.L20	missing	missing	missing
GCF_000759755.1	ASM75975v1	Citrobacter_werkmanii	Citrobacter	Citrobacter	Citrobacter_werkmanii	Citrobacter_werkmanii	1114921	environmental/other	Belgium	NULL	NULL	NULL	NULL	NBRC 105721	Citr.0023	CPS.L24	CPS.L22	CPS.L22	missing	missing	missing
GCF_000759815.1	ASM75981v1	Citrobacter_rodentium	Citrobacter	Citrobacter	Citrobacter_rodentium	Citrobacter_rodentium	1218085	environmental/other	USA:Connecticut	NULL	NULL	NULL	NULL	NBRC 105723	Citr.0002	CPS.L10	CPS.L10	CPS.L10	missing	missing	missing
GCF_000759835.1	ASM75983v1	Citrobacter_sedlakii	Citrobacter	Citrobacter	Citrobacter_sedlakii	Citrobacter_sedlakii	1218086	environmental/other	France	NULL	NULL	NULL	NULL	NBRC 105722	Citr.0024	CPS.L25	CPS.L23	CPS.L23	missing	missing	missing
GCF_000764735.1	ASM76473v1	Citrobacter_farmeri	Citrobacter	Citrobacter	Citrobacter_farmeri	Citrobacter_farmeri	1114922	environmental/other	NULL	NULL	NULL	NULL	NULL	GTC 1319	Citr.0025	CPS.L26	CPS.L24	CPS.L24	missing	missing	missing
GCF_000783445.2	ASM78344v2	Citrobacter_koseri	Citrobacter	Citrobacter	Citrobacter_koseri	Citrobacter_koseri	545	clinical	USA	Homo sapiens	Colonization/Contaminant(<30K)	urine	NULL	FDAARGOS_86	Citr.0026	CPS.L9	CPS.L9	CPS.L9	missing	missing	missing
GCF_000783755.2	ASM78375v2	Citrobacter_freundii	Citrobacter	Citrobacter	Citrobacter_freundii	Citrobacter_freundii	546	clinical	USA	Homo sapiens	Respiratory distress	lung tissue grind	NULL	FDAARGOS_73	Citr.0015	CPS.L17	CPS.L12	CPS.L12	missing	missing	missing
GCF_000783995.2	ASM78399v2	Citrobacter_freundii	Citrobacter	Citrobacter	Citrobacter_europaeus	Citrobacter_europaeus	546	clinical	USA	Homo sapiens	Surveillance	rectal Swab	NULL	FDAARGOS_61	Citr.0027	CPS.L27	CPS.L25	CPS.L25	missing	missing	missing
GCF_000786265.1	ASM78626v1	Citrobacter_braakii	Citrobacter	Citrobacter	Citrobacter_braakii	Citrobacter_braakii	57706	environmental/other	Canada: Ontario	NULL	NULL	Ground Beef	NULL	GTA-CB01	Citr.0028	NA	NA	NA	missing	missing	missing
GCF_000786275.1	ASM78627v1	Citrobacter_braakii	Citrobacter	Citrobacter	Citrobacter_braakii	Citrobacter_braakii	57706	environmental/other	Canada: Ontario	NULL	NULL	Ground beef	NULL	GTA-CB04	Citr.0029	NA	NA	NA	missing	missing	missing
GCF_000809165.1	ASM80916v1	Citrobacter_sp.	Citrobacter	Citrobacter	Citrobacter_amalonaticus	Citrobacter_amalonaticus	1451265	unknown	unknown	unknown	unknown	unknown	unknown	unknown	Citr.0030	CPS.L19	CPS.L18	CPS.L18	missing	missing	missing
GCF_000826205.1	Citrobacter_pasteurii_55-13	Citrobacter_pasteurii	Citrobacter	Citrobacter	Citrobacter_pasteurii	Citrobacter_pasteurii	1563222	environmental/other	NULL	NULL	NULL	NULL	NULL	CIP 55.13	Citr.0031	CPS.L28	CPS.L26	CPS.L26	missing	missing	missing
GCF_000835925.1	ASM83592v1	Citrobacter_rodentium	Citrobacter	Citrobacter	Citrobacter_rodentium	Citrobacter_rodentium	67825	environmental/other	missing	missing	NULL	missing	missing	ATCC 51459	Citr.0002	CPS.L10	CPS.L10	CPS.L10	missing	missing	missing
GCF_000936345.1	3e8A_assembly	Citrobacter_amalonaticus	Citrobacter	Citrobacter	Citrobacter_amalonaticus	Citrobacter_amalonaticus	35703	environmental/other	NULL	NULL	NULL	NULL	NULL	3e8A	Citr.0032	missing	missing	missing	missing	missing	missing
GCF_000937455.2	ASM93745v2	Citrobacter_freundii	Citrobacter	Citrobacter	Citrobacter_freundii	Citrobacter_freundii	546	clinical	USA	Homo sapiens	missing	Surveillance Swab	NULL	MRSN 11938	Citr.0033	CPS.L29	CPS.L14	CPS.L14	missing	missing	missing
GCF_000937505.2	ASM93750v2	Citrobacter_freundii	Citrobacter	Citrobacter	Citrobacter_freundii	Citrobacter_freundii	546	clinical	USA	Homo sapiens	Bacteriuria	Urine	NULL	MRSN 12115	Citr.0034	CPS.L11	CPS.L11	CPS.L11	missing	missing	missing
GCF_000972645.1	ASM97264v1	Citrobacter_amalonaticus	Citrobacter	Citrobacter	Citrobacter_braakii	Citrobacter_braakii	35703	environmental/other	Canada: Ontario	NULL	NULL	Ground Beef	NULL	GTA-817-RBA-P2	Citr.0035	NA	NA	NA	missing	missing	missing
GCF_000981805.1	ASM98180v1	Citrobacter_amalonaticus	Citrobacter	Citrobacter	Citrobacter_unknown	Other	1261127	environmental/other	South Korea	NULL	NULL	Anaerobic digester	NULL	Y19	Citr.0036	CPS.L30	CPS.L27	CPS.L27	missing	missing	missing
GCF_000982845.1	ASM98284v1	Citrobacter_freundii	Citrobacter	Citrobacter	Citrobacter_freundii	Citrobacter_freundii	546	clinical	United Kingdom	NULL	NULL	Hospital	NULL	SA79	Citr.0037	CPS.L31	CPS.L28	CPS.L28	missing	missing	missing
GCF_001022155.1	ASM102215v1	Citrobacter_freundii	Citrobacter	Citrobacter	Citrobacter_freundii	Citrobacter_freundii	546	clinical	USA:Virginia	Homo sapiens	missing	Urine/Genitourinary	NULL	CAV1321	Citr.0038	CPS.L29	CPS.L14	CPS.L14	missing	missing	missing
GCF_001022275.1	ASM102227v1	Citrobacter_freundii	Citrobacter	Citrobacter	Citrobacter_freundii	Citrobacter_freundii	546	clinical	USA:Virginia	Homo sapiens	missing	Respiratory	NULL	CAV1741	Citr.0039	CPS.L29	CPS.L14	CPS.L14	missing	missing	missing
GCF_001034445.1	Citr_freu_complex_MGH99_V1	Citrobacter_sp.	Citrobacter	Citrobacter	Citrobacter_freundii	Citrobacter_freundii	1686376	unknown	unknown	unknown	unknown	unknown	unknown	unknown	Citr.0009	missing	missing	missing	missing	missing	missing
GCF_001034465.1	Citr_freu_complex_MGH100_V1	Citrobacter_sp.	Citrobacter	Citrobacter	Citrobacter_youngae	Citrobacter_youngae	1686377	unknown	unknown	unknown	unknown	unknown	unknown	unknown	Citr.0041	missing	missing	missing	missing	missing	missing
GCF_001034475.1	Citr_freu_complex_MGH103_V1	Citrobacter_sp.	Citrobacter	Citrobacter	Citrobacter_freundii	Citrobacter_freundii	1686378	unknown	unknown	unknown	unknown	unknown	unknown	unknown	Citr.0042	CPS.L32	CPS.L29	CPS.L29	missing	missing	missing
GCF_001034485.1	Citr_freu_complex_MGH104_V1	Citrobacter_sp.	Citrobacter	Citrobacter	Citrobacter_freundii	Citrobacter_freundii	1686379	unknown	unknown	unknown	unknown	unknown	unknown	unknown	Citr.0043	CPS.L18	CPS.L17	CPS.L17	missing	missing	missing
GCF_001037485.1	Citr_freu_complex_MGH105_V1	Citrobacter_sp.	Citrobacter	Citrobacter	Citrobacter_portucalensis	Citrobacter_portucalensis	1686380	unknown	unknown	unknown	unknown	unknown	unknown	unknown	Citr.0044	CPS.L33	CPS.L30	CPS.L30	missing	missing	missing
GCF_001037495.1	Citr_freu_complex_MGH106_V1	Citrobacter_sp.	Citrobacter	Citrobacter	Citrobacter_murliniae	Citrobacter_murliniae	1686381	unknown	unknown	unknown	unknown	unknown	unknown	unknown	Citr.0045	CPS.L34	CPS.L31	CPS.L31	KPS.L2	KPS.L2	KPS.L1
GCF_001037505.1	Citr_freu_complex_MGH109_V1	Citrobacter_sp.	Citrobacter	Citrobacter	Citrobacter_freundii	Citrobacter_freundii	1686382	unknown	unknown	unknown	unknown	unknown	unknown	unknown	Citr.0046	CPS.L35	CPS.L32	CPS.L32	missing	missing	missing
GCF_001037515.1	Citr_freu_complex_MGH110_V1	Citrobacter_sp.	Citrobacter	Citrobacter	Citrobacter_portucalensis	Citrobacter_portucalensis	1686383	unknown	unknown	unknown	unknown	unknown	unknown	unknown	Citr.0047	CPS.L36	CPS.L33	CPS.L33	missing	missing	missing
GCF_001037575.1	Citr_freu_complex_BIDMC107_V1	Citrobacter_sp.	Citrobacter	Citrobacter	Citrobacter_freundii	Citrobacter_freundii	1686384	unknown	unknown	unknown	unknown	unknown	unknown	unknown	Citr.0048	CPS.L37	CPS.L34	CPS.L14	missing	missing	missing
GCF_001037585.1	Citr_freu_complex_BIDMC108_V1	Citrobacter_sp.	Citrobacter	Citrobacter	Citrobacter_portucalensis	Citrobacter_portucalensis	1686385	unknown	unknown	unknown	unknown	unknown	unknown	unknown	Citr.0049	CPS.L38	CPS.L35	CPS.L34	missing	missing	missing
GCF_001055295.1	ASM105529v1	Citrobacter_freundii	Citrobacter	Citrobacter	Citrobacter_freundii	Citrobacter_freundii	546	clinical	USA: WA	Homo sapiens	missing	missing	NULL	537_CKOS	Citr.0050	CPS.L39	CPS.L36	CPS.L35	missing	missing	missing
GCF_001055315.1	ASM105531v1	Citrobacter_freundii	Citrobacter	Citrobacter	Citrobacter_freundii	Citrobacter_freundii	546	clinical	USA: WA	Homo sapiens	missing	missing	NULL	538_CKOS	Citr.0051	CPS.L40	CPS.L37	CPS.L35	missing	missing	missing
GCF_001057215.1	ASM105721v1	Citrobacter_freundii	Citrobacter	Citrobacter	Citrobacter_freundii	Citrobacter_freundii	546	clinical	USA: WA	Homo sapiens	missing	missing	NULL	554_CKOS	Citr.0051	CPS.L39	CPS.L36	CPS.L35	missing	missing	missing
GCF_001057775.1	ASM105777v1	Citrobacter_koseri	Citrobacter	Citrobacter	Citrobacter_koseri	Citrobacter_koseri	545	clinical	USA: WA	Homo sapiens	missing	missing	NULL	661_CKOS	Citr.0052	CPS.L41	CPS.L38	CPS.L36	missing	missing	missing
GCF_001058505.1	ASM105850v1	Citrobacter_freundii	Citrobacter	Citrobacter	Citrobacter_freundii	Citrobacter_freundii	546	clinical	USA: WA	Homo sapiens	missing	missing	NULL	804_CKOS	Citr.0053	CPS.L14	CPS.L14	CPS.L14	missing	missing	missing
GCF_001058675.1	ASM105867v1	Citrobacter_freundii	Citrobacter	Citrobacter	Citrobacter_freundii	Citrobacter_freundii	546	clinical	USA: WA	Homo sapiens	missing	missing	NULL	874_CKOS	Citr.0054	NA	NA	NA	missing	missing	missing
GCF_001059255.1	ASM105925v1	Citrobacter_freundii	Citrobacter	Citrobacter	Citrobacter_freundii	Citrobacter_freundii	546	clinical	USA: WA	Homo sapiens	missing	missing	NULL	873_CKOS	Citr.0054	NA	NA	NA	missing	missing	missing
GCF_001059745.1	ASM105974v1	Citrobacter_braakii	Citrobacter	Citrobacter	Citrobacter_braakii	Citrobacter_braakii	57706	clinical	USA: WA	Homo sapiens	missing	missing	NULL	989_CKOS	Citr.0055	CPS.L42	CPS.L39	CPS.L37	missing	missing	missing
GCF_001062165.1	ASM106216v1	Citrobacter_braakii	Citrobacter	Citrobacter	Citrobacter_braakii	Citrobacter_braakii	57706	clinical	USA: WA	Homo sapiens	missing	missing	NULL	1175_SENT	Citr.0056	CPS.L18	CPS.L17	CPS.L17	missing	missing	missing
GCF_001065805.1	ASM106580v1	Citrobacter_braakii	Citrobacter	Citrobacter	Citrobacter_braakii	Citrobacter_braakii	57706	clinical	USA: WA	Homo sapiens	missing	missing	NULL	641_SENT	Citr.0057	CPS.L43	CPS.L40	CPS.L37	missing	missing	missing
GCF_001067775.1	ASM106777v1	Citrobacter_braakii	Citrobacter	Citrobacter	Citrobacter_braakii	Citrobacter_braakii	57706	clinical	USA: WA	Homo sapiens	missing	missing	NULL	980_SSON	Citr.0058	CPS.L42	CPS.L39	CPS.L37	missing	missing	missing
GCF_001273815.1	ASM127381v1	Citrobacter_freundii	Citrobacter	Citrobacter	Citrobacter_braakii	Citrobacter_braakii	546	environmental/other	China: Chengdu	NULL	NULL	hospital sewage	NULL	WCHCF65	Citr.0059	missing	missing	missing	missing	missing	missing
GCF_001276105.1	ASM127610v1	Citrobacter_amalonaticus	Citrobacter	Citrobacter	Citrobacter_amalonaticus	Citrobacter_amalonaticus	35703	environmental/other	Malaysia: Selangor	NULL	NULL	shellfish	NULL	YG6	Citr.0060	CPS.L44	CPS.L41	CPS.L38	missing	missing	missing
GCF_001276125.1	ASM127612v1	Citrobacter_amalonaticus	Citrobacter	Citrobacter	Citrobacter_amalonaticus	Citrobacter_amalonaticus	35703	environmental/other	Malaysia: Selangor	NULL	NULL	shellfish	NULL	YG8	Citr.0060	CPS.L44	CPS.L41	CPS.L38	missing	missing	missing
GCF_001281005.1	ASM128100v1	Citrobacter_freundii	Citrobacter	Citrobacter	Citrobacter_portucalensis	Citrobacter_portucalensis	546	environmental/other	China	NULL	NULL	Patient urine	NULL	P10159	Citr.0061	CPS.L45	CPS.L42	CPS.L39	missing	missing	missing
GCF_001297795.1	ASM129779v1	Citrobacter_sp.	Citrobacter	Citrobacter	Citrobacter_amalonaticus	Citrobacter_amalonaticus	1696093	unknown	unknown	unknown	unknown	unknown	unknown	unknown	Citr.0062	NA	NA	NA	missing	missing	missing
GCF_001306025.1	ASM130602v1	Citrobacter_freundii	Citrobacter	Citrobacter	Citrobacter_freundii	Citrobacter_freundii	546	environmental/other	China: Guangdong, Shenzhen Coast	Scrippsiella trochoidea	NULL	dinoflagellate	NULL	ST1	Citr.0063	CPS.L46	CPS.L43	CPS.L40	missing	missing	missing
GCF_001316675.1	ASM131667v1	Citrobacter_freundii	Citrobacter	Citrobacter	Citrobacter_freundii	Citrobacter_freundii	546	clinical	South Africa: Durban	Homo sapiens	MISSING	sputum	NULL	ST62:944112508	Citr.0064	missing	missing	missing	missing	missing	missing
GCF_001317135.2	48_S23v.02	Citrobacter_freundii	Citrobacter	Citrobacter	Citrobacter_portucalensis	Citrobacter_portucalensis	546	clinical	South Africa: Durban	Homo sapiens	MISSING	catheter tip	NULL	ST63:944526466	Citr.0065	missing	missing	missing	missing	missing	missing
GCF_001317155.2	ASM131715v2	Citrobacter_freundii	Citrobacter	Citrobacter	Citrobacter_portucalensis	Citrobacter_portucalensis	546	clinical	South Africa: Durban	Homo sapiens	MISSING	missing	NULL	953086287	Citr.0065	missing	missing	missing	missing	missing	missing
GCF_001411885.1	ASM141188v1	Citrobacter_freundii	Citrobacter	Citrobacter	Citrobacter_freundii	Citrobacter_freundii	546	environmental/other	China: Guangdong, Shenzhen, Shenzhen coast	Scrippsiella trochoidea	NULL	missing	NULL	ST2	Citr.0067	CPS.L46	CPS.L43	CPS.L40	missing	missing	missing
GCF_001412715.1	AssemblyName	Citrobacter_freundii	Citrobacter	Citrobacter	Citrobacter_freundii	Citrobacter_freundii	546	clinical	USA: Houston, TX	Homo Sapiens	NULL	Human stool	NULL	RU2	Citr.0068	CPS.L47	CPS.L44	CPS.L41	missing	missing	missing
GCF_001412725.1	ASM141272v1	Citrobacter_freundii	Citrobacter	Citrobacter	Citrobacter_freundii	Citrobacter_freundii	546	clinical	USA: Houston, TX	missing	NULL	parent strain RU2 evolved under selective conditions
GCF_001412735.1	ASM141273v1	Citrobacter_freundii	Citrobacter	Citrobacter	Citrobacter_freundii	Citrobacter_freundii	546	clinical	USA: Houston, TX	missing	NULL	parent strain RU2 evolved under selective conditions
GCF_001412755.1	ASM141275v1	Citrobacter_freundii	Citrobacter	Citrobacter	Citrobacter_freundii	Citrobacter_freundii	546	clinical	USA: Houston, TX	missing	NULL	parent strain RU2 evolved under selective conditions
GCF_001412795.1	ASM141279v1	Citrobacter_freundii	Citrobacter	Citrobacter	Citrobacter_freundii	Citrobacter_freundii	546	clinical	USA: Houston, TX	missing	NULL	parent strain RU2 evolved under selective conditions
GCF_001412815.1	ASM141281v1	Citrobacter_freundii	Citrobacter	Citrobacter	Citrobacter_freundii	Citrobacter_freundii	546	clinical	USA: Houston, TX	missing	NULL	parent strain RU2 evolved under selective conditions
GCF_001412825.1	ASM141282v1	Citrobacter_freundii	Citrobacter	Citrobacter	Citrobacter_freundii	Citrobacter_freundii	546	clinical	USA: Houston, TX	missing	NULL	parent strain RU2 evolved under selective conditions
GCF_001412855.1	ASM141285v1	Citrobacter_freundii	Citrobacter	Citrobacter	Citrobacter_freundii	Citrobacter_freundii	546	clinical	USA: Houston, TX	missing	NULL	parent strain RU2 evolved under selective conditions
GCF_001412875.1	ASM141287v1	Citrobacter_freundii	Citrobacter	Citrobacter	Citrobacter_freundii	Citrobacter_freundii	546	clinical	USA: Houston, TX	missing	NULL	parent strain RU2 evolved under selective conditions
GCF_001413035.1	ASM141303v1	Citrobacter_freundii	Citrobacter	Citrobacter	Citrobacter_freundii	Citrobacter_freundii	546	clinical	USA: Houston, TX	missing	NULL	parent strain RU2 evolved under selective conditions
GCF_001413045.1	ASM141304v1	Citrobacter_freundii	Citrobacter	Citrobacter	Citrobacter_freundii	Citrobacter_freundii	546	clinical	USA: Houston, TX	missing	NULL	parent strain RU2 evolved under selective conditions
GCF_001413075.1	ASM141307v1	Citrobacter_freundii	Citrobacter	Citrobacter	Citrobacter_freundii	Citrobacter_freundii	546	clinical	USA: Houston, TX	missing	NULL	parent strain RU2 evolved under selective conditions
GCF_001413095.1	ASM141309v1	Citrobacter_freundii	Citrobacter	Citrobacter	Citrobacter_freundii	Citrobacter_freundii	546	clinical	USA: Houston, TX	missing	NULL	parent strain RU2 evolved under selective conditions
GCF_001413115.1	ASM141311v1	Citrobacter_freundii	Citrobacter	Citrobacter	Citrobacter_freundii	Citrobacter_freundii	546	clinical	USA: Houston, TX	missing	NULL	parent strain RU2 evolved under selective conditions
GCF_001413125.1	ASM141312v1	Citrobacter_freundii	Citrobacter	Citrobacter	Citrobacter_freundii	Citrobacter_freundii	546	clinical	USA: Houston, TX	missing	NULL	parent strain RU2 evolved under selective conditions
GCF_001413155.1	ASM141315v1	Citrobacter_freundii	Citrobacter	Citrobacter	Citrobacter_freundii	Citrobacter_freundii	546	clinical	USA: Houston, TX	missing	NULL	parent strain RU2 evolved under selective conditions
GCF_001413165.1	ASM141316v1	Citrobacter_freundii	Citrobacter	Citrobacter	Citrobacter_freundii	Citrobacter_freundii	546	clinical	USA: Houston, TX	missing	NULL	parent strain RU2 evolved under selective conditions
GCF_001413195.1	ASM141319v1	Citrobacter_freundii	Citrobacter	Citrobacter	Citrobacter_freundii	Citrobacter_freundii	546	clinical	USA: Houston, TX	missing	NULL	parent strain RU2 evolved under selective conditions
GCF_001413215.1	ASM141321v1	Citrobacter_freundii	Citrobacter	Citrobacter	Citrobacter_freundii	Citrobacter_freundii	546	clinical	USA: Houston, TX	missing	NULL	parent strain RU2 evolved under selective conditions
GCF_001413235.1	ASM141323v1	Citrobacter_freundii	Citrobacter	Citrobacter	Citrobacter_freundii	Citrobacter_freundii	546	clinical	USA: Houston, TX	missing	NULL	parent strain RU2 evolved under selective conditions
GCF_001413255.1	ASM141325v1	Citrobacter_freundii	Citrobacter	Citrobacter	Citrobacter_freundii	Citrobacter_freundii	546	clinical	USA: Houston, TX	missing	NULL	parent strain RU2 evolved under selective conditions
GCF_001413275.1	ASM141327v1	Citrobacter_freundii	Citrobacter	Citrobacter	Citrobacter_freundii	Citrobacter_freundii	546	clinical	USA: Houston, TX	missing	NULL	parent strain RU2 evolved under selective conditions
GCF_001413295.1	ASM141329v1	Citrobacter_freundii	Citrobacter	Citrobacter	Citrobacter_freundii	Citrobacter_freundii	546	clinical	USA: Houston, TX	missing	NULL	parent strain RU2 evolved under selective conditions
GCF_001413315.1	ASM141331v1	Citrobacter_freundii	Citrobacter	Citrobacter	Citrobacter_freundii	Citrobacter_freundii	546	clinical	USA: Houston, TX	missing	NULL	parent strain RU2 evolved under selective conditions
GCF_001413335.1	ASM141333v1	Citrobacter_freundii	Citrobacter	Citrobacter	Citrobacter_freundii	Citrobacter_freundii	546	clinical	USA: Houston, TX	missing	NULL	parent strain RU2 evolved under selective conditions
GCF_001463265.1	ASM146326v1	Citrobacter_sp.	Citrobacter	Citrobacter	Citrobacter_sedlakii	Citrobacter_sedlakii	1736699	unknown	unknown	unknown	unknown	unknown	unknown	unknown	Citr.0074	CPS.L25	CPS.L23	CPS.L23	missing	missing	missing
GCF_001471655.2	ASM147165v2	Citrobacter_amalonaticus	Citrobacter	Citrobacter	Citrobacter_amalonaticus	Citrobacter_amalonaticus	35703	clinical	USA: DC	Homo sapiens	Colonization	stool	NULL	FDAARGOS_166	Citr.0075	CPS.L44	CPS.L41	CPS.L38	missing	missing	missing
GCF_001471775.2	ASM147177v2	Citrobacter_koseri	Citrobacter	Citrobacter	Citrobacter_koseri	Citrobacter_koseri	545	clinical	USA: DC	Homo sapiens	Urinary tract infection	urine cathether	NULL	FDAARGOS_164	Citr.0076	CPS.L49	CPS.L45	CPS.L42	missing	missing	missing
GCF_001482545.1	ASM148254v1	Citrobacter_freundii	Citrobacter	Citrobacter	Citrobacter_freundii	Citrobacter_freundii	546	clinical	Denmark	Homo sapiens	pleumonia	pleural fluid	NULL	AMA 754	Citr.0077	CPS.L11	CPS.L11	CPS.L11	missing	missing	missing
GCF_001482575.1	ASM148257v1	Citrobacter_freundii	Citrobacter	Citrobacter	Citrobacter_freundii	Citrobacter_freundii	546	clinical	Denmark	Homo sapiens	urinary tract infection	urine	NULL	AMA 948	Citr.0078	CPS.L50	CPS.L46	CPS.L14	missing	missing	missing
GCF_001546285.1	ASM154628v1	Citrobacter_freundii	Citrobacter	Citrobacter	Citrobacter_freundii	Citrobacter_freundii	546	clinical	NULL	Homo sapiens	NULL	Vagina	NULL	GED7749C	Citr.0079	CPS.L51	CPS.L47	CPS.L43	missing	missing	missing
GCF_001546305.1	ASM154630v1	Citrobacter_koseri	Citrobacter	Citrobacter	Citrobacter_koseri	Citrobacter_koseri	545	clinical	NULL	Homo sapiens	NULL	Vagina	NULL	GED7778C	Citr.0076	CPS.L49	CPS.L45	CPS.L42	missing	missing	missing
GCF_001546325.1	ASM154632v1	Citrobacter_koseri	Citrobacter	Citrobacter	Citrobacter_koseri	Citrobacter_koseri	545	clinical	NULL	Homo sapiens	NULL	urine	NULL	PSS_7778B	Citr.0076	CPS.L49	CPS.L45	CPS.L42	missing	missing	missing
GCF_001552875.1	ASM155287v1	Citrobacter_koseri	Citrobacter	Citrobacter	Citrobacter_koseri	Citrobacter_koseri	545	clinical	NULL	Homo sapiens	NULL	vagina	NULL	DNF00568	Citr.0076	CPS.L49	CPS.L45	CPS.L42	missing	missing	missing
GCF_001558935.2	ASM155893v2	Citrobacter_amalonaticus	Citrobacter	Citrobacter	Citrobacter_amalonaticus	Citrobacter_amalonaticus	35703	clinical	USA:DC	Homo sapiens	Colonization	stool	NULL	FDAARGOS_165	Citr.0080	CPS.L52	CPS.L48	CPS.L44	missing	missing	missing
GCF_001559075.2	ASM155907v2	Citrobacter_amalonaticus	Citrobacter	Citrobacter	Citrobacter_unknown	Citrobacter_unknown_C2	35703	clinical	USA:DC	Homo sapiens	Urinary tract infection	urine	NULL	FDAARGOS_122	Citr.0081	CPS.L53	CPS.L49	CPS.L45	missing	missing	missing
GCF_001559235.2	ASM155923v2	Citrobacter_sp.	Citrobacter	Citrobacter	Citrobacter_youngae	Citrobacter_youngae	1702170	unknown	unknown	unknown	unknown	unknown	unknown	unknown	Citr.0082	CPS.L54	CPS.L50	CPS.L46	missing	missing	missing
GCF_001586835.1	ASM158683v1	Citrobacter_sp.	Citrobacter	Citrobacter	Citrobacter_freundii	Citrobacter_freundii	1779184	unknown	unknown	unknown	unknown	unknown	unknown	unknown	Citr.0084	CPS.L56	CPS.L52	CPS.L48	missing	missing	missing
GCF_001586845.1	ASM158684v1	Citrobacter_sp.	Citrobacter	Citrobacter	Citrobacter_freundii	Citrobacter_freundii	1779183	unknown	unknown	unknown	unknown	unknown	unknown	unknown	Citr.0085	CPS.L32	CPS.L29	CPS.L29	missing	missing	missing
GCF_001689745.1	ASM168974v1	Citrobacter_freundii	Citrobacter	Citrobacter	Citrobacter_braakii	Citrobacter_braakii	546	environmental/other	Canada: Southern Ontario	NULL	NULL	soil	NULL	A47	Citr.0086	CPS.L57	CPS.L53	CPS.L18	missing	missing	missing
GCF_001702455.1	ASM170245v1	Citrobacter_freundii	Citrobacter	Citrobacter	Citrobacter_freundii	Citrobacter_freundii	546	clinical	China: Guangzhou	Homo sapiens	leg ulcer	Sun Yat-sen Memorial Hospital	NULL	B38	Citr.0085	CPS.L32	CPS.L29	CPS.L29	missing	missing	missing
GCF_001718055.1	ASM171805v1	Citrobacter_freundii	Citrobacter	Citrobacter	Citrobacter_freundii	Citrobacter_freundii	546	clinical	Sierra Leone: Bo	Homo sapiens	Symptoms consistent with a urinary tract infection	Human urine	NULL	SL151	Citr.0087	CPS.L58	CPS.L54	CPS.L49	missing	missing	missing
GCF_001721255.1	ASM172125v1	Citrobacter_sp.	Citrobacter	Citrobacter	Citrobacter_werkmanii	Citrobacter_werkmanii	1897730	unknown	unknown	unknown	unknown	unknown	unknown	unknown	Citr.0088	CPS.L59	CPS.L55	CPS.L50	missing	missing	missing
GCF_001858105.1	ASM185810v1	Citrobacter_koseri	Citrobacter	Citrobacter	Citrobacter_koseri	Citrobacter_koseri	545	clinical	Malaysia	Homo sapiens	NULL	Dentine caries	NULL	B1B	Citr.0090	CPS.L41	CPS.L38	CPS.L36	missing	missing	missing
GCF_001867255.1	ASM186725v1	Citrobacter_freundii	Citrobacter	Citrobacter	Citrobacter_portucalensis	Citrobacter_portucalensis	546	clinical	Spain: Madrid	Homo sapiens	NULL	clinical	NULL	CF1_ST89	Citr.0091	NA	NA	NA	missing	missing	missing
GCF_001880775.1	ASM188077v1	Citrobacter_freundii	Citrobacter	Citrobacter	Citrobacter_portucalensis	Citrobacter_portucalensis	546	clinical	Spain: Madrid	Homo sapiens	NULL	NULL	NULL	CF4_ST90	Citr.0092	NA	NA	NA	missing	missing	missing
GCF_001880795.1	ASM188079v1	Citrobacter_freundii	Citrobacter	Citrobacter	Citrobacter_freundii	Citrobacter_freundii	546	clinical	Spain: Madrid	Homo sapiens	NULL	NULL	NULL	CF6_ST18	Citr.0093	CPS.L46	CPS.L43	CPS.L40	missing	missing	missing
GCF_001880825.1	ASM188082v1	Citrobacter_freundii	Citrobacter	Citrobacter	Citrobacter_freundii	Citrobacter_freundii	546	clinical	Spain: Madrid	Homo sapiens	NULL	NULL	NULL	CF8_ST22	Citr.0094	CPS.L29	CPS.L14	CPS.L14	missing	missing	missing
GCF_001880835.1	ASM188083v1	Citrobacter_freundii	Citrobacter	Citrobacter	Citrobacter_freundii	Citrobacter_freundii	546	clinical	Spain:Madrid	Homo sapiens	NULL	NULL	NULL	CF10_ST11	Citr.0095	CPS.L60	CPS.L56	CPS.L21	missing	missing	missing
GCF_001880845.1	ASM188084v1	Citrobacter_freundii	Citrobacter	Citrobacter	Citrobacter_freundii	Citrobacter_freundii	546	clinical	Spain: Madrid	Homo sapiens	NULL	NULL	NULL	CF7_ST91	Citr.0096	missing	missing	missing	missing	missing	missing
GCF_001880865.1	ASM188086v1	Citrobacter_freundii	Citrobacter	Citrobacter	Citrobacter_freundii	Citrobacter_freundii	546	clinical	Spain:Madrid	Homo sapiens	NULL	NULL	NULL	CF_12_ST_92	Citr.0097	NA	NA	NA	missing	missing	missing
GCF_001880905.1	ASM188090v1	Citrobacter_freundii	Citrobacter	Citrobacter	Citrobacter_freundii	Citrobacter_freundii	546	clinical	Spain:Madrid	Homo sapiens	NULL	NULL	NULL	CF_13_ST_93	Citr.0098	missing	missing	missing	missing	missing	missing
GCF_001880915.1	ASM188091v1	Citrobacter_freundii	Citrobacter	Citrobacter	Citrobacter_freundii	Citrobacter_freundii	546	clinical	Spain:Madrid	Homo sapiens	NULL	NULL	NULL	CF_15_ST_94	Citr.0099	CPS.L61	CPS.L44	CPS.L41	missing	missing	missing
GCF_001880945.1	ASM188094v1	Citrobacter_freundii	Citrobacter	Citrobacter	Citrobacter_freundii	Citrobacter_freundii	546	clinical	Spain:Madrid	Homo sapiens	NULL	NULL	NULL	CF_11_ST_64	Citr.0046	CPS.L20	CPS.L19	CPS.L19	missing	missing	missing
GCF_001880955.1	ASM188095v1	Citrobacter_freundii	Citrobacter	Citrobacter	Citrobacter_freundii	Citrobacter_freundii	546	clinical	Spain:Madrid	Homo sapiens	NULL	NULL	NULL	CF_14_ST_18	Citr.0093	CPS.L46	CPS.L43	CPS.L40	missing	missing	missing
GCF_001922445.1	ASM192244v1	Citrobacter_freundii	Citrobacter	Citrobacter	Citrobacter_europaeus	Citrobacter_europaeus	546	environmental/other	China	Bactrocera dorsalis	NULL	NULL	NULL	BD	Citr.0100	CPS.L62	CPS.L57	CPS.L51	missing	missing	missing
GCF_001952715.2	ASM195271v2	Citrobacter_braakii	Citrobacter	Citrobacter	Citrobacter_braakii	Citrobacter_braakii	57706	environmental/other	China	chicken	NULL	NULL	NULL	SCC4	Citr.0101	CPS.L43	CPS.L40	CPS.L37	missing	missing	missing
GCF_002025225.1	ASM202522v1	Citrobacter_werkmanii	Citrobacter	Citrobacter	Citrobacter_werkmanii	Citrobacter_werkmanii	67827	environmental/other	China: Guangzhou, Guangdong	NULL	NULL	Industrial starch water	NULL	BF-6	Citr.0102	CPS.L63	CPS.L58	CPS.L45	missing	missing	missing
GCF_002042885.1	ASM204288v1	Citrobacter_portucalensis	Citrobacter	Citrobacter	Citrobacter_portucalensis	Citrobacter_portucalensis	1639133	unknown	unknown	unknown	unknown	unknown	unknown	unknown	Citr.0103	NA	NA	NA	missing	missing	missing
GCF_002042945.1	ASM204294v1	Citrobacter_sp.	Citrobacter	Citrobacter	Citrobacter_portucalensis	Citrobacter_portucalensis	1639132	unknown	unknown	unknown	unknown	unknown	unknown	unknown	Citr.0104	NA	NA	NA	missing	missing	missing
GCF_002073755.2	ASM207375v2	Citrobacter_braakii	Citrobacter	Citrobacter	Citrobacter_europaeus	Citrobacter_europaeus	57706	clinical	USA:DC	Homo sapiens	Infection with Citrobacter braakii	blood	NULL	FDAARGOS_253	Citr.0105	CPS.L62	CPS.L57	CPS.L51	missing	missing	missing
GCF_002075345.1	ASM207534v1	Citrobacter_braakii	Citrobacter	Citrobacter	Citrobacter_braakii	Citrobacter_braakii	57706	environmental/other	France	snake	NULL	NULL	NULL	ATCC 51113	Citr.0106	missing	missing	missing	missing	missing	missing
GCF_002099305.1	ASM209930v1	Citrobacter_werkmanii	Citrobacter	Citrobacter	Citrobacter_werkmanii	Citrobacter_werkmanii	67827	clinical	India: Uttar Pradesh, Aligarh	Homo sapiens	General infection	Sewage water	NULL	AK8	Citr.0107	CPS.L64	CPS.L59	CPS.L52	missing	missing	missing
GCF_002114305.1	ASM211430v1	Citrobacter_werkmanii	Citrobacter	Citrobacter	Citrobacter_werkmanii	Citrobacter_werkmanii	67827	clinical	India:New Delhi	Homo sapiens	NULL	urine	NULL	AK-8	Citr.0108	CPS.L64	CPS.L59	CPS.L52	missing	missing	missing
GCF_002151695.1	ASM215169v1	Citrobacter_amalonaticus	Citrobacter	Citrobacter	Citrobacter_amalonaticus	Citrobacter_amalonaticus	35703	clinical	USA: Massachusetts, Boston	Homo sapiens	missing	missing	missing	MGH151	Citr.0109	CPS.L44	CPS.L41	CPS.L38	missing	missing	missing
GCF_002151735.1	ASM215173v1	Citrobacter_freundii	Citrobacter	Citrobacter	Citrobacter_freundii	Citrobacter_freundii	546	clinical	USA: Massachusetts, Boston	Homo sapiens	missing	missing	missing	MGH142	Citr.0110	CPS.L65	CPS.L60	CPS.L53	missing	missing	missing
GCF_002151755.1	ASM215175v1	Citrobacter_freundii	Citrobacter	Citrobacter	Citrobacter_freundii	Citrobacter_freundii	546	clinical	USA: Massachusetts, Boston	Homo sapiens	missing	missing	missing	MGH145	Citr.0111	CPS.L33	CPS.L30	CPS.L30	missing	missing	missing
GCF_002151775.1	ASM215177v1	Citrobacter_freundii	Citrobacter	Citrobacter	Citrobacter_freundii	Citrobacter_freundii	546	clinical	USA: Massachusetts, Boston	Homo sapiens	missing	missing	missing	MGH141	Citr.0112	NA	NA	NA	missing	missing	missing
GCF_002151785.1	ASM215178v1	Citrobacter_freundii	Citrobacter	Citrobacter	Citrobacter_freundii	Citrobacter_freundii	546	clinical	USA: Massachusetts, Boston	Homo sapiens	missing	missing	missing	MGH146	Citr.0113	NA	NA	NA	missing	missing	missing
GCF_002151815.1	ASM215181v1	Citrobacter_freundii	Citrobacter	Citrobacter	Citrobacter_youngae	Citrobacter_youngae	546	clinical	USA: Massachusetts, Boston	Homo sapiens	missing	missing	missing	MGH152	Citr.0041	missing	missing	missing	missing	missing	missing
GCF_002185305.1	ASM218530v1	Citrobacter_werkmanii	Citrobacter	Citrobacter	Citrobacter_werkmanii	Citrobacter_werkmanii	67827	clinical	USA: Unknown	Homo sapiens	NULL	blood	NULL	ARLG-2975	Citr.0114	CPS.L66	CPS.L61	CPS.L54	missing	missing	missing
GCF_002189125.1	ASM218912v1	Citrobacter_freundii	Citrobacter	Citrobacter	Citrobacter_freundii	Citrobacter_freundii	546	environmental/other	China	swine	NULL	NULL	NULL	D36-1	Citr.0115	CPS.L18	CPS.L17	CPS.L17	missing	missing	missing
GCF_002192675.1	ASM219267v1	Citrobacter_freundii	Citrobacter	Citrobacter	Citrobacter_freundii	Citrobacter_freundii	546	environmental/other	USA	NULL	NULL	Aerobic fed-batch lab bioreactor, inoculated from river sediment microbial communities and fed with benzalkonium chloride plus dextrin/peptone	NULL	DPB_2	Citr.0116	CPS.L29	CPS.L14	CPS.L14	missing	missing	missing
GCF_002208845.2	ASM220884v2	Citrobacter_braakii	Citrobacter	Citrobacter	Citrobacter_braakii	Citrobacter_braakii	57706	clinical	USA:DC	Homo sapiens	Missing	blood	NULL	FDAARGOS_290	Citr.0117	CPS.L16	CPS.L16	CPS.L16	missing	missing	missing
GCF_002208985.1	ASM220898v3	Citrobacter_koseri	Citrobacter	Citrobacter	Citrobacter_koseri	Citrobacter_koseri	545	clinical	USA:DC	Homo sapiens	Urinary tract infection	clean catch urine	NULL	FDAARGOS_287	Citr.0076	CPS.L49	CPS.L45	CPS.L42	missing	missing	missing
GCF_002211705.1	ASM221170v1	Citrobacter_freundii	Citrobacter	Citrobacter	Citrobacter_freundii	Citrobacter_freundii	546	environmental/other	Switzerland:Basel	NULL	NULL	wastewater	NULL	705SK3	Citr.0098	CPS.L67	CPS.L62	CPS.L55	missing	missing	missing
GCF_002215385.1	ASM221538v1	Citrobacter_freundii	Citrobacter	Citrobacter	Citrobacter_freundii	Citrobacter_freundii	546	environmental/other	China:the Shifeng River, Zhejiang Province	NULL	NULL	Sediment around river	NULL	2019-01-18	Citr.0118	CPS.L18	CPS.L17	CPS.L17	missing	missing	missing
GCF_002239605.1	ASM223960v1	Citrobacter_braakii	Citrobacter	Citrobacter	Citrobacter_braakii	Citrobacter_braakii	57706	environmental/other	China: Zhejiang Province	NULL	NULL	sediment	NULL	C1710	Citr.0119	missing	missing	missing	missing	missing	missing
GCF_002249995.1	ASM224999v1	Citrobacter_farmeri	Citrobacter	Citrobacter	Citrobacter_farmeri	Citrobacter_farmeri	67824	clinical	Australia: Victoria	Homo sapiens	Colonisation	Rectal swab	NULL	AUSMDU00008141	Citr.0120	CPS.L26	CPS.L24	CPS.L24	missing	missing	missing
GCF_002252025.1	ASM225202v1	Citrobacter_freundii	Citrobacter	Citrobacter	Citrobacter_freundii	Citrobacter_freundii	546	environmental/other	China: Zhejiang Province	NULL	NULL	sediment	NULL	C191	Citr.0085	CPS.L32	CPS.L29	CPS.L29	missing	missing	missing
GCF_002252065.1	ASM225206v1	Citrobacter_freundii	Citrobacter	Citrobacter	Citrobacter_freundii	Citrobacter_freundii	546	environmental/other	China: Zhejiang Province	NULL	NULL	sediment	NULL	181	Citr.0118	CPS.L18	CPS.L17	CPS.L17	missing	missing	missing
GCF_002252125.1	ASM225212v1	Citrobacter_freundii	Citrobacter	Citrobacter	Citrobacter_freundii	Citrobacter_freundii	546	environmental/other	China: Zhejiang Province	NULL	NULL	sediment	NULL	c196	Citr.0121	CPS.L32	CPS.L29	CPS.L29	missing	missing	missing
GCF_002289385.1	ASM228938v1	Citrobacter_sp.	Citrobacter	Citrobacter	Citrobacter_braakii	Citrobacter_braakii	184912	unknown	unknown	unknown	unknown	unknown	unknown	unknown	Citr.0122	missing	missing	missing	missing	missing	missing
GCF_002386385.1	ASM238638v1	Citrobacter_werkmanii	Citrobacter	Citrobacter	Citrobacter_gillenii	Citrobacter_gillenii	67827	clinical	USA:DC	Homo sapiens	Colonization	stool	NULL	FDAARGOS_364	Citr.0123	CPS.L68	CPS.L63	CPS.L56	missing	missing	missing
GCF_002393245.1	ASM239324v1	Citrobacter_koseri	Citrobacter	Citrobacter	Citrobacter_koseri	Citrobacter_koseri	545	clinical	Missing	Missing	Bacteremia	UCC strain	FDA:FDAARGOS_393	FDAARGOS_393	Citr.0076	CPS.L49	CPS.L45	CPS.L42	missing	missing	missing
GCF_002417525.1	ASM241752v1	Citrobacter_freundii	Citrobacter	Citrobacter	Citrobacter_freundii	Citrobacter_freundii	546	clinical	South Africa:Pretoria	Homo sapiens	TB case: respiratory distress	missing	NULL	CF003	Citr.0124	NA	NA	NA	missing	missing	missing
GCF_002417535.1	ASM241753v1	Citrobacter_freundii	Citrobacter	Citrobacter	Citrobacter_freundii	Citrobacter_freundii	546	clinical	South Africa:Pretoria	Homo sapiens	missing	sputum	NULL	CF004	Citr.0125	NA	NA	NA	missing	missing	missing
GCF_002738435.1	ASM273843v1	Citrobacter_freundii	Citrobacter	Citrobacter	Citrobacter_freundii	Citrobacter_freundii	546	clinical	China: Wuhan	Homo sapiens	diarrhea	blood	NULL	CWH001	Citr.0126	CPS.L69	CPS.L19	CPS.L19	missing	missing	missing
GCF_002786865.1	ASM278686v1	Citrobacter_freundii	Citrobacter	Citrobacter	Citrobacter_europaeus	Citrobacter_europaeus	546	clinical	South Korea: Incheon	Homo sapiens	not collected	Open pus	NULL	CRCB-101	Citr.0127	CPS.L62	CPS.L57	CPS.L51	missing	missing	missing
GCF_002796485.1	ASM279648v1	Citrobacter_freundii	Citrobacter	Citrobacter	Citrobacter_portucalensis	Citrobacter_portucalensis	546	clinical	missing	missing	missing	missing	NULL	NULL	Citr.0128	CPS.L70	CPS.L64	CPS.L57	missing	missing	missing
GCF_002796505.1	ASM279650v1	Citrobacter_freundii	Citrobacter	Citrobacter	Citrobacter_freundii	Citrobacter_freundii	546	clinical	missing	missing	missing	missing	NULL	AR_0022	Citr.0129	CPS.L17	CPS.L12	CPS.L12	missing	missing	missing
GCF_002843195.1	ASM284319v2	Citrobacter_portucalensis	Citrobacter	Citrobacter	Citrobacter_portucalensis	Citrobacter_portucalensis	1639133	unknown	unknown	unknown	unknown	unknown	unknown	unknown	Citr.0130	CPS.L33	CPS.L30	CPS.L30	missing	missing	missing
GCF_002850715.1	ASM285071v1	Citrobacter_sp.	Citrobacter	Citrobacter	Citrobacter_braakii	Citrobacter_braakii	1981983	unknown	unknown	unknown	unknown	unknown	unknown	unknown	Citr.0131	CPS.L71	CPS.L65	CPS.L58	missing	missing	missing
GCF_002863945.1	ASM286394v1	Citrobacter_freundii	Citrobacter	Citrobacter	Citrobacter_youngae	Citrobacter_youngae	546	clinical	USA: Pennsylvania	Homo sapiens	missing	missing	NULL	YDC691	Citr.0132	CPS.L72	CPS.L66	CPS.L37	missing	missing	missing
GCF_002863965.1	ASM286396v1	Citrobacter_koseri	Citrobacter	Citrobacter	Citrobacter_koseri	Citrobacter_koseri	545	clinical	USA: Pennsylvania	Homo sapiens	missing	missing	NULL	YDC582	Citr.0133	CPS.L9	CPS.L9	CPS.L9	missing	missing	missing
GCF_002864025.1	ASM286402v1	Citrobacter_freundii	Citrobacter	Citrobacter	Citrobacter_freundii	Citrobacter_freundii	546	clinical	USA: Pennsylvania	Homo sapiens	missing	missing	NULL	YDC692-2	Citr.0134	CPS.L18	CPS.L17	CPS.L17	missing	missing	missing
GCF_002871775.1	ASM287177v1	Citrobacter_freundii	Citrobacter	Citrobacter	Citrobacter_freundii	Citrobacter_freundii	546	clinical	USA: Maywood, IL	Homo sapiens	NULL	catheter	NULL	UMB1094	Citr.0135	CPS.L11	CPS.L11	CPS.L11	missing	missing	missing
GCF_002880615.1	ASM288061v1	Citrobacter_freundii	Citrobacter	Citrobacter	Citrobacter_unknown	Citrobacter_unknown_C2	2066049	unknown	unknown	unknown	unknown	unknown	unknown	unknown	Citr.0136	CPS.L73	CPS.L67	CPS.L59	missing	missing	missing
GCF_002903215.1	ASM290321v1	Citrobacter_freundii	Citrobacter	Citrobacter	Citrobacter_braakii	Citrobacter_braakii	2077147	unknown	unknown	unknown	unknown	unknown	unknown	unknown	Citr.0137	CPS.L74	CPS.L68	CPS.L60	KPS.L3	KPS.L3	KPS.L2
GCF_002903305.1	ASM290330v1	Citrobacter_freundii	Citrobacter	Citrobacter	Citrobacter_portucalensis	Citrobacter_portucalensis	2077149	unknown	unknown	unknown	unknown	unknown	unknown	unknown	Citr.0138	CPS.L75	CPS.L69	CPS.L61	missing	missing	missing
GCF_002918455.1	ASM291845v1	Citrobacter_braakii	Citrobacter	Citrobacter	Citrobacter_braakii	Citrobacter_braakii	57706	environmental/other	not collected	NULL	NULL	Red leaf vegetables	NULL	S1280	Citr.0139	CPS.L76	CPS.L70	CPS.L62	missing	missing	missing
GCF_002918465.1	ASM291846v1	Citrobacter_braakii	Citrobacter	Citrobacter	Citrobacter_braakii	Citrobacter_braakii	57706	environmental/other	not collected	NULL	NULL	Red leaf vegetables	NULL	S1283	Citr.0139	CPS.L77	CPS.L71	CPS.L62	missing	missing	missing
GCF_002918495.1	ASM291849v1	Citrobacter_braakii	Citrobacter	Citrobacter	Citrobacter_braakii	Citrobacter_braakii	57706	environmental/other	not collected	NULL	NULL	Red leaf vegetables	NULL	S1278	Citr.0139	NA	NA	NA	missing	missing	missing
GCF_002918505.1	ASM291850v1	Citrobacter_freundii	Citrobacter	Citrobacter	Citrobacter_unknown	Other	546	environmental/other	not collected	NULL	NULL	vegetables	NULL	S1284	Citr.0140	CPS.L78	CPS.L72	CPS.L63	missing	missing	missing
GCF_002918535.1	ASM291853v1	Citrobacter_amalonaticus	Citrobacter	Citrobacter	Citrobacter_unknown	Citrobacter_unknown_C1	35703	environmental/other	not collected	NULL	NULL	Leafy green	NULL	S647	Citr.0141	CPS.L79	CPS.L73	CPS.L64	missing	missing	missing
GCF_002918555.1	ASM291855v1	Citrobacter_amalonaticus	Citrobacter	Citrobacter	Citrobacter_unknown	Citrobacter_unknown_C1	35703	environmental/other	not collected	NULL	NULL	Leafy green	NULL	S646	Citr.0141	CPS.L79	CPS.L73	CPS.L64	missing	missing	missing
GCF_002918575.1	ASM291857v1	Citrobacter_braakii	Citrobacter	Citrobacter	Citrobacter_braakii	Citrobacter_braakii	57706	environmental/other	not collected	NULL	NULL	Leafy green	NULL	S649	Citr.0142	NA	NA	NA	missing	missing	missing
GCF_002918835.1	ASM291883v1	Citrobacter_freundii	Citrobacter	Citrobacter	Citrobacter_freundii	Citrobacter_freundii	2080670	unknown	unknown	unknown	unknown	unknown	unknown	unknown	Citr.0143	CPS.L80	CPS.L74	CPS.L14	KPS.L4	KPS.L4	KPS.L3
GCF_002918855.1	ASM291885v1	Citrobacter_freundii	Citrobacter	Citrobacter	Citrobacter_freundii	Citrobacter_freundii	2080669	unknown	unknown	unknown	unknown	unknown	unknown	unknown	Citr.0143	CPS.L29	CPS.L14	CPS.L14	KPS.L4	KPS.L4	KPS.L3
GCF_002918865.1	ASM291886v1	Citrobacter_freundii	Citrobacter	Citrobacter	Citrobacter_freundii	Citrobacter_freundii	2080672	unknown	unknown	unknown	unknown	unknown	unknown	unknown	Citr.0094	CPS.L29	CPS.L14	CPS.L14	missing	missing	missing
GCF_002918875.1	ASM291887v1	Citrobacter_freundii	Citrobacter	Citrobacter	Citrobacter_freundii	Citrobacter_freundii	2080752	unknown	unknown	unknown	unknown	unknown	unknown	unknown	Citr.0144	CPS.L60	CPS.L56	CPS.L21	missing	missing	missing
GCF_002918935.1	ASM291893v1	Citrobacter_amalonaticus	Citrobacter	Citrobacter	Citrobacter_unknown	Citrobacter_unknown_C1	35703	environmental/other	not collected	NULL	NULL	vegetables	NULL	S1285	Citr.0141	CPS.L79	CPS.L73	CPS.L64	missing	missing	missing
GCF_002919425.1	ASM291942v1	Citrobacter_braakii	Citrobacter	Citrobacter	Citrobacter_braakii	Citrobacter_braakii	57706	environmental/other	not collected	NULL	NULL	Red leaf vegetables	NULL	S1282	Citr.0142	NA	NA	NA	missing	missing	missing
GCF_002919455.1	ASM291945v1	Citrobacter_braakii	Citrobacter	Citrobacter	Citrobacter_braakii	Citrobacter_braakii	57706	environmental/other	not collected	NULL	NULL	Red leaf vegetables	NULL	S1279	Citr.0139	CPS.L81	CPS.L75	CPS.L62	missing	missing	missing
GCF_002919485.1	ASM291948v1	Citrobacter_braakii	Citrobacter	Citrobacter	Citrobacter_braakii	Citrobacter_braakii	57706	environmental/other	not collected	NULL	NULL	Red leaf vegetables	NULL	S1281	Citr.0142	NA	NA	NA	missing	missing	missing
GCF_002919495.1	ASM291949v1	Citrobacter_amalonaticus	Citrobacter	Citrobacter	Citrobacter_unknown	Citrobacter_unknown_C1	35703	environmental/other	not collected	NULL	NULL	Leafy green	NULL	S648	Citr.0141	CPS.L79	CPS.L73	CPS.L64	missing	missing	missing
GCF_002919795.1	ASM291979v1	Citrobacter_freundii	Citrobacter	Citrobacter	Citrobacter_braakii	Citrobacter_braakii	2080671	unknown	unknown	unknown	unknown	unknown	unknown	unknown	Citr.0145	NA	NA	NA	KPS.L3	KPS.L3	KPS.L2
GCF_002919825.1	ASM291982v1	Citrobacter_freundii	Citrobacter	Citrobacter	Citrobacter_freundii	Citrobacter_freundii	2066047	unknown	unknown	unknown	unknown	unknown	unknown	unknown	Citr.0146	CPS.L18	CPS.L17	CPS.L17	missing	missing	missing
GCF_002923765.1	ASM292376v1	Citrobacter_braakii	Citrobacter	Citrobacter	Citrobacter_braakii	Citrobacter_braakii	57706	environmental/other	Canada	NULL	NULL	biosolids	NULL	HH1	Citr.0147	CPS.L71	CPS.L65	CPS.L58	missing	missing	missing
GCF_002934505.1	ASM293450v1	Citrobacter_freundii	Citrobacter	Citrobacter	Citrobacter_freundii	Citrobacter_freundii	2077148	unknown	unknown	unknown	unknown	unknown	unknown	unknown	Citr.0143	CPS.L29	CPS.L14	CPS.L14	KPS.L4	KPS.L4	KPS.L3
GCF_002934585.1	ASM293458v1	Citrobacter_sp.	Citrobacter	Citrobacter	Citrobacter_amalonaticus	Citrobacter_amalonaticus	1920110	unknown	unknown	unknown	unknown	unknown	unknown	unknown	Citr.0148	NA	NA	NA	missing	missing	missing
GCF_002939255.1	ASM293925v1	Citrobacter_braakii	Citrobacter	Citrobacter	Citrobacter_braakii	Citrobacter_braakii	57706	environmental/other	Bolivia: Camiri	NULL	NULL	boiled potato	NULL	CA-26	Citr.0149	CPS.L62	CPS.L57	CPS.L51	KPS.L5	KPS.L5	KPS.L4
GCF_002946635.1	ASM294663v1	Citrobacter_freundii	Citrobacter	Citrobacter	Citrobacter_portucalensis	Citrobacter_portucalensis	546	clinical	missing	missing	missing	missing	NULL	AR_0023	Citr.0128	CPS.L70	CPS.L64	CPS.L57	missing	missing	missing
GCF_002947035.1	ASM294703v1	Citrobacter_koseri	Citrobacter	Citrobacter	Citrobacter_koseri	Citrobacter_koseri	545	clinical	missing	missing	missing	missing	NULL	AR_0025	Citr.0150	CPS.L9	CPS.L9	CPS.L9	missing	missing	missing
GCF_002947675.1	ASM294767v1	Citrobacter_koseri	Citrobacter	Citrobacter	Citrobacter_koseri	Citrobacter_koseri	545	clinical	missing	missing	missing	missing	NULL	AR_0024	Citr.0076	CPS.L49	CPS.L45	CPS.L42	missing	missing	missing
GCF_003015305.1	ASM301530v1	Citrobacter_freundii	Citrobacter	Citrobacter	Citrobacter_freundii	Citrobacter_freundii	546	environmental/other	Germany	wolf	NULL	missing	NULL	236-17-2	Citr.0153	CPS.L46	CPS.L43	CPS.L40	missing	missing	missing
GCF_003019835.1	ASM301983v1	Citrobacter_freundii	Citrobacter	Citrobacter	Citrobacter_freundii	Citrobacter_freundii	546	clinical	Malaysia: Kuala Lumpur	Homo sapiens	NULL	stool	NULL	B9-C2	Citr.0144	missing	missing	missing	missing	missing	missing
GCF_900079995.1	ASM90007999v1	Citrobacter_europaeus	Citrobacter	Citrobacter	Citrobacter_europaeus	Citrobacter_europaeus	1914243	unknown	unknown	unknown	unknown	unknown	unknown	unknown	Citr.0155	CPS.L84	CPS.L78	CPS.L67	missing	missing	missing
GCF_900080005.1	ASM90008000v1	Citrobacter_europaeus	Citrobacter	Citrobacter	Citrobacter_europaeus	Citrobacter_europaeus	1914243	unknown	unknown	unknown	unknown	unknown	unknown	unknown	Citr.0156	CPS.L85	CPS.L79	CPS.L67	missing	missing	missing
GCF_900112055.1	IMG-taxon 2651870313 annotated assembly	Citrobacter_sp.	Citrobacter	Citrobacter	Citrobacter_amalonaticus	Citrobacter_amalonaticus	1855329	unknown	unknown	unknown	unknown	unknown	unknown	unknown	Citr.0157	CPS.L79	CPS.L73	CPS.L64	missing	missing	missing
GCF_900169625.1	15.TR.020_20Carba_OXA-48_KPC	Citrobacter_freundii	Citrobacter	Citrobacter	Citrobacter_braakii	Citrobacter_braakii	546	environmental/other	NULL	NULL	NULL	NULL	NULL	NULL	Citr.0158	NA	NA	NA	missing	missing	missing
GCF_900169695.1	15.TR.020_20OXA_OXA-48_KPC	Citrobacter_freundii	Citrobacter	Citrobacter	Citrobacter_braakii	Citrobacter_braakii	546	environmental/other	NULL	NULL	NULL	NULL	NULL	NULL	Citr.0158	NA	NA	NA	missing	missing	missing
GCF_001654855.1	Cmy19692_DRAFTv1	Cosenzaea_myxofaciens	Cosenzaea	Proteus,Cosenzaea	Cosenzaea_myxofaciens	Cosenzaea_myxofaciens	1354337	unknown	unknown	unknown	unknown	unknown	unknown	unknown	Prot.0042	missing	missing	missing	missing	missing	missing
GCF_000017665.1	ASM1766v1	Cronobacter_sakazakii	Cronobacter	Cronobacter	Cronobacter_sakazakii	Cronobacter_sakazakii	290339	environmental/other	NULL	NULL	NULL	NULL	NULL	ATCC BAA-894	Cron.0001	CPS.L86	CPS.L80	CPS.L68	KPS.L6	KPS.L6	KPS.L5
GCF_000027065.2	ASM2706v1	Cronobacter_turicensis	Cronobacter	Cronobacter	Cronobacter_turicensis	Cronobacter_turicensis	693216	environmental/other	NULL	NULL	NULL	NULL	NULL	NULL	Cron.0002	CPS.L87	CPS.L81	CPS.L69	KPS.L7	KPS.L7	KPS.L5
GCF_000214745.1	ASM21474v2	Cronobacter_sakazakii	Cronobacter	Cronobacter	Cronobacter_sakazakii	Cronobacter_sakazakii	930780	environmental/other	NULL	NULL	NULL	NULL	NULL	E899	Cron.0003	NA	NA	NA	missing	missing	missing
GCF_000263215.1	ASM26321v1	Cronobacter_sakazakii	Cronobacter	Cronobacter	Cronobacter_sakazakii	Cronobacter_sakazakii	1138308	environmental/other	NULL	NULL	NULL	NULL	NULL	ES15	Cron.0004	CPS.L86	CPS.L80	CPS.L68	KPS.L8	KPS.L8	KPS.L6
GCF_000319285.1	ASM31928v1	Cronobacter_condimenti	Cronobacter	Cronobacter	Cronobacter_condimenti	Cronobacter_condimenti	1073999	environmental/other	NULL	NULL	NULL	NULL	NULL	1330	Cron.0005	missing	missing	missing	KPS.L7	KPS.L7	KPS.L5
GCF_000319325.1	ASM31932v1	Cronobacter_universalis	Cronobacter	Cronobacter	Cronobacter_universalis	Cronobacter_universalis	1074000	environmental/other	NULL	NULL	NULL	NULL	NULL	NCTC 9529	Cron.0006	CPS.L88	CPS.L82	CPS.L70	KPS.L9	KPS.L9	KPS.L7
GCF_000319515.1	ASM31951v1	Cronobacter_turicensis	Cronobacter	Cronobacter	Cronobacter_turicensis	Cronobacter_turicensis	1208590	environmental/other	NULL	NULL	NULL	NULL	NULL	564	Cron.0007	CPS.L89	CPS.L83	CPS.L71	KPS.L7	KPS.L7	KPS.L5
GCF_000319535.1	ASM31953v1	Cronobacter_malonaticus	Cronobacter	Cronobacter	Cronobacter_malonaticus	Cronobacter_malonaticus	1208591	environmental/other	NULL	NULL	NULL	NULL	NULL	681	Cron.0008	NA	NA	NA	KPS.L10	KPS.L10	KPS.L8
GCF_000319615.1	ASM31961v1	Cronobacter_sakazakii	Cronobacter	Cronobacter	Cronobacter_sakazakii	Cronobacter_sakazakii	1208592	environmental/other	NULL	NULL	NULL	NULL	NULL	680	Cron.0009	NA	NA	NA	KPS.L11	KPS.L11	KPS.L5
GCF_000339015.1	ASM33901v1	Cronobacter_sakazakii	Cronobacter	Cronobacter	Cronobacter_sakazakii	Cronobacter_sakazakii	956149	environmental/other	NULL	NULL	NULL	NULL	NULL	Sp291	Cron.0010	missing	missing	missing	KPS.L12	KPS.L12	KPS.L9
GCF_000409225.1	cddub187 final contigs	Cronobacter_dublinensis	Cronobacter	Cronobacter	Cronobacter_dublinensis	Cronobacter_dublinensis	1159554	environmental/other	Ireland: Dublin	NULL	NULL	milk powder plant	NULL	LMG 23823	Cron.0011	CPS.L90	CPS.L84	CPS.L72	KPS.L7	KPS.L7	KPS.L5
GCF_000409245.1	Csak764 final contigs	Cronobacter_sakazakii	Cronobacter	Cronobacter	Cronobacter_sakazakii	Cronobacter_sakazakii	1159490	clinical	USA	Homo sapiens	NULL	NULL	NULL	E764	Cron.0012	CPS.L91	CPS.L85	CPS.L73	KPS.L13	KPS.L13	KPS.L10
GCF_000409265.1	Csak 2151 final contigs	Cronobacter_sakazakii	Cronobacter	Cronobacter	Cronobacter_sakazakii	Cronobacter_sakazakii	1159489	clinical	USA	Homo sapiens	NULL	cerebrospinal fluid	NULL	2151	Cron.0013	missing	missing	missing	KPS.L14	KPS.L8	KPS.L6
GCF_000409285.1	Cmuy final contigs	Cronobacter_muytjensii	Cronobacter	Cronobacter	Cronobacter_muytjensii	Cronobacter_muytjensii	1159613	clinical	NULL	Homo sapiens	NULL	NULL	NULL	ATCC 51329	Cron.0014	CPS.L92	CPS.L86	CPS.L74	KPS.L15	KPS.L14	KPS.L5
GCF_000409305.1	Cmal825 final contigs	Cronobacter_malonaticus	Cronobacter	Cronobacter	Cronobacter_malonaticus	Cronobacter_malonaticus	1159491	clinical	USA	Homo sapiens	NULL	breast abscess	NULL	LMG 23826	Cron.0015	NA	NA	NA	KPS.L7	KPS.L7	KPS.L5
GCF_000409325.1	Cuni9529 final contigs	Cronobacter_universalis	Cronobacter	Cronobacter	Cronobacter_universalis	Cronobacter_universalis	1074000	environmental/other	United Kingdom: London	NULL	NULL	water	NULL	NCTC 9529	Cron.0016	CPS.L88	CPS.L82	CPS.L70	KPS.L7	KPS.L7	KPS.L5
GCF_000409345.1	Cdlac464 final contigs	Cronobacter_dublinensis	Cronobacter	Cronobacter	Cronobacter_dublinensis	Cronobacter_dublinensis	1159496	environmental/other	Zimbabwe	NULL	NULL	milk powder plant	NULL	LMG 23825	Cron.0017	CPS.L93	CPS.L87	CPS.L75	KPS.L7	KPS.L7	KPS.L5
GCF_000409365.1	cdlau515 final contigs	Cronobacter_dublinensis	Cronobacter	Cronobacter	Cronobacter_dublinensis	Cronobacter_dublinensis	1159560	environmental/other	Switzerland: Lausanne	NULL	NULL	water fountain basin	NULL	LMG 23824	Cron.0018	NA	NA	NA	KPS.L7	KPS.L7	KPS.L5
GCF_000409385.1	Csak713 final contigs	Cronobacter_sakazakii	Cronobacter	Cronobacter	Cronobacter_sakazakii	Cronobacter_sakazakii	1045857	environmental/other	USA	NULL	NULL	powdered infant formula	NULL	ES713	Cron.0019	missing	missing	missing	NA	NA	NA
GCF_000409405.1	Csak35 final contigs	Cronobacter_sakazakii	Cronobacter	Cronobacter	Cronobacter_sakazakii	Cronobacter_sakazakii	1159614	clinical	Israel	Homo sapiens	NULL	NULL	NULL	ES35	Cron.0020	NA	NA	NA	KPS.L16	KPS.L15	KPS.L11
GCF_000463095.2	CroSakNCIMB8271_1.0	Cronobacter_sakazakii	Cronobacter	Cronobacter	Cronobacter_sakazakii	Cronobacter_sakazakii	1367848	clinical	NULL	Homo sapiens	NULL	NULL	NULL	NCIMB 8272	Cron.0021	missing	missing	missing	KPS.L12	KPS.L12	KPS.L9
GCF_000467775.2	CsakCC4_8399_1.0	Cronobacter_sakazakii	Cronobacter	Cronobacter	Cronobacter_sakazakii	Cronobacter_sakazakii	1397689	environmental/other	Israel	NULL	NULL	cerebral spinal fluid	NULL	8399	Cron.0010	missing	missing	missing	KPS.L12	KPS.L12	KPS.L9
GCF_000504545.1	ASM50454v1	Cronobacter_malonaticus	Cronobacter	Cronobacter	Cronobacter_malonaticus	Cronobacter_malonaticus	413503	clinical	China	missing	missing	milk	NULL	CMCC45402	Cron.0022	NA	NA	NA	KPS.L17	KPS.L16	KPS.L5
GCF_000684935.1	ASM68493v1	Cronobacter_sakazakii	Cronobacter	Cronobacter	Cronobacter_sakazakii	Cronobacter_sakazakii	1218104	clinical	NULL	Homo sapiens	NULL	NULL	NULL	NBRC 102416	Cron.0023	CPS.L86	CPS.L80	CPS.L68	NA	NA	NA
GCF_000698225.1	ASM69822v1	Cronobacter_sakazakii	Cronobacter	Cronobacter	Cronobacter_sakazakii	Cronobacter_sakazakii	28141	environmental/other	Ireland	NULL	NULL	swab from food processing facility	NULL	HPB5174	Cron.0024	CPS.L94	CPS.L88	CPS.L76	KPS.L18	KPS.L17	KPS.L12
GCF_000742335.1	ASM74233v1	Cronobacter_malonaticus	Cronobacter	Cronobacter	Cronobacter_malonaticus	Cronobacter_malonaticus	413503	clinical	USA	Homo sapiens	NULL	Blood	NULL	685	Cron.0025	NA	NA	NA	missing	missing	missing
GCF_000742345.1	ASM74234v1	Cronobacter_malonaticus	Cronobacter	Cronobacter	Cronobacter_malonaticus	Cronobacter_malonaticus	413503	clinical	Czech Republic	Homo sapiens	NULL	Sputum	NULL	687	Cron.0026	CPS.L95	CPS.L89	CPS.L77	KPS.L14	KPS.L8	KPS.L6
GCF_000742355.1	ASM74235v1	Cronobacter_malonaticus	Cronobacter	Cronobacter	Cronobacter_malonaticus	Cronobacter_malonaticus	413503	clinical	Czech Republic	Homo sapiens	NULL	feces	NULL	1545	Cron.0027	NA	NA	NA	KPS.L19	KPS.L18	KPS.L5
GCF_000742395.1	ASM74239v1	Cronobacter_malonaticus	Cronobacter	Cronobacter	Cronobacter_malonaticus	Cronobacter_malonaticus	413503	clinical	Czech Republic	Homo sapiens	NULL	feces	NULL	1558	Cron.0027	NA	NA	NA	NA	NA	NA
GCF_000742405.1	ASM74240v1	Cronobacter_malonaticus	Cronobacter	Cronobacter	Cronobacter_malonaticus	Cronobacter_malonaticus	413503	clinical	USA	Homo sapiens	NULL	Blood	NULL	1569	Cron.0028	NA	NA	NA	NA	NA	NA
GCF_000878475.1	CFSAN001453_01.0	Cronobacter_malonaticus	Cronobacter	Cronobacter	Cronobacter_malonaticus	Cronobacter_malonaticus	1128983	clinical	missing	Homo sapiens	missing	blood	NULL	ENBT0334	Cron.0029	CPS.L96	CPS.L90	CPS.L78	KPS.L20	KPS.L19	KPS.L13
GCF_000974965.1	ASM97496v1	Cronobacter_sakazakii	Cronobacter	Cronobacter	Cronobacter_sakazakii	Cronobacter_sakazakii	28141	clinical	USA:New Mexico	Homo sapiens	NULL	cerebrospinal fluid from a fatal case of infantile meningitis	NULL	NM1240	Cron.0013	CPS.L94	CPS.L88	CPS.L76	KPS.L14	KPS.L8	KPS.L6
GCF_000982825.1	ASM98282v1	Cronobacter_sakazakii	Cronobacter	Cronobacter	Cronobacter_sakazakii	Cronobacter_sakazakii	28141	clinical	USA:Tennessee	infants	neonatal necrotizing enterocolitis	primary hospital lab	NULL	ATCC 29544	Cron.0023	CPS.L86	CPS.L80	CPS.L68	KPS.L21	KPS.L20	KPS.L14
GCF_001277175.1	ASM127717v1	Cronobacter_universalis	Cronobacter	Cronobacter	Cronobacter_universalis	Cronobacter_universalis	1074000	environmental/other	United Kingdom	NULL	NULL	freshwater	NULL	NCTC 9529	Cron.0016	CPS.L88	CPS.L82	CPS.L70	KPS.L7	KPS.L7	KPS.L5
GCF_001277195.1	ASM127719v1	Cronobacter_muytjensii	Cronobacter	Cronobacter	Cronobacter_muytjensii	Cronobacter_muytjensii	1159613	environmental/other	missing	NULL	NULL	missing	NULL	ATCC 51329	Cron.0014	CPS.L92	CPS.L86	CPS.L74	KPS.L7	KPS.L7	KPS.L5
GCF_001277215.2	ASM127721v2	Cronobacter_malonaticus	Cronobacter	Cronobacter	Cronobacter_malonaticus	Cronobacter_malonaticus	1159491	environmental/other	USA	NULL	NULL	breast abscess	NULL	LMG 23826	Cron.0015	NA	NA	NA	KPS.L7	KPS.L7	KPS.L5
GCF_001277235.1	ASM127723v1	Cronobacter_dublinensis	Cronobacter	Cronobacter	Cronobacter_dublinensis	Cronobacter_dublinensis	1159554	environmental/other	Ireland	NULL	NULL	milk powder production facility	NULL	LMG 23823	Cron.0011	CPS.L90	CPS.L84	CPS.L72	KPS.L7	KPS.L7	KPS.L5
GCF_001277255.1	ASM127725v1	Cronobacter_condimenti	Cronobacter	Cronobacter	Cronobacter_condimenti	Cronobacter_condimenti	1073999	environmental/other	Slovakia	NULL	NULL	spiced meat	NULL	LMG 26250	Cron.0030	CPS.L97	CPS.L91	CPS.L79	KPS.L7	KPS.L7	KPS.L5
GCF_001277275.1	ASM127727v1	Cronobacter_sakazakii	Cronobacter	Cronobacter	Cronobacter_sakazakii	Cronobacter_sakazakii	28141	environmental/other	United Kingdom	NULL	NULL	milk	NULL	NCTC 8155	Cron.0010	missing	missing	missing	KPS.L12	KPS.L12	KPS.L9
GCF_001308935.1	ASM130893v1	Cronobacter_sakazakii	Cronobacter	Cronobacter	Cronobacter_sakazakii	Cronobacter_sakazakii	28141	clinical	France	Homo sapiens	NULL	feces from infant with NECI	NULL	702	Cron.0013	missing	missing	missing	NA	NA	NA
GCF_001308945.1	ASM130894v1	Cronobacter_sakazakii	Cronobacter	Cronobacter	Cronobacter_sakazakii	Cronobacter_sakazakii	28141	environmental/other	France	environment	NULL	reconstituted formula which had not been fed to infant	NULL	712	Cron.0013	missing	missing	missing	KPS.L22	KPS.L8	KPS.L6
GCF_001308955.1	ASM130895v1	Cronobacter_sakazakii	Cronobacter	Cronobacter	Cronobacter_sakazakii	Cronobacter_sakazakii	28141	clinical	France	Homo sapiens	NULL	trachea	NULL	767	Cron.0031	missing	missing	missing	KPS.L23	KPS.L21	KPS.L15
GCF_001308965.1	ASM130896v1	Cronobacter_sakazakii	Cronobacter	Cronobacter	Cronobacter_sakazakii	Cronobacter_sakazakii	28141	clinical	France	Homo sapiens	NULL	skin from infant with NECII	NULL	707	Cron.0013	missing	missing	missing	KPS.L22	KPS.L8	KPS.L6
GCF_001309015.1	ASM130901v1	Cronobacter_sakazakii	Cronobacter	Cronobacter	Cronobacter_sakazakii	Cronobacter_sakazakii	28141	clinical	France	Homo sapiens	NULL	trachea from infant with NECII	NULL	695	Cron.0013	missing	missing	missing	KPS.L22	KPS.L8	KPS.L6
GCF_001309035.1	ASM130903v1	Cronobacter_sakazakii	Cronobacter	Cronobacter	Cronobacter_sakazakii	Cronobacter_sakazakii	28141	clinical	France	Homo sapiens	NULL	trachea from infant with septicemia	NULL	709	Cron.0013	missing	missing	missing	KPS.L22	KPS.L8	KPS.L6
GCF_001309045.1	ASM130904v1	Cronobacter_sakazakii	Cronobacter	Cronobacter	Cronobacter_sakazakii	Cronobacter_sakazakii	28141	clinical	France	Homo sapiens	NULL	feces from infant with NECII	NULL	706	Cron.0013	missing	missing	missing	KPS.L24	KPS.L22	KPS.L6
GCF_001309055.1	ASM130905v1	Cronobacter_sakazakii	Cronobacter	Cronobacter	Cronobacter_sakazakii	Cronobacter_sakazakii	28141	clinical	France	Homo sapiens	NULL	throat from infant with NECII	NULL	705	Cron.0013	missing	missing	missing	KPS.L22	KPS.L8	KPS.L6
GCF_001309095.1	ASM130909v1	Cronobacter_sakazakii	Cronobacter	Cronobacter	Cronobacter_sakazakii	Cronobacter_sakazakii	28141	clinical	France	Homo sapiens	NULL	throat	NULL	699	Cron.0032	CPS.L94	CPS.L88	CPS.L76	KPS.L25	KPS.L23	KPS.L16
GCF_001309115.1	ASM130911v1	Cronobacter_sakazakii	Cronobacter	Cronobacter	Cronobacter_sakazakii	Cronobacter_sakazakii	28141	clinical	France	Homo sapiens	NULL	feces from infant with digestive problems	NULL	700	Cron.0033	missing	missing	missing	KPS.L14	KPS.L8	KPS.L6
GCF_001309135.1	ASM130913v1	Cronobacter_sakazakii	Cronobacter	Cronobacter	Cronobacter_sakazakii	Cronobacter_sakazakii	28141	clinical	France	Homo sapiens	NULL	conjunctivae of infant with NECII	NULL	694	Cron.0013	missing	missing	missing	KPS.L22	KPS.L8	KPS.L6
GCF_001309155.1	ASM130915v1	Cronobacter_sakazakii	Cronobacter	Cronobacter	Cronobacter_sakazakii	Cronobacter_sakazakii	28141	clinical	France	Homo sapiens	NULL	feces from asymptomatic infant	NULL	690	Cron.0032	NA	NA	NA	NA	NA	NA
GCF_001309175.1	ASM130917v1	Cronobacter_sakazakii	Cronobacter	Cronobacter	Cronobacter_sakazakii	Cronobacter_sakazakii	28141	clinical	France	Homo sapiens	NULL	feces from asymptomatic infant	NULL	693	Cron.0033	missing	missing	missing	KPS.L14	KPS.L8	KPS.L6
GCF_001309185.1	ASM130918v1	Cronobacter_sakazakii	Cronobacter	Cronobacter	Cronobacter_sakazakii	Cronobacter_sakazakii	28141	environmental/other	France	Environment	NULL	remains of reconstituted infant formula fed to infant	NULL	715	Cron.0033	missing	missing	missing	KPS.L14	KPS.L8	KPS.L6
GCF_001309215.1	ASM130921v1	Cronobacter_sakazakii	Cronobacter	Cronobacter	Cronobacter_sakazakii	Cronobacter_sakazakii	28141	clinical	France	Homo sapiens	NULL	sputum	NULL	691	Cron.0013	missing	missing	missing	KPS.L22	KPS.L8	KPS.L6
GCF_001309225.1	ASM130922v1	Cronobacter_sakazakii	Cronobacter	Cronobacter	Cronobacter_sakazakii	Cronobacter_sakazakii	28141	clinical	France	Homo sapiens	NULL	feces from infant with NECII	NULL	698	Cron.0013	missing	missing	missing	KPS.L22	KPS.L8	KPS.L6
GCF_001309235.1	ASM130923v1	Cronobacter_sakazakii	Cronobacter	Cronobacter	Cronobacter_sakazakii	Cronobacter_sakazakii	28141	environmental/other	France	Environment	NULL	formula	NULL	716	Cron.0034	CPS.L86	CPS.L80	CPS.L68	KPS.L7	KPS.L7	KPS.L5
GCF_001309275.1	ASM130927v1	Cronobacter_sakazakii	Cronobacter	Cronobacter	Cronobacter_sakazakii	Cronobacter_sakazakii	28141	clinical	France	Homo sapiens	NULL	infant with NECI	NULL	730	Cron.0013	missing	missing	missing	KPS.L22	KPS.L8	KPS.L6
GCF_001309295.1	ASM130929v1	Cronobacter_sakazakii	Cronobacter	Cronobacter	Cronobacter_sakazakii	Cronobacter_sakazakii	28141	clinical	France	Homo sapiens	NULL	feces from infant with NECII	NULL	692	Cron.0013	missing	missing	missing	KPS.L22	KPS.L8	KPS.L6
GCF_001309305.1	ASM130930v1	Cronobacter_sakazakii	Cronobacter	Cronobacter	Cronobacter_sakazakii	Cronobacter_sakazakii	28141	environmental/other	France	Environment	NULL	remains of reconstituted infant formula fed to infant	NULL	714	Cron.0033	missing	missing	missing	KPS.L14	KPS.L8	KPS.L6
GCF_001309315.1	ASM130931v1	Cronobacter_sakazakii	Cronobacter	Cronobacter	Cronobacter_sakazakii	Cronobacter_sakazakii	28141	clinical	France	Homo sapiens	NULL	feces from infant with NECII	NULL	696	Cron.0032	CPS.L94	CPS.L88	CPS.L76	KPS.L25	KPS.L23	KPS.L16
GCF_001309345.1	ASM130934v1	Cronobacter_sakazakii	Cronobacter	Cronobacter	Cronobacter_sakazakii	Cronobacter_sakazakii	28141	environmental/other	France	Environment	NULL	remains of reconstituted infant formula fed to infant	NULL	713	Cron.0033	missing	missing	missing	KPS.L14	KPS.L8	KPS.L6
GCF_001309375.1	ASM130937v1	Cronobacter_sakazakii	Cronobacter	Cronobacter	Cronobacter_sakazakii	Cronobacter_sakazakii	28141	clinical	France	Homo sapiens	NULL	throat from infant wth NECII	NULL	703	Cron.0032	CPS.L94	CPS.L88	CPS.L76	KPS.L26	KPS.L24	KPS.L6
GCF_001309385.1	ASM130938v1	Cronobacter_sakazakii	Cronobacter	Cronobacter	Cronobacter_sakazakii	Cronobacter_sakazakii	28141	clinical	France	Homo sapiens	NULL	throat of asymptomatic infant	NULL	708	Cron.0032	CPS.L94	CPS.L88	CPS.L76	KPS.L25	KPS.L23	KPS.L16
GCF_001309415.1	ASM130941v1	Cronobacter_sakazakii	Cronobacter	Cronobacter	Cronobacter_sakazakii	Cronobacter_sakazakii	28141	clinical	France	Homo sapiens	NULL	feces from asymptomatic infant	NULL	711	Cron.0013	missing	missing	missing	KPS.L22	KPS.L8	KPS.L6
GCF_001309435.1	ASM130943v1	Cronobacter_sakazakii	Cronobacter	Cronobacter	Cronobacter_sakazakii	Cronobacter_sakazakii	28141	clinical	France	Homo sapiens	NULL	periotenial fluid from infant with NECIII	NULL	701	Cron.0013	missing	missing	missing	KPS.L22	KPS.L8	KPS.L6
GCF_001619915.1	ASM161991v1	Cronobacter_sakazakii	Cronobacter	Cronobacter	Cronobacter_sakazakii	Cronobacter_sakazakii	28141	environmental/other	Malaysia: Perak	NULL	NULL	Ulu Slim Hot Spring	NULL	M30	Cron.0035	CPS.L86	CPS.L80	CPS.L68	KPS.L7	KPS.L7	KPS.L5
GCF_001735605.1	ASM173560v1	Cronobacter_sakazakii	Cronobacter	Cronobacter	Cronobacter_sakazakii	Cronobacter_sakazakii	28141	clinical	USA: WI	Homo sapiens	missing	bronchial wash	NULL	MOD1-1121-73	Cron.0036	missing	missing	missing	KPS.L27	KPS.L25	KPS.L5
GCF_001735615.1	Csak-MOD1-GK1025B	Cronobacter_sakazakii	Cronobacter	Cronobacter	Cronobacter_sakazakii	Cronobacter_sakazakii	28141	environmental/other	Germany	missing	missing	Environmental	NULL	MOD1-GK1025B	Cron.0037	missing	missing	missing	KPS.L28	KPS.L26	KPS.L17
GCF_001922805.1	ASM192280v1	Cronobacter_malonaticus	Cronobacter	Cronobacter	Cronobacter_malonaticus	Cronobacter_malonaticus	413503	clinical	USA:MD	Musca domestica	missing	gut	NULL	MOD1-Md25g	Cron.0038	NA	NA	NA	KPS.L7	KPS.L7	KPS.L5
GCF_001922825.1	ASM192282v1	Cronobacter_malonaticus	Cronobacter	Cronobacter	Cronobacter_malonaticus	Cronobacter_malonaticus	413503	clinical	USA:MD	Musca domestica	missing	gut	NULL	MOD1-Md27g	Cron.0039	NA	NA	NA	KPS.L7	KPS.L7	KPS.L5
GCF_001922855.1	ASM192285v1	Cronobacter_muytjensii	Cronobacter	Cronobacter	Cronobacter_muytjensii	Cronobacter_muytjensii	413501	clinical	USA:MD	Musca domestica	missing	insect surface	NULL	MOD1-Md1s	Cron.0040	NA	NA	NA	KPS.L7	KPS.L7	KPS.L5
GCF_001922875.1	ASM192287v1	Cronobacter_malonaticus	Cronobacter	Cronobacter	Cronobacter_malonaticus	Cronobacter_malonaticus	413503	environmental/other	USA:MD	Musca domestica	missing	alimentary canal	NULL	MOD1-Md99g	Cron.0041	CPS.L95	CPS.L89	CPS.L77	KPS.L14	KPS.L8	KPS.L6
GCF_001922905.1	ASM192290v1	Cronobacter_turicensis	Cronobacter	Cronobacter	Cronobacter_turicensis	Cronobacter_turicensis	413502	environmental/other	USA:MD	Sarcophaga haemorrhoidalis	missing	insect surface	NULL	MOD1-Sh41s	Cron.0042	NA	NA	NA	KPS.L7	KPS.L7	KPS.L5
GCF_001922925.1	ASM192292v1	Cronobacter_sakazakii	Cronobacter	Cronobacter	Cronobacter_sakazakii	Cronobacter_sakazakii	28141	environmental/other	USA:MD	Musca domestica	missing	alimentary canal	NULL	MOD1-Md1g	Cron.0043	missing	missing	missing	KPS.L12	KPS.L12	KPS.L9
GCF_001922945.1	ASM192294v1	Cronobacter_sakazakii	Cronobacter	Cronobacter	Cronobacter_sakazakii	Cronobacter_sakazakii	28141	environmental/other	USA:MD	Musca domestica	missing	alimentary canal	NULL	MOD1-Md33g	Cron.0044	CPS.L86	CPS.L80	CPS.L68	NA	NA	NA
GCF_001971035.1	ASM197103v1	Cronobacter_sakazakii	Cronobacter	Cronobacter	Cronobacter_sakazakii	Cronobacter_sakazakii	28141	clinical	USA	Homo sapiens	NULL	child's throat	NULL	ATCC 29544	Cron.0045	missing	missing	missing	missing	missing	missing
GCF_001971105.1	ASM197110v1	Cronobacter_sakazakii	Cronobacter	Cronobacter	Cronobacter_sakazakii	Cronobacter_sakazakii	28141	clinical	Canada	Homo sapiens	NULL	Clinical	NULL	5	Cron.0046	missing	missing	missing	NA	NA	NA
GCF_001971115.1	ASM197111v1	Cronobacter_sakazakii	Cronobacter	Cronobacter	Cronobacter_sakazakii	Cronobacter_sakazakii	28141	clinical	Canada	Homo sapiens	NULL	Clinical	NULL	6	Cron.0013	missing	missing	missing	NA	NA	NA
GCF_001971135.1	ASM197113v1	Cronobacter_sakazakii	Cronobacter	Cronobacter	Cronobacter_sakazakii	Cronobacter_sakazakii	28141	clinical	Czech Republic	Homo sapiens	NULL	Clinical	NULL	520	Cron.0047	missing	missing	missing	NA	NA	NA
GCF_001971195.1	ASM197119v1	Cronobacter_sakazakii	Cronobacter	Cronobacter	Cronobacter_sakazakii	Cronobacter_sakazakii	28141	clinical	Netherlands	Homo sapiens	NULL	1 day old infant	NULL	553	Cron.0048	missing	missing	missing	NA	NA	NA
GCF_001971205.1	ASM197120v1	Cronobacter_sakazakii	Cronobacter	Cronobacter	Cronobacter_sakazakii	Cronobacter_sakazakii	28141	clinical	Netherlands	Homo sapiens	NULL	Clinical	NULL	558	Cron.0013	missing	missing	missing	KPS.L14	KPS.L8	KPS.L6
GCF_001971315.1	ASM197131v1	Cronobacter_sakazakii	Cronobacter	Cronobacter	Cronobacter_sakazakii	Cronobacter_sakazakii	28141	clinical	USA	Homo sapiens	NULL	CSF isolate	NULL	1240	Cron.0049	CPS.L98	CPS.L92	CPS.L76	KPS.L29	KPS.L21	KPS.L15
GCF_001971375.1	ASM197137v1	Cronobacter_sakazakii	Cronobacter	Cronobacter	Cronobacter_sakazakii	Cronobacter_sakazakii	28141	clinical	USA	Homo sapiens	NULL	CSF isolate from a 1 month old infant with meningitis	NULL	1221	Cron.0050	missing	missing	missing	NA	NA	NA
GCF_001971405.1	ASM197140v1	Cronobacter_sakazakii	Cronobacter	Cronobacter	Cronobacter_sakazakii	Cronobacter_sakazakii	28141	clinical	USA	Homo sapiens	NULL	CSF isolate from a less than 1 month old infant, 30 wk EGA with fatal meningitis	NULL	1218	Cron.0051	CPS.L99	CPS.L93	CPS.L80	KPS.L30	KPS.L6	KPS.L5
GCF_001971415.1	ASM197141v1	Cronobacter_sakazakii	Cronobacter	Cronobacter	Cronobacter_sakazakii	Cronobacter_sakazakii	28141	clinical	United Kingdom	Homo sapiens	NULL	Clinical, fatal infant meningitis	NULL	1249	Cron.0052	missing	missing	missing	NA	NA	NA
GCF_001972225.1	ASM197222v1	Cronobacter_sakazakii	Cronobacter	Cronobacter	Cronobacter_sakazakii	Cronobacter_sakazakii	28141	clinical	Canada	Homo sapiens	NULL	Clinical	NULL	4	Cron.0053	missing	missing	missing	NA	NA	NA
GCF_001972245.1	ASM197224v1	Cronobacter_sakazakii	Cronobacter	Cronobacter	Cronobacter_sakazakii	Cronobacter_sakazakii	28141	environmental/other	India	NULL	NULL	Ajwan cumin seeds	NULL	140	Cron.0054	CPS.L100	CPS.L88	CPS.L76	NA	NA	NA
GCF_001999505.1	ASM199950v1	Cronobacter_turicensis	Cronobacter	Cronobacter	Cronobacter_turicensis	Cronobacter_turicensis	413502	environmental/other	USA: MD	Sarcophaga haemorrhoidalis	missing	alimentary canal	NULL	MOD1-Sh41g	Cron.0042	CPS.L101	CPS.L94	CPS.L79	KPS.L7	KPS.L7	KPS.L5
GCF_002071735.1	ASM207173v1	Cronobacter_sakazakii	Cronobacter	Cronobacter	Cronobacter_sakazakii	Cronobacter_sakazakii	28141	environmental/other	Switzerland	missing	missing	PIF Production Facility Environment	NULL	MOD1-H1191	Cron.0055	CPS.L101	CPS.L94	CPS.L79	KPS.L14	KPS.L8	KPS.L6
GCF_002071755.1	ASM207175v1	Cronobacter_sakazakii	Cronobacter	Cronobacter	Cronobacter_sakazakii	Cronobacter_sakazakii	28141	environmental/other	Switzerland	missing	missing	PIF Production Facility Environment	NULL	MOD1-H2399	Cron.0055	CPS.L101	CPS.L94	CPS.L79	KPS.L14	KPS.L8	KPS.L6
GCF_002071765.1	ASM207176v1	Cronobacter_sakazakii	Cronobacter	Cronobacter	Cronobacter_sakazakii	Cronobacter_sakazakii	28141	environmental/other	Switzerland	missing	missing	PIF Production Facility Environment	NULL	MOD1-H322	Cron.0055	NA	NA	NA	KPS.L14	KPS.L8	KPS.L6
GCF_002071775.1	ASM207177v1	Cronobacter_sakazakii	Cronobacter	Cronobacter	Cronobacter_sakazakii	Cronobacter_sakazakii	28141	environmental/other	Switzerland	missing	missing	PIF Production Facility Environment	NULL	MOD1-A31	Cron.0055	NA	NA	NA	KPS.L14	KPS.L8	KPS.L6
GCF_002071815.1	ASM207181v1	Cronobacter_sakazakii	Cronobacter	Cronobacter	Cronobacter_sakazakii	Cronobacter_sakazakii	28141	environmental/other	Switzerland	missing	missing	PIF Production Facility Environment	NULL	MOD1-H2397	Cron.0055	CPS.L101	CPS.L94	CPS.L79	KPS.L14	KPS.L8	KPS.L6
GCF_002075415.1	ASM207541v1	Cronobacter_sakazakii	Cronobacter	Cronobacter	Cronobacter_sakazakii	Cronobacter_sakazakii	28141	environmental/other	USA: MD	Musca domestica	missing	surface	NULL	MOD1-Md5s	Cron.0056	CPS.L102	CPS.L95	CPS.L81	KPS.L12	KPS.L12	KPS.L9
GCF_002075425.1	ASM207542v1	Cronobacter_sakazakii	Cronobacter	Cronobacter	Cronobacter_sakazakii	Cronobacter_sakazakii	28141	environmental/other	USA: MD	Musca domestica	missing	alimentary canal	NULL	MOD1-Md5g	Cron.0043	missing	missing	missing	KPS.L12	KPS.L12	KPS.L9
GCF_002075435.1	ASM207543v1	Cronobacter_sakazakii	Cronobacter	Cronobacter	Cronobacter_sakazakii	Cronobacter_sakazakii	28141	environmental/other	USA: MD	Musca domestica	missing	alimentary canal	NULL	MOD1-Md35s	Cron.0044	CPS.L86	CPS.L80	CPS.L68	NA	NA	NA
GCF_002075445.1	ASM207544v1	Cronobacter_sakazakii	Cronobacter	Cronobacter	Cronobacter_sakazakii	Cronobacter_sakazakii	28141	environmental/other	USA: MD	Musca domestica	missing	alimentary canal	NULL	MOD1-Md6g	Cron.0056	CPS.L102	CPS.L95	CPS.L81	KPS.L12	KPS.L12	KPS.L9
GCF_002075495.1	ASM207549v1	Cronobacter_sakazakii	Cronobacter	Cronobacter	Cronobacter_sakazakii	Cronobacter_sakazakii	28141	environmental/other	USA: MD	Musca domestica	missing	alimentary canal	NULL	MOD1-Md70g	Cron.0057	missing	missing	missing	KPS.L12	KPS.L12	KPS.L9
GCF_002075505.1	ASM207550v1	Cronobacter_sakazakii	Cronobacter	Cronobacter	Cronobacter_sakazakii	Cronobacter_sakazakii	28141	environmental/other	USA: MD	Musca domestica	missing	alimentary canal	NULL	MOD1-Md40g	Cron.0044	CPS.L86	CPS.L80	CPS.L68	NA	NA	NA
GCF_002075535.1	ASM207553v1	Cronobacter_sakazakii	Cronobacter	Cronobacter	Cronobacter_sakazakii	Cronobacter_sakazakii	28141	environmental/other	Switzerland	missing	missing	PIF Production Facility Environment	NULL	MOD1-SK1180	Cron.0013	missing	missing	missing	KPS.L14	KPS.L8	KPS.L6
GCF_002075545.1	ASM207554v1	Cronobacter_sakazakii	Cronobacter	Cronobacter	Cronobacter_sakazakii	Cronobacter_sakazakii	28141	environmental/other	USA: MD	Musca domestica	missing	surface	NULL	MOD1-Md33s	Cron.0044	CPS.L86	CPS.L80	CPS.L68	NA	NA	NA
GCF_002075555.1	ASM207555v1	Cronobacter_sakazakii	Cronobacter	Cronobacter	Cronobacter_sakazakii	Cronobacter_sakazakii	28141	environmental/other	USA: MD	Anthomyiidae spp	missing	alimentary canal	NULL	MOD1-Anth48g	Cron.0058	CPS.L86	CPS.L80	CPS.L68	KPS.L7	KPS.L7	KPS.L5
GCF_002075575.1	ASM207557v1	Cronobacter_sakazakii	Cronobacter	Cronobacter	Cronobacter_sakazakii	Cronobacter_sakazakii	28141	environmental/other	Switzerland	missing	missing	PIF Product	NULL	MOD1-S1765	Cron.0013	missing	missing	missing	KPS.L31	KPS.L8	KPS.L6
GCF_002075615.1	ASM207561v1	Cronobacter_sakazakii	Cronobacter	Cronobacter	Cronobacter_sakazakii	Cronobacter_sakazakii	28141	environmental/other	Switzerland	missing	missing	PIF Control	NULL	MOD1-H482	Cron.0013	missing	missing	missing	KPS.L14	KPS.L8	KPS.L6
GCF_002075635.1	ASM207563v1	Cronobacter_sakazakii	Cronobacter	Cronobacter	Cronobacter_sakazakii	Cronobacter_sakazakii	28141	environmental/other	Switzerland	missing	missing	PIF Production Facility Environment	NULL	MOD1-H2395	Cron.0013	missing	missing	missing	KPS.L14	KPS.L8	KPS.L6
GCF_002075645.1	ASM207564v1	Cronobacter_sakazakii	Cronobacter	Cronobacter	Cronobacter_sakazakii	Cronobacter_sakazakii	28141	environmental/other	Switzerland	missing	missing	PIF Production Facility Environment	NULL	MOD1-A31815	Cron.0013	missing	missing	missing	KPS.L14	KPS.L8	KPS.L6
GCF_002075655.1	ASM207565v1	Cronobacter_sakazakii	Cronobacter	Cronobacter	Cronobacter_sakazakii	Cronobacter_sakazakii	28141	environmental/other	Switzerland	missing	missing	PIF Control	NULL	MOD1-H951	Cron.0013	missing	missing	missing	KPS.L14	KPS.L8	KPS.L6
GCF_002075695.1	ASM207569v1	Cronobacter_sakazakii	Cronobacter	Cronobacter	Cronobacter_sakazakii	Cronobacter_sakazakii	28141	environmental/other	Switzerland	missing	missing	PIF Control	NULL	MOD1-H269	Cron.0013	missing	missing	missing	KPS.L14	KPS.L8	KPS.L6
GCF_002075715.1	ASM207571v1	Cronobacter_sakazakii	Cronobacter	Cronobacter	Cronobacter_sakazakii	Cronobacter_sakazakii	28141	environmental/other	Switzerland	missing	missing	PIF Production Facility Environment	NULL	MOD1-33SS8	Cron.0013	missing	missing	missing	KPS.L32	KPS.L8	KPS.L6
GCF_002075725.1	ASM207572v1	Cronobacter_sakazakii	Cronobacter	Cronobacter	Cronobacter_sakazakii	Cronobacter_sakazakii	28141	environmental/other	Switzerland	missing	missing	PIF Production Facility Environment	NULL	MOD1-32B1C	Cron.0059	missing	missing	missing	KPS.L12	KPS.L12	KPS.L9
GCF_002075735.1	ASM207573v1	Cronobacter_sakazakii	Cronobacter	Cronobacter	Cronobacter_sakazakii	Cronobacter_sakazakii	28141	environmental/other	Switzerland	missing	missing	PIF Production Facility Environment	NULL	MOD1-35SS5	Cron.0059	missing	missing	missing	KPS.L12	KPS.L12	KPS.L9
GCF_002075775.1	ASM207577v1	Cronobacter_sakazakii	Cronobacter	Cronobacter	Cronobacter_sakazakii	Cronobacter_sakazakii	28141	environmental/other	Switzerland	missing	missing	PIF Production Facility Environment	NULL	MOD1-SP4	Cron.0060	CPS.L102	CPS.L95	CPS.L81	KPS.L12	KPS.L12	KPS.L9
GCF_002093915.1	ASM209391v1	Cronobacter_malonaticus	Cronobacter	Cronobacter	Cronobacter_malonaticus	Cronobacter_malonaticus	413503	clinical	China: HuBei	Homo sapiens	Sepsis	cerebrospinal fluid	NULL	HB03	Cron.0061	CPS.L95	CPS.L89	CPS.L77	KPS.L14	KPS.L8	KPS.L6
GCF_002093925.1	ASM209392v1	Cronobacter_sakazakii	Cronobacter	Cronobacter	Cronobacter_sakazakii	Cronobacter_sakazakii	28141	clinical	China: HuBei	Homo sapiens	NEC	blood	NULL	HB04	Cron.0062	CPS.L101	CPS.L94	CPS.L79	KPS.L14	KPS.L8	KPS.L6
GCF_002094435.1	ASM209443v1	Cronobacter_sakazakii	Cronobacter	Cronobacter	Cronobacter_sakazakii	Cronobacter_sakazakii	28141	environmental/other	China:Changsha	NULL	NULL	deli meat samples	NULL	cro2811A3-1	Cron.0063	missing	missing	missing	missing	missing	missing
GCF_002094475.1	ASM209447v1	Cronobacter_sakazakii	Cronobacter	Cronobacter	Cronobacter_sakazakii	Cronobacter_sakazakii	28141	environmental/other	China:Guangzhou	NULL	NULL	fried rice or noodles samples	NULL	cro1509B2	Cron.0064	missing	missing	missing	NA	NA	NA
GCF_002094485.1	ASM209448v1	Cronobacter_sakazakii	Cronobacter	Cronobacter	Cronobacter_sakazakii	Cronobacter_sakazakii	28141	environmental/other	China:Zhanjiang	NULL	NULL	cold noodles in sauce samples	NULL	cro360W	Cron.0065	NA	NA	NA	NA	NA	NA
GCF_002094495.1	ASM209449v1	Cronobacter_sakazakii	Cronobacter	Cronobacter	Cronobacter_sakazakii	Cronobacter_sakazakii	28141	environmental/other	China:Zhanjiang	NULL	NULL	cold noodles in sauce samples	NULL	cro360A2	Cron.0010	missing	missing	missing	NA	NA	NA
GCF_002094505.1	ASM209450v1	Cronobacter_sakazakii	Cronobacter	Cronobacter	Cronobacter_sakazakii	Cronobacter_sakazakii	28141	environmental/other	China:Nanchang	NULL	NULL	cold noodles in sauce samples	NULL	cro810A3	Cron.0066	NA	NA	NA	NA	NA	NA
GCF_002094555.1	ASM209455v1	Cronobacter_sakazakii	Cronobacter	Cronobacter	Cronobacter_sakazakii	Cronobacter_sakazakii	28141	environmental/other	China:Fuzhou	NULL	NULL	deli meat samples	NULL	cro711B3	Cron.0067	missing	missing	missing	missing	missing	missing
GCF_002094575.1	ASM209457v1	Cronobacter_sakazakii	Cronobacter	Cronobacter	Cronobacter_sakazakii	Cronobacter_sakazakii	28141	environmental/other	China:Nanchang	NULL	NULL	cold noodles in sauce samples	NULL	cro910W	Cron.0068	NA	NA	NA	NA	NA	NA
GCF_002094585.1	ASM209458v1	Cronobacter_sakazakii	Cronobacter	Cronobacter	Cronobacter_sakazakii	Cronobacter_sakazakii	28141	environmental/other	China:Sanya	NULL	NULL	cold noodles in sauce samples	NULL	cro560W	Cron.0013	missing	missing	missing	missing	missing	missing
GCF_002094595.1	ASM209459v1	Cronobacter_sakazakii	Cronobacter	Cronobacter	Cronobacter_sakazakii	Cronobacter_sakazakii	28141	environmental/other	China:Nanchang	NULL	NULL	cold vegetables in sauce dishes samples	NULL	cro909W	Cron.0069	missing	missing	missing	missing	missing	missing
GCF_002094635.1	ASM209463v1	Cronobacter_sakazakii	Cronobacter	Cronobacter	Cronobacter_sakazakii	Cronobacter_sakazakii	28141	environmental/other	China:Guangzhou	NULL	NULL	deli meat samples	NULL	cro1611A1-1	Cron.0070	NA	NA	NA	missing	missing	missing
GCF_002094645.1	ASM209464v1	Cronobacter_sakazakii	Cronobacter	Cronobacter	Cronobacter_sakazakii	Cronobacter_sakazakii	28141	environmental/other	China:Guangzhou	NULL	NULL	deli meat samples	NULL	cro1537W	Cron.0071	missing	missing	missing	NA	NA	NA
GCF_002094665.1	ASM209466v1	Cronobacter_sakazakii	Cronobacter	Cronobacter	Cronobacter_sakazakii	Cronobacter_sakazakii	28141	environmental/other	China:Harbin	NULL	NULL	cold noodles in sauce samples	NULL	cro1160W	Cron.0072	missing	missing	missing	missing	missing	missing
GCF_002094675.1	ASM209467v1	Cronobacter_sakazakii	Cronobacter	Cronobacter	Cronobacter_sakazakii	Cronobacter_sakazakii	28141	environmental/other	China:Nanchang	NULL	NULL	deli meat samples	NULL	cro911C2-2	Cron.0034	NA	NA	NA	KPS.L7	KPS.L7	KPS.L5
GCF_002094715.1	ASM209471v1	Cronobacter_sakazakii	Cronobacter	Cronobacter	Cronobacter_sakazakii	Cronobacter_sakazakii	28141	environmental/other	China:Xi'an	NULL	NULL	cold noodles in sauce samples	NULL	cro1212W	Cron.0073	missing	missing	missing	missing	missing	missing
GCF_002094725.1	ASM209472v1	Cronobacter_sakazakii	Cronobacter	Cronobacter	Cronobacter_sakazakii	Cronobacter_sakazakii	28141	environmental/other	China:Changsha	NULL	NULL	cold noodles in sauce samples	NULL	cro2810A3	Cron.0074	NA	NA	NA	NA	NA	NA
GCF_002094755.1	ASM209475v1	Cronobacter_sakazakii	Cronobacter	Cronobacter	Cronobacter_sakazakii	Cronobacter_sakazakii	28141	environmental/other	China:Changsha	NULL	NULL	mushroom	NULL	cro2819A3	Cron.0036	missing	missing	missing	KPS.L33	KPS.L27	KPS.L5
GCF_002095015.1	ASM209501v1	Cronobacter_sakazakii	Cronobacter	Cronobacter	Cronobacter_sakazakii	Cronobacter_sakazakii	28141	environmental/other	China:Guangzhou	NULL	NULL	cold vegetables in sauce dishes samples	NULL	cro1609A1-1	Cron.0075	NA	NA	NA	missing	missing	missing
GCF_002101415.1	ASM210141v1	Cronobacter_sakazakii	Cronobacter	Cronobacter	Cronobacter_sakazakii	Cronobacter_sakazakii	28141	environmental/other	Germany	missing	missing	PIF Facility	NULL	MOD1_GK799	Cron.0055	CPS.L101	CPS.L94	CPS.L79	KPS.L14	KPS.L8	KPS.L6
GCF_002101425.1	ASM210142v1	Cronobacter_sakazakii	Cronobacter	Cronobacter	Cronobacter_sakazakii	Cronobacter_sakazakii	28141	environmental/other	Germany	missing	missing	PIF Facility	NULL	MOD1_GK792.3	Cron.0055	CPS.L101	CPS.L94	CPS.L79	KPS.L14	KPS.L8	KPS.L6
GCF_002101435.1	ASM210143v1	Cronobacter_sakazakii	Cronobacter	Cronobacter	Cronobacter_sakazakii	Cronobacter_sakazakii	28141	environmental/other	Germany	missing	missing	PIF Facility	NULL	MOD1_GK794	Cron.0055	CPS.L101	CPS.L94	CPS.L79	KPS.L14	KPS.L8	KPS.L6
GCF_002101445.1	ASM210144v1	Cronobacter_sakazakii	Cronobacter	Cronobacter	Cronobacter_sakazakii	Cronobacter_sakazakii	28141	environmental/other	USA:MD	missing	missing	Environmental, Compliance activity	NULL	MOD1_Comp15	Cron.0076	CPS.L101	CPS.L94	CPS.L79	KPS.L14	KPS.L8	KPS.L6
GCF_002101495.1	ASM210149v1	Cronobacter_sakazakii	Cronobacter	Cronobacter	Cronobacter_sakazakii	Cronobacter_sakazakii	28141	environmental/other	USA:MD	missing	missing	Environmental, Compliance activity	NULL	MOD1_Comp47	Cron.0055	CPS.L101	CPS.L94	CPS.L79	KPS.L14	KPS.L8	KPS.L6
GCF_002101505.1	ASM210150v1	Cronobacter_sakazakii	Cronobacter	Cronobacter	Cronobacter_sakazakii	Cronobacter_sakazakii	28141	environmental/other	Germany	missing	missing	PIF Facility	NULL	MOD1_GK1262	Cron.0055	CPS.L101	CPS.L94	CPS.L79	KPS.L14	KPS.L8	KPS.L6
GCF_002101515.1	ASM210151v1	Cronobacter_sakazakii	Cronobacter	Cronobacter	Cronobacter_sakazakii	Cronobacter_sakazakii	28141	environmental/other	Germany	missing	missing	PIF Facility	NULL	MOD1_GK800	Cron.0055	CPS.L101	CPS.L94	CPS.L79	KPS.L14	KPS.L8	KPS.L6
GCF_002102535.1	ASM210253v1	Cronobacter_sakazakii	Cronobacter	Cronobacter	Cronobacter_sakazakii	Cronobacter_sakazakii	28141	clinical	USA: MO	NULL	missing	CSF	NULL	MOD1-cr14	Cron.0013	CPS.L94	CPS.L88	CPS.L76	KPS.L14	KPS.L8	KPS.L6
GCF_002107645.1	ASM210764v1	Cronobacter_sakazakii	Cronobacter	Cronobacter	Cronobacter_sakazakii	Cronobacter_sakazakii	28141	environmental/other	USA: IL	NULL	missing	Food, Nursery water	NULL	MOD1-cr8	Cron.0023	CPS.L86	CPS.L80	CPS.L68	NA	NA	NA
GCF_002107665.1	ASM210766v1	Cronobacter_sakazakii	Cronobacter	Cronobacter	Cronobacter_sakazakii	Cronobacter_sakazakii	28141	clinical	USA: NM	NULL	missing	Clinical, Blood, Postmortem	NULL	MOD1-nm1241	Cron.0077	CPS.L94	CPS.L88	CPS.L76	KPS.L7	KPS.L7	KPS.L5
GCF_002107695.1	ASM210769v1	Cronobacter_sakazakii	Cronobacter	Cronobacter	Cronobacter_sakazakii	Cronobacter_sakazakii	28141	clinical	Ireland	NULL	missing	missing	NULL	MOD1-E654	Cron.0034	CPS.L86	CPS.L80	CPS.L68	KPS.L7	KPS.L7	KPS.L5
GCF_002107705.1	ASM210770v1	Cronobacter_sakazakii	Cronobacter	Cronobacter	Cronobacter_sakazakii	Cronobacter_sakazakii	28141	clinical	Ireland	NULL	missing	missing	NULL	MOD1-254N	Cron.0034	CPS.L86	CPS.L80	CPS.L68	KPS.L6	KPS.L6	KPS.L5
GCF_002107715.1	ASM210771v1	Cronobacter_sakazakii	Cronobacter	Cronobacter	Cronobacter_sakazakii	Cronobacter_sakazakii	28141	environmental/other	USA: WI	NULL	missing	environmental	NULL	MOD1-LR713	Cron.0019	missing	missing	missing	KPS.L34	KPS.L28	KPS.L18
GCF_002107755.1	ASM210775v1	Cronobacter_sakazakii	Cronobacter	Cronobacter	Cronobacter_sakazakii	Cronobacter_sakazakii	28141	environmental/other	USA: MO	NULL	missing	Food, Water	NULL	MOD1-cr13	Cron.0013	CPS.L94	CPS.L88	CPS.L76	KPS.L31	KPS.L8	KPS.L6
GCF_002107765.1	ASM210776v1	Cronobacter_sakazakii	Cronobacter	Cronobacter	Cronobacter_sakazakii	Cronobacter_sakazakii	28141	environmental/other	Jordan	NULL	missing	Food, Spices	NULL	MOD1-J148	Cron.0010	missing	missing	missing	KPS.L12	KPS.L12	KPS.L9
GCF_002107775.1	ASM210777v1	Cronobacter_sakazakii	Cronobacter	Cronobacter	Cronobacter_sakazakii	Cronobacter_sakazakii	28141	clinical	USA: TX	NULL	missing	CSF	NULL	MOD1-cr1	Cron.0013	missing	missing	missing	KPS.L14	KPS.L8	KPS.L6
GCF_002107815.1	ASM210781v1	Cronobacter_sakazakii	Cronobacter	Cronobacter	Cronobacter_sakazakii	Cronobacter_sakazakii	28141	clinical	USA: TX	NULL	missing	Blood	NULL	MOD1-cr2	Cron.0013	missing	missing	missing	KPS.L14	KPS.L8	KPS.L6
GCF_002107825.1	ASM210782v1	Cronobacter_sakazakii	Cronobacter	Cronobacter	Cronobacter_sakazakii	Cronobacter_sakazakii	28141	environmental/other	Jordan	NULL	missing	Food, Spices	NULL	MOD1-J172	Cron.0078	missing	missing	missing	KPS.L7	KPS.L7	KPS.L5
GCF_002107855.1	ASM210785v1	Cronobacter_sakazakii	Cronobacter	Cronobacter	Cronobacter_sakazakii	Cronobacter_sakazakii	28141	environmental/other	USA: IN	NULL	missing	Baby Pacifier	NULL	MOD1-cr4	Cron.0013	missing	missing	missing	KPS.L14	KPS.L8	KPS.L6
GCF_002107865.1	ASM210786v1	Cronobacter_sakazakii	Cronobacter	Cronobacter	Cronobacter_sakazakii	Cronobacter_sakazakii	28141	clinical	USA	NULL	missing	CSF	NULL	MOD1-2151	Cron.0013	missing	missing	missing	KPS.L14	KPS.L8	KPS.L6
GCF_002107895.1	ASM210789v1	Cronobacter_sakazakii	Cronobacter	Cronobacter	Cronobacter_sakazakii	Cronobacter_sakazakii	28141	environmental/other	USA: MO	NULL	missing	Food, PIF	NULL	MOD1-cr10	Cron.0013	CPS.L94	CPS.L88	CPS.L76	KPS.L14	KPS.L8	KPS.L6
GCF_002107915.1	ASM210791v1	Cronobacter_sakazakii	Cronobacter	Cronobacter	Cronobacter_sakazakii	Cronobacter_sakazakii	28141	clinical	USA: OH	NULL	missing	Rectal swab, Stool	NULL	MOD1-cr5	Cron.0013	missing	missing	missing	NA	NA	NA
GCF_002114505.1	ASM211450v1	Cronobacter_sakazakii	Cronobacter	Cronobacter	Cronobacter_sakazakii	Cronobacter_sakazakii	28141	environmental/other	USA: MD	Lucilia cuprina	missing	surface	NULL	MOD1-Lc10s	Cron.0056	CPS.L102	CPS.L95	CPS.L81	KPS.L12	KPS.L12	KPS.L9
GCF_002114515.1	ASM211451v1	Cronobacter_sakazakii	Cronobacter	Cronobacter	Cronobacter_sakazakii	Cronobacter_sakazakii	28141	environmental/other	USA: MD	Lucilia cuprina	missing	alimentary canal	NULL	MOD1-Lc10g	Cron.0056	CPS.L102	CPS.L95	CPS.L81	KPS.L35	KPS.L29	KPS.L6
GCF_002114555.1	ASM211455v1	Cronobacter_sakazakii	Cronobacter	Cronobacter	Cronobacter_sakazakii	Cronobacter_sakazakii	28141	environmental/other	USA: MD	Lucilia sericata	missing	alimentary canal	NULL	MOD1-Ls15g	Cron.0079	CPS.L86	CPS.L80	CPS.L68	KPS.L7	KPS.L7	KPS.L5
GCF_002166885.1	ASM216688v1	Cronobacter_sakazakii	Cronobacter	Cronobacter	Cronobacter_sakazakii	Cronobacter_sakazakii	28141	environmental/other	Germany	missing	missing	Tomato Plant Rhizosphere	NULL	GP1999	Cron.0080	CPS.L101	CPS.L94	CPS.L79	KPS.L7	KPS.L7	KPS.L5
GCF_002166945.1	ASM216694v1	Cronobacter_sakazakii	Cronobacter	Cronobacter	Cronobacter_sakazakii	Cronobacter_sakazakii	28141	environmental/other	Switzerland	missing	missing	Powdered Infant Formula Manufacturing Facility	NULL	H169-1-AC	Cron.0037	missing	missing	missing	KPS.L7	KPS.L7	KPS.L5
GCF_002198775.1	ASM219877v1	Cronobacter_sakazakii	Cronobacter	Cronobacter	Cronobacter_sakazakii	Cronobacter_sakazakii	28141	environmental/other	USA:MD	missing	missing	Environmental	NULL	MOD1-comp11	Cron.0036	missing	missing	missing	KPS.L7	KPS.L7	KPS.L5
GCF_002198805.1	ASM219880v1	Cronobacter_sakazakii	Cronobacter	Cronobacter	Cronobacter_sakazakii	Cronobacter_sakazakii	28141	environmental/other	USA:MD	missing	missing	Environmental	NULL	MOD1-comp20	Cron.0036	missing	missing	missing	KPS.L7	KPS.L7	KPS.L5
GCF_002198815.1	ASM219881v1	Cronobacter_sakazakii	Cronobacter	Cronobacter	Cronobacter_sakazakii	Cronobacter_sakazakii	28141	environmental/other	USA:MD	missing	missing	Environmental	NULL	MOD1-comp19	Cron.0036	missing	missing	missing	KPS.L7	KPS.L7	KPS.L5
GCF_002198825.1	ASM219882v1	Cronobacter_sakazakii	Cronobacter	Cronobacter	Cronobacter_sakazakii	Cronobacter_sakazakii	28141	environmental/other	USA:MD	missing	missing	Environmental	NULL	MOD1-comp49b	Cron.0036	missing	missing	missing	KPS.L7	KPS.L7	KPS.L5
GCF_002198855.1	ASM219885v1	Cronobacter_sakazakii	Cronobacter	Cronobacter	Cronobacter_sakazakii	Cronobacter_sakazakii	28141	environmental/other	USA:MD	missing	missing	Environmental	NULL	MOD1-comp54a	Cron.0036	missing	missing	missing	KPS.L7	KPS.L7	KPS.L5
GCF_002198865.1	ASM219886v1	Cronobacter_sakazakii	Cronobacter	Cronobacter	Cronobacter_sakazakii	Cronobacter_sakazakii	28141	environmental/other	USA:MD	missing	missing	Environmental	NULL	MOD1-comp57b	Cron.0036	missing	missing	missing	KPS.L7	KPS.L7	KPS.L5
GCF_002198885.1	ASM219888v1	Cronobacter_sakazakii	Cronobacter	Cronobacter	Cronobacter_sakazakii	Cronobacter_sakazakii	28141	environmental/other	USA:MD	missing	missing	Environmental	NULL	MOD1-comp59a	Cron.0036	missing	missing	missing	KPS.L7	KPS.L7	KPS.L5
GCF_002198925.1	ASM219892v1	Cronobacter_sakazakii	Cronobacter	Cronobacter	Cronobacter_sakazakii	Cronobacter_sakazakii	28141	environmental/other	USA:MD	missing	missing	Environmental	NULL	MOD1-comp45b	Cron.0036	missing	missing	missing	KPS.L7	KPS.L7	KPS.L5
GCF_002198935.1	ASM219893v1	Cronobacter_sakazakii	Cronobacter	Cronobacter	Cronobacter_sakazakii	Cronobacter_sakazakii	28141	environmental/other	USA:MD	missing	missing	Environmental	NULL	MOD1-comp46	Cron.0036	missing	missing	missing	KPS.L7	KPS.L7	KPS.L5
GCF_002198945.1	ASM219894v1	Cronobacter_sakazakii	Cronobacter	Cronobacter	Cronobacter_sakazakii	Cronobacter_sakazakii	28141	environmental/other	USA:MD	missing	missing	Environmental	NULL	MOD1-comp53b	Cron.0036	missing	missing	missing	KPS.L7	KPS.L7	KPS.L5
GCF_002198975.1	ASM219897v1	Cronobacter_sakazakii	Cronobacter	Cronobacter	Cronobacter_sakazakii	Cronobacter_sakazakii	28141	environmental/other	Germany	missing	missing	Environmental	NULL	MOD1-GK1026	Cron.0037	missing	missing	missing	KPS.L28	KPS.L26	KPS.L17
GCF_002198995.1	ASM219899v1	Cronobacter_sakazakii	Cronobacter	Cronobacter	Cronobacter_sakazakii	Cronobacter_sakazakii	28141	environmental/other	Germany	missing	missing	Environmental	NULL	MOD1-GK1326	Cron.0081	missing	missing	missing	KPS.L7	KPS.L7	KPS.L5
GCF_002199005.1	ASM219900v1	Cronobacter_sakazakii	Cronobacter	Cronobacter	Cronobacter_sakazakii	Cronobacter_sakazakii	28141	environmental/other	Germany	missing	missing	Powdered Infant Formula Manufacturing Facility	NULL	GK1027	Cron.0037	missing	missing	missing	KPS.L28	KPS.L26	KPS.L17
GCF_002199045.1	ASM219904v1	Cronobacter_sakazakii	Cronobacter	Cronobacter	Cronobacter_sakazakii	Cronobacter_sakazakii	28141	environmental/other	Germany	missing	missing	Powdered Infant Formula Manufacturing Facility	NULL	GK1029	Cron.0037	missing	missing	missing	KPS.L28	KPS.L26	KPS.L17
GCF_002199055.1	ASM219905v1	Cronobacter_sakazakii	Cronobacter	Cronobacter	Cronobacter_sakazakii	Cronobacter_sakazakii	28141	environmental/other	Germany	missing	missing	Powdered Infant Formula Manufacturing Facility	NULL	GK1030	Cron.0037	missing	missing	missing	KPS.L28	KPS.L26	KPS.L17
GCF_002199065.1	ASM219906v1	Cronobacter_sakazakii	Cronobacter	Cronobacter	Cronobacter_sakazakii	Cronobacter_sakazakii	28141	environmental/other	Germany	missing	missing	Powdered Infant Formula Manufacturing Facility	NULL	GK1034	Cron.0037	missing	missing	missing	KPS.L28	KPS.L26	KPS.L17
GCF_002199095.1	ASM219909v1	Cronobacter_sakazakii	Cronobacter	Cronobacter	Cronobacter_sakazakii	Cronobacter_sakazakii	28141	environmental/other	Germany	missing	missing	Powdered Infant Formula Manufacturing Facility	NULL	GK1035	Cron.0037	missing	missing	missing	KPS.L28	KPS.L26	KPS.L17
GCF_002199105.1	ASM219910v1	Cronobacter_sakazakii	Cronobacter	Cronobacter	Cronobacter_sakazakii	Cronobacter_sakazakii	28141	environmental/other	France	missing	missing	Food, Milk Powder	NULL	E772	Cron.0082	missing	missing	missing	KPS.L7	KPS.L7	KPS.L5
GCF_002200235.1	ASM220023v1	Cronobacter_sakazakii	Cronobacter	Cronobacter	Cronobacter_sakazakii	Cronobacter_sakazakii	28141	environmental/other	South Korea	missing	missing	Food, Nuts	NULL	MOD1_5-21G	Cron.0083	missing	missing	missing	KPS.L14	KPS.L8	KPS.L6
GCF_002532205.1	ASM253220v1	Cronobacter_sakazakii	Cronobacter	Cronobacter	Cronobacter_sakazakii	Cronobacter_sakazakii	28141	environmental/other	South Korea	missing	missing	Food, Mushroom	NULL	MOD1_KW18	Cron.0084	CPS.L86	CPS.L80	CPS.L68	KPS.L14	KPS.L8	KPS.L6
GCF_002532235.1	ASM253223v1	Cronobacter_sakazakii	Cronobacter	Cronobacter	Cronobacter_sakazakii	Cronobacter_sakazakii	28141	environmental/other	South Korea	missing	missing	Food, Dried Garlic	NULL	MOD1_KW13	Cron.0085	CPS.L94	CPS.L88	CPS.L76	KPS.L14	KPS.L8	KPS.L6
GCF_002532275.1	ASM253227v1	Cronobacter_sakazakii	Cronobacter	Cronobacter	Cronobacter_sakazakii	Cronobacter_sakazakii	28141	environmental/other	South Korea	missing	missing	Food, Black Bean	NULL	MOD1_KW11	Cron.0024	CPS.L94	CPS.L88	CPS.L76	KPS.L18	KPS.L17	KPS.L12
GCF_002532295.1	ASM253229v1	Cronobacter_sakazakii	Cronobacter	Cronobacter	Cronobacter_sakazakii	Cronobacter_sakazakii	28141	environmental/other	South Korea	missing	missing	Food, Dried Hot Pepper	NULL	MOD1_KW3	Cron.0086	CPS.L94	CPS.L88	CPS.L76	KPS.L18	KPS.L17	KPS.L12
GCF_002532315.1	ASM253231v1	Cronobacter_sakazakii	Cronobacter	Cronobacter	Cronobacter_sakazakii	Cronobacter_sakazakii	28141	environmental/other	South Korea	missing	missing	Food, Sorghum	NULL	MOD1_KW9	Cron.0087	CPS.L102	CPS.L95	CPS.L81	KPS.L7	KPS.L7	KPS.L5
GCF_002532335.1	ASM253233v1	Cronobacter_sakazakii	Cronobacter	Cronobacter	Cronobacter_sakazakii	Cronobacter_sakazakii	28141	environmental/other	South Korea	missing	missing	Food, Nuts	NULL	MOD1_5-17G	Cron.0088	CPS.L86	CPS.L80	CPS.L68	KPS.L36	KPS.L7	KPS.L5
GCF_002532355.1	ASM253235v1	Cronobacter_sakazakii	Cronobacter	Cronobacter	Cronobacter_sakazakii	Cronobacter_sakazakii	28141	environmental/other	South Korea	missing	missing	Food, Dried Seaweed	NULL	MOD1_KW4	Cron.0089	CPS.L101	CPS.L94	CPS.L79	KPS.L7	KPS.L7	KPS.L5
GCF_002532375.1	ASM253237v1	Cronobacter_sakazakii	Cronobacter	Cronobacter	Cronobacter_sakazakii	Cronobacter_sakazakii	28141	environmental/other	South Korea	missing	missing	Food, Barley	NULL	MOD1_KW1	Cron.0090	CPS.L101	CPS.L94	CPS.L79	KPS.L7	KPS.L7	KPS.L5
GCF_002532395.1	ASM253239v1	Cronobacter_sakazakii	Cronobacter	Cronobacter	Cronobacter_sakazakii	Cronobacter_sakazakii	28141	environmental/other	South Korea	missing	missing	Food, Nuts	NULL	MOD1_1-15	Cron.0091	missing	missing	missing	KPS.L14	KPS.L8	KPS.L6
GCF_002532415.1	ASM253241v1	Cronobacter_sakazakii	Cronobacter	Cronobacter	Cronobacter_sakazakii	Cronobacter_sakazakii	28141	environmental/other	South Korea	missing	missing	Food, Nuts	NULL	MOD1_3-21	Cron.0092	NA	NA	NA	KPS.L7	KPS.L7	KPS.L5
GCF_002532435.1	ASM253243v1	Cronobacter_sakazakii	Cronobacter	Cronobacter	Cronobacter_sakazakii	Cronobacter_sakazakii	28141	environmental/other	South Korea	missing	missing	Food, Nuts	NULL	MOD1_5-20G	Cron.0083	missing	missing	missing	KPS.L14	KPS.L8	KPS.L6
GCF_002532455.1	ASM253245v1	Cronobacter_sakazakii	Cronobacter	Cronobacter	Cronobacter_sakazakii	Cronobacter_sakazakii	28141	environmental/other	Jordan	missing	missing	Food, Spices	NULL	MOD1_Jor183	Cron.0093	CPS.L86	CPS.L80	CPS.L68	KPS.L37	KPS.L30	KPS.L6
GCF_002532465.1	ASM253246v1	Cronobacter_sakazakii	Cronobacter	Cronobacter	Cronobacter_sakazakii	Cronobacter_sakazakii	28141	environmental/other	Jordan	missing	missing	Food, Spices	NULL	MOD1_Jor103	Cron.0094	missing	missing	missing	KPS.L14	KPS.L8	KPS.L6
GCF_002532485.1	ASM253248v1	Cronobacter_sakazakii	Cronobacter	Cronobacter	Cronobacter_sakazakii	Cronobacter_sakazakii	28141	environmental/other	Jordan	missing	missing	Food, Spices	NULL	MOD1_Jor154	Cron.0095	CPS.L102	CPS.L95	CPS.L81	KPS.L12	KPS.L12	KPS.L9
GCF_002532515.1	ASM253251v1	Cronobacter_sakazakii	Cronobacter	Cronobacter	Cronobacter_sakazakii	Cronobacter_sakazakii	28141	environmental/other	Jordan	missing	missing	Food, Spices	NULL	MOD1_Jor175	Cron.0096	NA	NA	NA	KPS.L7	KPS.L7	KPS.L5
GCF_002532525.1	ASM253252v1	Cronobacter_sakazakii	Cronobacter	Cronobacter	Cronobacter_sakazakii	Cronobacter_sakazakii	28141	environmental/other	Jordan	missing	missing	Food, Grapes	NULL	MOD1_Jor109	Cron.0094	missing	missing	missing	KPS.L14	KPS.L8	KPS.L6
GCF_002532545.1	ASM253254v1	Cronobacter_sakazakii	Cronobacter	Cronobacter	Cronobacter_sakazakii	Cronobacter_sakazakii	28141	environmental/other	Jordan	missing	missing	Food, Semolina	NULL	MOD1_Jor100	Cron.0094	missing	missing	missing	KPS.L14	KPS.L8	KPS.L6
GCF_002942065.1	ASM294206v1	Cronobacter_sakazakii	Cronobacter	Cronobacter	Cronobacter_sakazakii	Cronobacter_sakazakii	28141	environmental/other	USA:WI	NULL	NULL	Food, Dried Chocolate Organic Shake	NULL	MOD1_16MP002184	Cron.0086	CPS.L94	CPS.L88	CPS.L76	KPS.L18	KPS.L17	KPS.L12
GCF_002942075.1	ASM294207v1	Cronobacter_sakazakii	Cronobacter	Cronobacter	Cronobacter_sakazakii	Cronobacter_sakazakii	28141	environmental/other	India	NULL	NULL	Food, Hulled Seseme Seed	NULL	MOD1_777122	Cron.0097	CPS.L94	CPS.L88	CPS.L76	KPS.L7	KPS.L7	KPS.L5
GCF_002942105.1	ASM294210v1	Cronobacter_sakazakii	Cronobacter	Cronobacter	Cronobacter_sakazakii	Cronobacter_sakazakii	28141	environmental/other	USA:IL	NULL	NULL	Food, Honey Powder	NULL	MOD1_LR752	Cron.0034	CPS.L86	CPS.L80	CPS.L68	KPS.L7	KPS.L7	KPS.L5
GCF_002942115.1	ASM294211v1	Cronobacter_sakazakii	Cronobacter	Cronobacter	Cronobacter_sakazakii	Cronobacter_sakazakii	28141	environmental/other	USA:IL	NULL	NULL	Food, Organic Hi PDI Flour	NULL	MOD1_LR757	Cron.0098	missing	missing	missing	KPS.L14	KPS.L8	KPS.L6
GCF_002942145.1	ASM294214v1	Cronobacter_sakazakii	Cronobacter	Cronobacter	Cronobacter_sakazakii	Cronobacter_sakazakii	28141	environmental/other	USA:IL	NULL	NULL	Food, Organic Hi PDI Flour	NULL	MOD1_LR733	Cron.0034	CPS.L86	CPS.L80	CPS.L68	KPS.L7	KPS.L7	KPS.L5
GCF_002942165.1	ASM294216v1	Cronobacter_sakazakii	Cronobacter	Cronobacter	Cronobacter_sakazakii	Cronobacter_sakazakii	28141	environmental/other	USA:IL	NULL	NULL	Food, Organic Soy ISO	NULL	MOD1_LR722	Cron.0034	NA	NA	NA	NA	NA	NA
GCF_002942185.1	ASM294218v1	Cronobacter_sakazakii	Cronobacter	Cronobacter	Cronobacter_sakazakii	Cronobacter_sakazakii	28141	environmental/other	USA:IL	NULL	NULL	Food, Adult Cereal with Peaches	NULL	MOD1_LR654	Cron.0099	missing	missing	missing	KPS.L7	KPS.L7	KPS.L5
GCF_002942205.1	ASM294220v1	Cronobacter_sakazakii	Cronobacter	Cronobacter	Cronobacter_sakazakii	Cronobacter_sakazakii	28141	environmental/other	USA:IL	NULL	NULL	Environmental, Dairy Plant	NULL	MOD1_LR632	Cron.0100	missing	missing	missing	KPS.L12	KPS.L12	KPS.L9
GCF_002942225.1	ASM294222v1	Cronobacter_sakazakii	Cronobacter	Cronobacter	Cronobacter_sakazakii	Cronobacter_sakazakii	28141	environmental/other	USA:IL	NULL	NULL	Food, Instant Oatmeal with Strawberries and Cream	NULL	MOD1_LR631	Cron.0010	missing	missing	missing	KPS.L12	KPS.L12	KPS.L9
GCF_002942245.1	ASM294224v1	Cronobacter_sakazakii	Cronobacter	Cronobacter	Cronobacter_sakazakii	Cronobacter_sakazakii	28141	environmental/other	USA:MD	NULL	NULL	Food, Walnut	NULL	MOD1_WNTSBCO4	Cron.0034	CPS.L86	CPS.L80	CPS.L68	KPS.L7	KPS.L7	KPS.L5
GCF_002942265.1	ASM294226v1	Cronobacter_sakazakii	Cronobacter	Cronobacter	Cronobacter_sakazakii	Cronobacter_sakazakii	28141	environmental/other	Puerto Rico	NULL	NULL	Food, Whole Grain, Corn	NULL	MOD1_760029	Cron.0024	CPS.L94	CPS.L88	CPS.L76	KPS.L18	KPS.L17	KPS.L12
GCF_002942285.1	ASM294228v1	Cronobacter_sakazakii	Cronobacter	Cronobacter	Cronobacter_sakazakii	Cronobacter_sakazakii	28141	environmental/other	USA:WI	NULL	NULL	Food, Dried Chocolate Organic Shake	NULL	MOD1_16MP002185	Cron.0101	missing	missing	missing	KPS.L14	KPS.L8	KPS.L6
GCF_002942305.1	ASM294230v1	Cronobacter_sakazakii	Cronobacter	Cronobacter	Cronobacter_sakazakii	Cronobacter_sakazakii	28141	environmental/other	USA:IL	NULL	NULL	Food, Honey Powder	NULL	MOD1_LR753	Cron.0102	missing	missing	missing	missing	missing	missing
GCF_002942325.1	ASM294232v1	Cronobacter_sakazakii	Cronobacter	Cronobacter	Cronobacter_sakazakii	Cronobacter_sakazakii	28141	environmental/other	USA:IL	NULL	NULL	Food, Organic Soy ISO	NULL	MOD1_LR715	Cron.0013	missing	missing	missing	KPS.L14	KPS.L8	KPS.L6
GCF_002942335.1	ASM294233v1	Cronobacter_sakazakii	Cronobacter	Cronobacter	Cronobacter_sakazakii	Cronobacter_sakazakii	28141	environmental/other	USA:IL	NULL	NULL	Food, Organic Hi PDI Flour	NULL	MOD1_LR708	Cron.0034	CPS.L86	CPS.L80	CPS.L68	KPS.L7	KPS.L7	KPS.L5
GCF_002942365.1	ASM294236v1	Cronobacter_sakazakii	Cronobacter	Cronobacter	Cronobacter_sakazakii	Cronobacter_sakazakii	28141	environmental/other	USA:IL	NULL	NULL	Food, Organic Hi PDI Flour	NULL	MOD1_LR707	Cron.0034	CPS.L86	CPS.L80	CPS.L68	KPS.L7	KPS.L7	KPS.L5
GCF_002942385.1	ASM294238v1	Cronobacter_sakazakii	Cronobacter	Cronobacter	Cronobacter_sakazakii	Cronobacter_sakazakii	28141	environmental/other	USA:IL	NULL	NULL	Food, Sodium Caseinate	NULL	MOD1_LR640	Cron.0034	CPS.L86	CPS.L80	CPS.L68	KPS.L6	KPS.L6	KPS.L5
GCF_002942405.1	ASM294240v1	Cronobacter_sakazakii	Cronobacter	Cronobacter	Cronobacter_sakazakii	Cronobacter_sakazakii	28141	environmental/other	USA:IL	NULL	NULL	Food, Dried Cut Carrots	NULL	MOD1_LR635	Cron.0103	CPS.L86	CPS.L80	CPS.L68	KPS.L14	KPS.L8	KPS.L6
GCF_002942415.1	ASM294241v1	Cronobacter_sakazakii	Cronobacter	Cronobacter	Cronobacter_sakazakii	Cronobacter_sakazakii	28141	environmental/other	USA:IL	NULL	NULL	Food, Dried Cut Carrots	NULL	MOD1_LR634	Cron.0103	CPS.L86	CPS.L80	CPS.L68	KPS.L14	KPS.L8	KPS.L6
GCF_002974355.1	ASM297435v1	Cronobacter_sakazakii	Cronobacter	Cronobacter	Cronobacter_sakazakii	Cronobacter_sakazakii	28141	environmental/other	Jordan	NULL	NULL	Chamomile	NULL	MOD1_Jor178	Cron.0104	CPS.L102	CPS.L95	CPS.L81	KPS.L12	KPS.L12	KPS.L9
GCF_002974375.1	ASM297437v1	Cronobacter_sakazakii	Cronobacter	Cronobacter	Cronobacter_sakazakii	Cronobacter_sakazakii	28141	environmental/other	USA:MD	NULL	NULL	Oregano	NULL	MOD1_O21_13	Cron.0105	CPS.L86	CPS.L80	CPS.L68	KPS.L32	KPS.L8	KPS.L6
GCF_002974395.1	ASM297439v1	Cronobacter_sakazakii	Cronobacter	Cronobacter	Cronobacter_sakazakii	Cronobacter_sakazakii	28141	environmental/other	Jordan	NULL	NULL	Spices	NULL	MOD1_Jor20	Cron.0106	CPS.L86	CPS.L80	CPS.L68	KPS.L38	KPS.L31	KPS.L5
GCF_002974415.1	ASM297441v1	Cronobacter_sakazakii	Cronobacter	Cronobacter	Cronobacter_sakazakii	Cronobacter_sakazakii	28141	environmental/other	Turkey	NULL	NULL	Oregano	NULL	MOD1_O23mB	Cron.0088	CPS.L86	CPS.L80	CPS.L68	KPS.L36	KPS.L7	KPS.L5
GCF_002974425.1	ASM297442v1	Cronobacter_sakazakii	Cronobacter	Cronobacter	Cronobacter_sakazakii	Cronobacter_sakazakii	28141	environmental/other	Jordan	NULL	NULL	Chamomile	NULL	MOD1_Jor22	Cron.0088	CPS.L86	CPS.L80	CPS.L68	KPS.L38	KPS.L31	KPS.L5
GCF_002974455.1	ASM297445v1	Cronobacter_sakazakii	Cronobacter	Cronobacter	Cronobacter_sakazakii	Cronobacter_sakazakii	28141	environmental/other	Jordan	NULL	NULL	Spices	NULL	MOD1_Jor44	Cron.0107	CPS.L86	CPS.L80	CPS.L68	KPS.L7	KPS.L7	KPS.L5
GCF_002974475.1	ASM297447v1	Cronobacter_sakazakii	Cronobacter	Cronobacter	Cronobacter_sakazakii	Cronobacter_sakazakii	28141	environmental/other	Jordan	NULL	NULL	Spices	NULL	MOD1_Jor93	Cron.0094	missing	missing	missing	KPS.L14	KPS.L8	KPS.L6
GCF_002974495.1	ASM297449v1	Cronobacter_sakazakii	Cronobacter	Cronobacter	Cronobacter_sakazakii	Cronobacter_sakazakii	28141	environmental/other	Jordan	NULL	NULL	Fennel	NULL	MOD1_Jor96	Cron.0104	CPS.L102	CPS.L95	CPS.L81	KPS.L12	KPS.L12	KPS.L9
GCF_002974505.1	ASM297450v1	Cronobacter_sakazakii	Cronobacter	Cronobacter	Cronobacter_sakazakii	Cronobacter_sakazakii	28141	environmental/other	USA:MD	NULL	NULL	Spices	NULL	MOD1_AS-2	Cron.0108	missing	missing	missing	KPS.L7	KPS.L7	KPS.L5
GCF_002974535.1	ASM297453v1	Cronobacter_sakazakii	Cronobacter	Cronobacter	Cronobacter_sakazakii	Cronobacter_sakazakii	28141	environmental/other	Jordan	NULL	NULL	Spices	NULL	MOD1_Jor173	Cron.0109	CPS.L86	CPS.L80	CPS.L68	KPS.L7	KPS.L7	KPS.L5
GCF_002974555.1	ASM297455v1	Cronobacter_sakazakii	Cronobacter	Cronobacter	Cronobacter_sakazakii	Cronobacter_sakazakii	28141	environmental/other	USA:IL	NULL	NULL	Corn Flour	NULL	MOD1_LR627	Cron.0034	CPS.L86	CPS.L80	CPS.L68	KPS.L7	KPS.L7	KPS.L5
GCF_002974575.1	ASM297457v1	Cronobacter_sakazakii	Cronobacter	Cronobacter	Cronobacter_sakazakii	Cronobacter_sakazakii	28141	environmental/other	USA:MD	NULL	NULL	Spices	NULL	MOD1_AS-13	Cron.0110	missing	missing	missing	KPS.L7	KPS.L7	KPS.L5
GCF_002974595.1	ASM297459v1	Cronobacter_sakazakii	Cronobacter	Cronobacter	Cronobacter_sakazakii	Cronobacter_sakazakii	28141	environmental/other	USA:IL	NULL	NULL	Sodium Caseinate	NULL	MOD1_LR636	Cron.0103	CPS.L86	CPS.L80	CPS.L68	KPS.L14	KPS.L8	KPS.L6
GCF_002974615.1	ASM297461v1	Cronobacter_sakazakii	Cronobacter	Cronobacter	Cronobacter_sakazakii	Cronobacter_sakazakii	28141	environmental/other	USA:IL	NULL	NULL	Corn Flour	NULL	MOD1_LR607	Cron.0085	CPS.L94	CPS.L88	CPS.L76	KPS.L14	KPS.L8	KPS.L6
GCF_002974635.1	ASM297463v1	Cronobacter_sakazakii	Cronobacter	Cronobacter	Cronobacter_sakazakii	Cronobacter_sakazakii	28141	environmental/other	USA:IL	NULL	NULL	Sodium Caseinate	NULL	MOD1_LR641	Cron.0093	CPS.L86	CPS.L80	CPS.L68	KPS.L37	KPS.L30	KPS.L6
GCF_002974645.1	ASM297464v1	Cronobacter_sakazakii	Cronobacter	Cronobacter	Cronobacter_sakazakii	Cronobacter_sakazakii	28141	environmental/other	USA:IL	NULL	NULL	Rice Flour	NULL	MOD1_LR626	Cron.0034	CPS.L86	CPS.L80	CPS.L68	KPS.L7	KPS.L7	KPS.L5
GCF_002974675.1	ASM297467v1	Cronobacter_sakazakii	Cronobacter	Cronobacter	Cronobacter_sakazakii	Cronobacter_sakazakii	28141	environmental/other	USA:IL	NULL	NULL	Sodium Caseinate	NULL	MOD1_LR637	Cron.0103	CPS.L86	CPS.L80	CPS.L68	KPS.L14	KPS.L8	KPS.L6
GCF_002974695.1	ASM297469v1	Cronobacter_sakazakii	Cronobacter	Cronobacter	Cronobacter_sakazakii	Cronobacter_sakazakii	28141	environmental/other	USA:IL	NULL	NULL	Hi PDI Flour	NULL	MOD1_LR703	Cron.0111	missing	missing	missing	KPS.L14	KPS.L8	KPS.L6
GCF_002974715.1	ASM297471v1	Cronobacter_sakazakii	Cronobacter	Cronobacter	Cronobacter_sakazakii	Cronobacter_sakazakii	28141	environmental/other	USA:MD	NULL	NULL	Oregano	NULL	MOD1_O26_1	Cron.0112	CPS.L86	CPS.L80	CPS.L68	KPS.L7	KPS.L7	KPS.L5
GCF_002974735.1	ASM297473v1	Cronobacter_sakazakii	Cronobacter	Cronobacter	Cronobacter_sakazakii	Cronobacter_sakazakii	28141	environmental/other	USA:MD	NULL	NULL	Oregano	NULL	MOD1_O26_4	Cron.0088	CPS.L86	CPS.L80	CPS.L68	KPS.L36	KPS.L7	KPS.L5
GCF_002974755.1	ASM297475v1	Cronobacter_sakazakii	Cronobacter	Cronobacter	Cronobacter_sakazakii	Cronobacter_sakazakii	28141	environmental/other	USA:MD	NULL	NULL	Spices	NULL	MOD1_AS-4	Cron.0110	missing	missing	missing	KPS.L7	KPS.L7	KPS.L5
GCF_002974775.1	ASM297477v1	Cronobacter_sakazakii	Cronobacter	Cronobacter	Cronobacter_sakazakii	Cronobacter_sakazakii	28141	environmental/other	China	NULL	NULL	Eleutherom Root Powder	NULL	MOD1_788569	Cron.0113	missing	missing	missing	KPS.L14	KPS.L8	KPS.L6
GCF_002974795.1	ASM297479v1	Cronobacter_sakazakii	Cronobacter	Cronobacter	Cronobacter_sakazakii	Cronobacter_sakazakii	28141	environmental/other	USA:IL	NULL	NULL	Organic Soy ISO III	NULL	MOD1_LR706	Cron.0013	missing	missing	missing	KPS.L14	KPS.L8	KPS.L6
GCF_002974805.1	ASM297480v1	Cronobacter_sakazakii	Cronobacter	Cronobacter	Cronobacter_sakazakii	Cronobacter_sakazakii	28141	environmental/other	USA:MD	NULL	NULL	Spices	NULL	MOD1_AS-15	Cron.0110	missing	missing	missing	KPS.L7	KPS.L7	KPS.L5
GCF_002974835.1	ASM297483v1	Cronobacter_sakazakii	Cronobacter	Cronobacter	Cronobacter_sakazakii	Cronobacter_sakazakii	28141	environmental/other	USA:IL	NULL	NULL	Sodium Caseinate	NULL	MOD1_LR639	Cron.0034	CPS.L86	CPS.L80	CPS.L68	KPS.L6	KPS.L6	KPS.L5
GCF_002974855.1	ASM297485v1	Cronobacter_sakazakii	Cronobacter	Cronobacter	Cronobacter_sakazakii	Cronobacter_sakazakii	28141	environmental/other	USA:IL	NULL	NULL	Organic Soy ISO	NULL	MOD1_LR721	Cron.0032	CPS.L94	CPS.L88	CPS.L76	KPS.L39	KPS.L23	KPS.L16
GCF_002974875.1	ASM297487v1	Cronobacter_sakazakii	Cronobacter	Cronobacter	Cronobacter_sakazakii	Cronobacter_sakazakii	28141	environmental/other	USA:IL	NULL	NULL	Organic Hi PDI Flour	NULL	MOD1_LR723	Cron.0034	CPS.L86	CPS.L80	CPS.L68	KPS.L7	KPS.L7	KPS.L5
GCF_002974895.1	ASM297489v1	Cronobacter_sakazakii	Cronobacter	Cronobacter	Cronobacter_sakazakii	Cronobacter_sakazakii	28141	environmental/other	USA:IL	NULL	NULL	Seasoning Powder Blend: Paprika, Onion Powder, Garlic	NULL	MOD1_LR747	Cron.0098	missing	missing	missing	KPS.L14	KPS.L8	KPS.L6
GCF_002974915.1	ASM297491v1	Cronobacter_sakazakii	Cronobacter	Cronobacter	Cronobacter_sakazakii	Cronobacter_sakazakii	28141	environmental/other	USA:IL	NULL	NULL	Whey protein Concentrate 34	NULL	MOD1_LR736	Cron.0034	CPS.L86	CPS.L80	CPS.L68	KPS.L7	KPS.L7	KPS.L5
GCF_002974935.1	ASM297493v1	Cronobacter_sakazakii	Cronobacter	Cronobacter	Cronobacter_sakazakii	Cronobacter_sakazakii	28141	environmental/other	USA:IL	NULL	NULL	Organic Hi PDI Flour	NULL	MOD1_LR756	Cron.0098	missing	missing	missing	KPS.L14	KPS.L8	KPS.L6
GCF_002974955.1	ASM297495v1	Cronobacter_sakazakii	Cronobacter	Cronobacter	Cronobacter_sakazakii	Cronobacter_sakazakii	28141	environmental/other	USA:IL	NULL	NULL	Organic Hi PDI Flour	NULL	MOD1_LR688	Cron.0034	CPS.L86	CPS.L80	CPS.L68	KPS.L7	KPS.L7	KPS.L5
GCF_002974975.1	ASM297497v1	Cronobacter_sakazakii	Cronobacter	Cronobacter	Cronobacter_sakazakii	Cronobacter_sakazakii	28141	environmental/other	USA:IL	NULL	NULL	Whey protein Concentrate 34	NULL	MOD1_LR735	Cron.0034	CPS.L86	CPS.L80	CPS.L68	KPS.L7	KPS.L7	KPS.L5
GCF_002974985.1	ASM297498v1	Cronobacter_sakazakii	Cronobacter	Cronobacter	Cronobacter_sakazakii	Cronobacter_sakazakii	28141	environmental/other	USA:IL	NULL	NULL	Soy Flour	NULL	MOD1_LR643	Cron.0114	CPS.L101	CPS.L94	CPS.L79	KPS.L7	KPS.L7	KPS.L5
GCF_002975015.1	ASM297501v1	Cronobacter_sakazakii	Cronobacter	Cronobacter	Cronobacter_sakazakii	Cronobacter_sakazakii	28141	environmental/other	USA:IL	NULL	NULL	Organic Soy ISO	NULL	MOD1_LR711	Cron.0034	CPS.L86	CPS.L80	CPS.L68	KPS.L6	KPS.L6	KPS.L5
GCF_002975035.1	ASM297503v1	Cronobacter_sakazakii	Cronobacter	Cronobacter	Cronobacter_sakazakii	Cronobacter_sakazakii	28141	environmental/other	USA:IL	NULL	NULL	Organic Soy ISO	NULL	MOD1_LR712	Cron.0013	missing	missing	missing	KPS.L14	KPS.L8	KPS.L6
GCF_002975055.1	ASM297505v1	Cronobacter_sakazakii	Cronobacter	Cronobacter	Cronobacter_sakazakii	Cronobacter_sakazakii	28141	environmental/other	USA:IL	NULL	NULL	Organic Soy ISO III	NULL	MOD1_LR755	Cron.0034	CPS.L86	CPS.L80	CPS.L68	KPS.L6	KPS.L6	KPS.L5
GCF_002975075.1	ASM297507v1	Cronobacter_sakazakii	Cronobacter	Cronobacter	Cronobacter_sakazakii	Cronobacter_sakazakii	28141	environmental/other	USA:IL	NULL	NULL	Organic Soy ISO	NULL	MOD1_LR714	Cron.0034	CPS.L86	CPS.L80	CPS.L68	KPS.L6	KPS.L6	KPS.L5
GCF_002975095.1	ASM297509v1	Cronobacter_sakazakii	Cronobacter	Cronobacter	Cronobacter_sakazakii	Cronobacter_sakazakii	28141	environmental/other	USA:IL	NULL	NULL	Organic Soy	NULL	MOD1_LR751	Cron.0115	CPS.L102	CPS.L95	CPS.L81	KPS.L12	KPS.L12	KPS.L9
GCF_002975135.1	ASM297513v1	Cronobacter_sakazakii	Cronobacter	Cronobacter	Cronobacter_sakazakii	Cronobacter_sakazakii	28141	environmental/other	USA:IL	NULL	NULL	PIF	NULL	MOD1_LR702	Cron.0093	CPS.L86	CPS.L80	CPS.L68	KPS.L14	KPS.L8	KPS.L6
GCF_002975155.1	ASM297515v1	Cronobacter_sakazakii	Cronobacter	Cronobacter	Cronobacter_sakazakii	Cronobacter_sakazakii	28141	environmental/other	USA:IL	NULL	NULL	Soy Flour	NULL	MOD1_LR646	Cron.0114	CPS.L101	CPS.L94	CPS.L79	KPS.L7	KPS.L7	KPS.L5
GCF_002976495.1	ASM297649v1	Cronobacter_sakazakii	Cronobacter	Cronobacter	Cronobacter_sakazakii	Cronobacter_sakazakii	28141	environmental/other	Jordan	NULL	NULL	Spices	NULL	MOD1_Jor148	Cron.0010	missing	missing	missing	KPS.L12	KPS.L12	KPS.L9
GCF_002976535.1	ASM297653v1	Cronobacter_turicensis	Cronobacter	Cronobacter	Cronobacter_turicensis	Cronobacter_turicensis	413502	environmental/other	China	NULL	NULL	food	NULL	cro863W1	Cron.0116	CPS.L103	CPS.L86	CPS.L74	KPS.L40	KPS.L32	KPS.L19
GCF_002976545.1	ASM297654v1	Cronobacter_turicensis	Cronobacter	Cronobacter	Cronobacter_turicensis	Cronobacter_turicensis	413502	environmental/other	China	NULL	NULL	food	NULL	cro3064B1	Cron.0117	missing	missing	missing	NA	NA	NA
GCF_002976555.1	ASM297655v1	Cronobacter_turicensis	Cronobacter	Cronobacter	Cronobacter_turicensis	Cronobacter_turicensis	413502	environmental/other	China	NULL	NULL	food	NULL	cro2991W	Cron.0118	CPS.L103	CPS.L86	CPS.L74	KPS.L14	KPS.L8	KPS.L6
GCF_002976595.1	ASM297659v1	Cronobacter_sakazakii	Cronobacter	Cronobacter	Cronobacter_sakazakii	Cronobacter_sakazakii	28141	environmental/other	China	NULL	NULL	food	NULL	cro3113W	Cron.0119	missing	missing	missing	missing	missing	missing
GCF_002976615.1	ASM297661v1	Cronobacter_sakazakii	Cronobacter	Cronobacter	Cronobacter_sakazakii	Cronobacter_sakazakii	28141	environmental/other	China	NULL	NULL	food	NULL	cro2890W	Cron.0120	NA	NA	NA	KPS.L7	KPS.L7	KPS.L5
GCF_002976635.1	ASM297663v1	Cronobacter_sakazakii	Cronobacter	Cronobacter	Cronobacter_sakazakii	Cronobacter_sakazakii	28141	environmental/other	China	NULL	NULL	food	NULL	cro184	Cron.0121	NA	NA	NA	missing	missing	missing
GCF_002976645.1	ASM297664v1	Cronobacter_sakazakii	Cronobacter	Cronobacter	Cronobacter_sakazakii	Cronobacter_sakazakii	28141	environmental/other	China	NULL	NULL	food	NULL	cro3040W	Cron.0036	missing	missing	missing	KPS.L7	KPS.L7	KPS.L5
GCF_002976665.1	ASM297666v1	Cronobacter_sakazakii	Cronobacter	Cronobacter	Cronobacter_sakazakii	Cronobacter_sakazakii	28141	environmental/other	China	NULL	NULL	food	NULL	cro14	Cron.0122	missing	missing	missing	KPS.L7	KPS.L7	KPS.L5
GCF_002976695.1	ASM297669v1	Cronobacter_sakazakii	Cronobacter	Cronobacter	Cronobacter_sakazakii	Cronobacter_sakazakii	28141	environmental/other	China	NULL	NULL	food	NULL	cro795W1	Cron.0123	NA	NA	NA	KPS.L14	KPS.L8	KPS.L6
GCF_002976715.1	ASM297671v1	Cronobacter_sakazakii	Cronobacter	Cronobacter	Cronobacter_sakazakii	Cronobacter_sakazakii	28141	environmental/other	China	NULL	NULL	food	NULL	cro663A2	Cron.0124	NA	NA	NA	missing	missing	missing
GCF_002976735.1	ASM297673v1	Cronobacter_sakazakii	Cronobacter	Cronobacter	Cronobacter_sakazakii	Cronobacter_sakazakii	28141	environmental/other	China	NULL	NULL	food	NULL	cro645A3-1	Cron.0036	missing	missing	missing	KPS.L7	KPS.L7	KPS.L5
GCF_002976755.1	ASM297675v1	Cronobacter_sakazakii	Cronobacter	Cronobacter	Cronobacter_sakazakii	Cronobacter_sakazakii	28141	environmental/other	China	NULL	NULL	food	NULL	cro7	Cron.0013	missing	missing	missing	missing	missing	missing
GCF_002976775.1	ASM297677v1	Cronobacter_sakazakii	Cronobacter	Cronobacter	Cronobacter_sakazakii	Cronobacter_sakazakii	28141	environmental/other	China	NULL	NULL	food	NULL	cro645A3-2	Cron.0125	missing	missing	missing	missing	missing	missing
GCF_002976795.1	ASM297679v1	Cronobacter_sakazakii	Cronobacter	Cronobacter	Cronobacter_sakazakii	Cronobacter_sakazakii	28141	environmental/other	China	NULL	NULL	food	NULL	cro59	Cron.0095	missing	missing	missing	missing	missing	missing
GCF_002976815.1	ASM297681v1	Cronobacter_sakazakii	Cronobacter	Cronobacter	Cronobacter_sakazakii	Cronobacter_sakazakii	28141	environmental/other	China	NULL	NULL	food	NULL	cro3915C2	Cron.0126	CPS.L86	CPS.L80	CPS.L68	KPS.L7	KPS.L7	KPS.L5
GCF_002976835.1	ASM297683v1	Cronobacter_sakazakii	Cronobacter	Cronobacter	Cronobacter_sakazakii	Cronobacter_sakazakii	28141	environmental/other	China	NULL	NULL	food	NULL	cro1913B3	Cron.0127	CPS.L86	CPS.L80	CPS.L68	KPS.L7	KPS.L7	KPS.L5
GCF_002976855.1	ASM297685v1	Cronobacter_sakazakii	Cronobacter	Cronobacter	Cronobacter_sakazakii	Cronobacter_sakazakii	28141	environmental/other	China	NULL	NULL	food	NULL	cro1813C3	Cron.0128	CPS.L102	CPS.L95	CPS.L81	KPS.L41	KPS.L7	KPS.L5
GCF_002976875.1	ASM297687v1	Cronobacter_sakazakii	Cronobacter	Cronobacter	Cronobacter_sakazakii	Cronobacter_sakazakii	28141	environmental/other	China	NULL	NULL	food	NULL	cro1346W	Cron.0103	CPS.L86	CPS.L80	CPS.L68	KPS.L42	KPS.L33	KPS.L6
GCF_002976895.1	ASM297689v1	Cronobacter_sakazakii	Cronobacter	Cronobacter	Cronobacter_sakazakii	Cronobacter_sakazakii	28141	environmental/other	China	NULL	NULL	food	NULL	cro1346A1	Cron.0103	CPS.L104	CPS.L96	CPS.L68	KPS.L42	KPS.L33	KPS.L6
GCF_002976915.1	ASM297691v1	Cronobacter_sakazakii	Cronobacter	Cronobacter	Cronobacter_sakazakii	Cronobacter_sakazakii	28141	environmental/other	China	NULL	NULL	food	NULL	cro946W	Cron.0129	NA	NA	NA	KPS.L14	KPS.L8	KPS.L6
GCF_002976935.1	ASM297693v1	Cronobacter_sakazakii	Cronobacter	Cronobacter	Cronobacter_sakazakii	Cronobacter_sakazakii	28141	environmental/other	China	NULL	NULL	food	NULL	cro881W2	Cron.0130	CPS.L105	CPS.L97	CPS.L82	KPS.L42	KPS.L33	KPS.L6
GCF_002976955.1	ASM297695v1	Cronobacter_sakazakii	Cronobacter	Cronobacter	Cronobacter_sakazakii	Cronobacter_sakazakii	28141	environmental/other	China	NULL	NULL	food	NULL	cro4191B1-2	Cron.0131	missing	missing	missing	KPS.L43	KPS.L34	KPS.L5
GCF_002976965.1	ASM297696v1	Cronobacter_sakazakii	Cronobacter	Cronobacter	Cronobacter_sakazakii	Cronobacter_sakazakii	28141	environmental/other	China	NULL	NULL	food	NULL	cro4215W	Cron.0131	missing	missing	missing	KPS.L43	KPS.L34	KPS.L5
GCF_002976995.1	ASM297699v1	Cronobacter_sakazakii	Cronobacter	Cronobacter	Cronobacter_sakazakii	Cronobacter_sakazakii	28141	environmental/other	China	NULL	NULL	food	NULL	cro4114B2	Cron.0036	missing	missing	missing	KPS.L7	KPS.L7	KPS.L5
GCF_002977005.1	ASM297700v1	Cronobacter_sakazakii	Cronobacter	Cronobacter	Cronobacter_sakazakii	Cronobacter_sakazakii	28141	environmental/other	China	NULL	NULL	food	NULL	cro4114B1	Cron.0036	missing	missing	missing	KPS.L7	KPS.L7	KPS.L5
GCF_002977035.1	ASM297703v1	Cronobacter_sakazakii	Cronobacter	Cronobacter	Cronobacter_sakazakii	Cronobacter_sakazakii	28141	environmental/other	China	NULL	NULL	food	NULL	cro4114A1	Cron.0036	missing	missing	missing	KPS.L7	KPS.L7	KPS.L5
GCF_002977045.1	ASM297704v1	Cronobacter_sakazakii	Cronobacter	Cronobacter	Cronobacter_sakazakii	Cronobacter_sakazakii	28141	environmental/other	China	NULL	NULL	food	NULL	cro3415W	Cron.0132	missing	missing	missing	KPS.L44	KPS.L35	KPS.L20
GCF_002977055.1	ASM297705v1	Cronobacter_sakazakii	Cronobacter	Cronobacter	Cronobacter_sakazakii	Cronobacter_sakazakii	28141	environmental/other	China	NULL	NULL	food	NULL	cro3415A1	Cron.0133	missing	missing	missing	KPS.L7	KPS.L7	KPS.L5
GCF_002977095.1	ASM297709v1	Cronobacter_sakazakii	Cronobacter	Cronobacter	Cronobacter_sakazakii	Cronobacter_sakazakii	28141	environmental/other	China	NULL	NULL	food	NULL	cro2991B3	Cron.0134	missing	missing	missing	KPS.L7	KPS.L7	KPS.L5
GCF_002977115.1	ASM297711v1	Cronobacter_sakazakii	Cronobacter	Cronobacter	Cronobacter_sakazakii	Cronobacter_sakazakii	28141	environmental/other	China	NULL	NULL	food	NULL	cro211	Cron.0135	missing	missing	missing	KPS.L45	KPS.L36	KPS.L5
GCF_002977155.1	ASM297715v1	Cronobacter_sakazakii	Cronobacter	Cronobacter	Cronobacter_sakazakii	Cronobacter_sakazakii	28141	environmental/other	China	NULL	NULL	food	NULL	cro109	Cron.0110	missing	missing	missing	NA	NA	NA
GCF_002977175.1	ASM297717v1	Cronobacter_sakazakii	Cronobacter	Cronobacter	Cronobacter_sakazakii	Cronobacter_sakazakii	28141	environmental/other	China	NULL	NULL	food	NULL	465G	Cron.0136	missing	missing	missing	KPS.L46	KPS.L37	KPS.L21
GCF_002977195.1	ASM297719v1	Cronobacter_sakazakii	Cronobacter	Cronobacter	Cronobacter_sakazakii	Cronobacter_sakazakii	28141	environmental/other	China	NULL	NULL	food	NULL	cro864W	Cron.0010	missing	missing	missing	missing	missing	missing
GCF_002977215.1	ASM297721v1	Cronobacter_sakazakii	Cronobacter	Cronobacter	Cronobacter_sakazakii	Cronobacter_sakazakii	28141	environmental/other	China	NULL	NULL	food	NULL	cro863B1	Cron.0137	missing	missing	missing	KPS.L42	KPS.L33	KPS.L6
GCF_002977245.1	ASM297724v1	Cronobacter_sakazakii	Cronobacter	Cronobacter	Cronobacter_sakazakii	Cronobacter_sakazakii	28141	environmental/other	China	NULL	NULL	food	NULL	cro814W1	Cron.0138	CPS.L86	CPS.L80	CPS.L68	KPS.L42	KPS.L33	KPS.L6
GCF_002977275.1	ASM297727v1	Cronobacter_sakazakii	Cronobacter	Cronobacter	Cronobacter_sakazakii	Cronobacter_sakazakii	28141	environmental/other	China	NULL	NULL	food	NULL	cro780C3-2	Cron.0139	CPS.L86	CPS.L80	CPS.L68	KPS.L47	KPS.L38	KPS.L22
GCF_002977295.1	ASM297729v1	Cronobacter_sakazakii	Cronobacter	Cronobacter	Cronobacter_sakazakii	Cronobacter_sakazakii	28141	environmental/other	China	NULL	NULL	food	NULL	cro780B3-2	Cron.0140	CPS.L104	CPS.L96	CPS.L68	KPS.L7	KPS.L7	KPS.L5
GCF_002977315.1	ASM297731v1	Cronobacter_sakazakii	Cronobacter	Cronobacter	Cronobacter_sakazakii	Cronobacter_sakazakii	28141	environmental/other	China	NULL	NULL	food	NULL	cro664W	Cron.0086	NA	NA	NA	missing	missing	missing
GCF_002977325.1	ASM297732v1	Cronobacter_sakazakii	Cronobacter	Cronobacter	Cronobacter_sakazakii	Cronobacter_sakazakii	28141	environmental/other	China	NULL	NULL	food	NULL	cro664B1-2	Cron.0139	CPS.L86	CPS.L80	CPS.L68	KPS.L48	KPS.L33	KPS.L6
GCF_002977355.1	ASM297735v1	Cronobacter_sakazakii	Cronobacter	Cronobacter	Cronobacter_sakazakii	Cronobacter_sakazakii	28141	environmental/other	China	NULL	NULL	food	NULL	cro664A1-1	Cron.0141	missing	missing	missing	KPS.L42	KPS.L33	KPS.L6
GCF_002977375.1	ASM297737v1	Cronobacter_sakazakii	Cronobacter	Cronobacter	Cronobacter_sakazakii	Cronobacter_sakazakii	28141	environmental/other	China	NULL	NULL	food	NULL	cro3414B2	Cron.0055	CPS.L101	CPS.L94	CPS.L79	KPS.L14	KPS.L8	KPS.L6
GCF_002977405.1	ASM297740v1	Cronobacter_sakazakii	Cronobacter	Cronobacter	Cronobacter_sakazakii	Cronobacter_sakazakii	28141	environmental/other	China	NULL	NULL	food	NULL	cro32	Cron.0142	NA	NA	NA	missing	missing	missing
GCF_002977435.1	ASM297743v1	Cronobacter_sakazakii	Cronobacter	Cronobacter	Cronobacter_sakazakii	Cronobacter_sakazakii	28141	environmental/other	China	NULL	NULL	food	NULL	cro3114W	Cron.0143	CPS.L86	CPS.L80	CPS.L68	KPS.L14	KPS.L8	KPS.L6
GCF_002977445.1	ASM297744v1	Cronobacter_sakazakii	Cronobacter	Cronobacter	Cronobacter_sakazakii	Cronobacter_sakazakii	28141	environmental/other	China	NULL	NULL	food	NULL	cro3114A2	Cron.0143	NA	NA	NA	missing	missing	missing
GCF_002977475.1	ASM297747v1	Cronobacter_sakazakii	Cronobacter	Cronobacter	Cronobacter_sakazakii	Cronobacter_sakazakii	28141	environmental/other	China	NULL	NULL	food	NULL	cro214W	Cron.0144	NA	NA	NA	missing	missing	missing
GCF_002977495.1	ASM297749v1	Cronobacter_sakazakii	Cronobacter	Cronobacter	Cronobacter_sakazakii	Cronobacter_sakazakii	28141	environmental/other	China	NULL	NULL	food	NULL	7G	Cron.0013	missing	missing	missing	KPS.L42	KPS.L33	KPS.L6
GCF_002977515.1	ASM297751v1	Cronobacter_sakazakii	Cronobacter	Cronobacter	Cronobacter_sakazakii	Cronobacter_sakazakii	28141	environmental/other	China	NULL	NULL	food	NULL	495G	Cron.0145	CPS.L106	CPS.L98	CPS.L68	KPS.L49	KPS.L30	KPS.L6
GCF_002977525.1	ASM297752v1	Cronobacter_sakazakii	Cronobacter	Cronobacter	Cronobacter_sakazakii	Cronobacter_sakazakii	28141	environmental/other	China	NULL	NULL	food	NULL	cro181	Cron.0146	NA	NA	NA	NA	NA	NA
GCF_002977555.1	ASM297755v1	Cronobacter_sakazakii	Cronobacter	Cronobacter	Cronobacter_sakazakii	Cronobacter_sakazakii	28141	environmental/other	China	NULL	NULL	food	NULL	501G	Cron.0147	CPS.L107	CPS.L99	CPS.L68	KPS.L14	KPS.L8	KPS.L6
GCF_002977575.1	ASM297757v1	Cronobacter_sakazakii	Cronobacter	Cronobacter	Cronobacter_sakazakii	Cronobacter_sakazakii	28141	environmental/other	China	NULL	NULL	food	NULL	496G	Cron.0147	CPS.L86	CPS.L80	CPS.L68	KPS.L42	KPS.L33	KPS.L6
GCF_002977595.1	ASM297759v1	Cronobacter_sakazakii	Cronobacter	Cronobacter	Cronobacter_sakazakii	Cronobacter_sakazakii	28141	environmental/other	China	NULL	NULL	food	NULL	494G	Cron.0147	CPS.L86	CPS.L80	CPS.L68	KPS.L42	KPS.L33	KPS.L6
GCF_002977605.1	ASM297760v1	Cronobacter_sakazakii	Cronobacter	Cronobacter	Cronobacter_sakazakii	Cronobacter_sakazakii	28141	environmental/other	China	NULL	NULL	food	NULL	493G	Cron.0055	CPS.L101	CPS.L94	CPS.L79	KPS.L14	KPS.L8	KPS.L6
GCF_002977635.1	ASM297763v1	Cronobacter_sakazakii	Cronobacter	Cronobacter	Cronobacter_sakazakii	Cronobacter_sakazakii	28141	environmental/other	China	NULL	NULL	food	NULL	492G	Cron.0145	CPS.L86	CPS.L80	CPS.L68	KPS.L14	KPS.L8	KPS.L6
GCF_002977655.1	ASM297765v1	Cronobacter_sakazakii	Cronobacter	Cronobacter	Cronobacter_sakazakii	Cronobacter_sakazakii	28141	environmental/other	China	NULL	NULL	food	NULL	491G	Cron.0083	missing	missing	missing	KPS.L14	KPS.L8	KPS.L6
GCF_002977675.1	ASM297767v1	Cronobacter_sakazakii	Cronobacter	Cronobacter	Cronobacter_sakazakii	Cronobacter_sakazakii	28141	environmental/other	China	NULL	NULL	food	NULL	487G	Cron.0148	CPS.L108	CPS.L100	CPS.L81	KPS.L50	KPS.L39	KPS.L23
GCF_002977685.1	ASM297768v1	Cronobacter_sakazakii	Cronobacter	Cronobacter	Cronobacter_sakazakii	Cronobacter_sakazakii	28141	environmental/other	China	NULL	NULL	food	NULL	470G	Cron.0013	missing	missing	missing	missing	missing	missing
GCF_002977715.1	ASM297771v1	Cronobacter_sakazakii	Cronobacter	Cronobacter	Cronobacter_sakazakii	Cronobacter_sakazakii	28141	environmental/other	China	NULL	NULL	food	NULL	469G	Cron.0013	missing	missing	missing	KPS.L14	KPS.L8	KPS.L6
GCF_002977735.1	ASM297773v1	Cronobacter_sakazakii	Cronobacter	Cronobacter	Cronobacter_sakazakii	Cronobacter_sakazakii	28141	environmental/other	China	NULL	NULL	food	NULL	468G	Cron.0149	missing	missing	missing	KPS.L14	KPS.L8	KPS.L6
GCF_002977755.1	ASM297775v1	Cronobacter_sakazakii	Cronobacter	Cronobacter	Cronobacter_sakazakii	Cronobacter_sakazakii	28141	environmental/other	China	NULL	NULL	food	NULL	460G	Cron.0150	missing	missing	missing	KPS.L42	KPS.L33	KPS.L6
GCF_002977765.1	ASM297776v1	Cronobacter_sakazakii	Cronobacter	Cronobacter	Cronobacter_sakazakii	Cronobacter_sakazakii	28141	environmental/other	China	NULL	NULL	food	NULL	467G	Cron.0151	CPS.L86	CPS.L80	CPS.L68	KPS.L42	KPS.L33	KPS.L6
GCF_002977775.1	ASM297777v1	Cronobacter_sakazakii	Cronobacter	Cronobacter	Cronobacter_sakazakii	Cronobacter_sakazakii	28141	environmental/other	China	NULL	NULL	food	NULL	466G	Cron.0152	CPS.L109	CPS.L100	CPS.L81	KPS.L51	KPS.L40	KPS.L9
GCF_002977785.1	ASM297778v1	Cronobacter_sakazakii	Cronobacter	Cronobacter	Cronobacter_sakazakii	Cronobacter_sakazakii	28141	environmental/other	China	NULL	NULL	food	NULL	458G	Cron.0095	CPS.L102	CPS.L95	CPS.L81	KPS.L51	KPS.L40	KPS.L9
GCF_002977835.1	ASM297783v1	Cronobacter_sakazakii	Cronobacter	Cronobacter	Cronobacter_sakazakii	Cronobacter_sakazakii	28141	environmental/other	China	NULL	NULL	food	NULL	249G	Cron.0153	missing	missing	missing	KPS.L14	KPS.L8	KPS.L6
GCF_002977855.1	ASM297785v1	Cronobacter_sakazakii	Cronobacter	Cronobacter	Cronobacter_sakazakii	Cronobacter_sakazakii	28141	environmental/other	China	NULL	NULL	food	NULL	117G	Cron.0024	CPS.L110	CPS.L101	CPS.L83	KPS.L52	KPS.L41	KPS.L12
GCF_002977865.1	ASM297786v1	Cronobacter_sakazakii	Cronobacter	Cronobacter	Cronobacter_sakazakii	Cronobacter_sakazakii	28141	environmental/other	China	NULL	NULL	food	NULL	cro1489B1	Cron.0154	missing	missing	missing	NA	NA	NA
GCF_002977895.1	ASM297789v1	Cronobacter_sakazakii	Cronobacter	Cronobacter	Cronobacter_sakazakii	Cronobacter_sakazakii	28141	environmental/other	China	NULL	NULL	food	NULL	107G	Cron.0024	CPS.L94	CPS.L88	CPS.L76	KPS.L53	KPS.L17	KPS.L12
GCF_002977905.1	ASM297790v1	Cronobacter_sakazakii	Cronobacter	Cronobacter	Cronobacter_sakazakii	Cronobacter_sakazakii	28141	environmental/other	China	NULL	NULL	food	NULL	cro2824W	Cron.0155	CPS.L94	CPS.L88	CPS.L76	NA	NA	NA
GCF_002977935.1	ASM297793v1	Cronobacter_sakazakii	Cronobacter	Cronobacter	Cronobacter_sakazakii	Cronobacter_sakazakii	28141	environmental/other	China	NULL	NULL	food	NULL	cro611A3	Cron.0023	NA	NA	NA	KPS.L41	KPS.L7	KPS.L5
GCF_002977955.1	ASM297795v1	Cronobacter_sakazakii	Cronobacter	Cronobacter	Cronobacter_sakazakii	Cronobacter_sakazakii	28141	environmental/other	China	NULL	NULL	food	NULL	cro392C1	Cron.0088	CPS.L86	CPS.L80	CPS.L68	KPS.L7	KPS.L7	KPS.L5
GCF_002977975.1	ASM297797v1	Cronobacter_sakazakii	Cronobacter	Cronobacter	Cronobacter_sakazakii	Cronobacter_sakazakii	28141	environmental/other	China	NULL	NULL	food	NULL	cro2834C1	Cron.0156	CPS.L86	CPS.L80	CPS.L68	KPS.L41	KPS.L7	KPS.L5
GCF_002977985.1	ASM297798v1	Cronobacter_sakazakii	Cronobacter	Cronobacter	Cronobacter_sakazakii	Cronobacter_sakazakii	28141	environmental/other	China	NULL	NULL	food	NULL	cro2811W	Cron.0157	missing	missing	missing	KPS.L54	KPS.L40	KPS.L9
GCF_002977995.1	ASM297799v1	Cronobacter_sakazakii	Cronobacter	Cronobacter	Cronobacter_sakazakii	Cronobacter_sakazakii	28141	environmental/other	China	NULL	NULL	food	NULL	cro392B1	Cron.0010	missing	missing	missing	missing	missing	missing
GCF_002978035.1	ASM297803v1	Cronobacter_sakazakii	Cronobacter	Cronobacter	Cronobacter_sakazakii	Cronobacter_sakazakii	28141	environmental/other	China	NULL	NULL	food	NULL	cro1539A1-2	Cron.0158	NA	NA	NA	missing	missing	missing
GCF_002978055.1	ASM297805v1	Cronobacter_sakazakii	Cronobacter	Cronobacter	Cronobacter_sakazakii	Cronobacter_sakazakii	28141	environmental/other	China	NULL	NULL	food	NULL	cro1511C1	Cron.0013	missing	missing	missing	missing	missing	missing
GCF_002978075.1	ASM297807v1	Cronobacter_sakazakii	Cronobacter	Cronobacter	Cronobacter_sakazakii	Cronobacter_sakazakii	28141	environmental/other	China	NULL	NULL	food	NULL	cro859W1	Cron.0159	missing	missing	missing	NA	NA	NA
GCF_002978085.1	ASM297808v1	Cronobacter_sakazakii	Cronobacter	Cronobacter	Cronobacter_sakazakii	Cronobacter_sakazakii	28141	environmental/other	China	NULL	NULL	food	NULL	cro2802A1	Cron.0036	missing	missing	missing	KPS.L7	KPS.L7	KPS.L5
GCF_002978105.1	ASM297810v1	Cronobacter_sakazakii	Cronobacter	Cronobacter	Cronobacter_sakazakii	Cronobacter_sakazakii	28141	environmental/other	China	NULL	NULL	food	NULL	cro1509W	Cron.0160	NA	NA	NA	missing	missing	missing
GCF_002978135.1	ASM297813v1	Cronobacter_malonaticus	Cronobacter	Cronobacter	Cronobacter_malonaticus	Cronobacter_malonaticus	413503	environmental/other	China	NULL	NULL	food	NULL	cro3263A1	Cron.0038	NA	NA	NA	KPS.L7	KPS.L7	KPS.L5
GCF_002978155.1	ASM297815v1	Cronobacter_malonaticus	Cronobacter	Cronobacter	Cronobacter_malonaticus	Cronobacter_malonaticus	413503	environmental/other	China	NULL	NULL	food	NULL	cro913A2	Cron.0041	NA	NA	NA	NA	NA	NA
GCF_002978165.1	ASM297816v1	Cronobacter_malonaticus	Cronobacter	Cronobacter	Cronobacter_malonaticus	Cronobacter_malonaticus	413503	environmental/other	China	NULL	NULL	food	NULL	cro913W	Cron.0161	missing	missing	missing	KPS.L7	KPS.L7	KPS.L5
GCF_002978175.1	ASM297817v1	Cronobacter_malonaticus	Cronobacter	Cronobacter	Cronobacter_malonaticus	Cronobacter_malonaticus	413503	environmental/other	China	NULL	NULL	food	NULL	cro795W2	Cron.0162	CPS.L111	CPS.L102	CPS.L77	KPS.L55	KPS.L33	KPS.L6
GCF_002978185.1	ASM297818v1	Cronobacter_malonaticus	Cronobacter	Cronobacter	Cronobacter_malonaticus	Cronobacter_malonaticus	413503	environmental/other	China	NULL	NULL	food	NULL	cro138	Cron.0163	NA	NA	NA	NA	NA	NA
GCF_002978235.1	ASM297823v1	Cronobacter_malonaticus	Cronobacter	Cronobacter	Cronobacter_malonaticus	Cronobacter_malonaticus	413503	environmental/other	China	NULL	NULL	food	NULL	cro645W	Cron.0164	NA	NA	NA	NA	NA	NA
GCF_002978245.1	ASM297824v1	Cronobacter_malonaticus	Cronobacter	Cronobacter	Cronobacter_malonaticus	Cronobacter_malonaticus	413503	environmental/other	China	NULL	NULL	food	NULL	cro745W	Cron.0165	NA	NA	NA	NA	NA	NA
GCF_002978275.1	ASM297827v1	Cronobacter_malonaticus	Cronobacter	Cronobacter	Cronobacter_malonaticus	Cronobacter_malonaticus	413503	environmental/other	China	NULL	NULL	food	NULL	cro235	Cron.0166	NA	NA	NA	KPS.L7	KPS.L7	KPS.L5
GCF_002978285.1	ASM297828v1	Cronobacter_malonaticus	Cronobacter	Cronobacter	Cronobacter_malonaticus	Cronobacter_malonaticus	413503	environmental/other	China	NULL	NULL	food	NULL	cro645B1	Cron.0167	CPS.L112	CPS.L103	CPS.L84	KPS.L42	KPS.L33	KPS.L6
GCF_002978315.1	ASM297831v1	Cronobacter_malonaticus	Cronobacter	Cronobacter	Cronobacter_malonaticus	Cronobacter_malonaticus	413503	environmental/other	China	NULL	NULL	food	NULL	cro881W1	Cron.0168	CPS.L113	CPS.L104	CPS.L74	KPS.L7	KPS.L7	KPS.L5
GCF_002978325.1	ASM297832v1	Cronobacter_malonaticus	Cronobacter	Cronobacter	Cronobacter_malonaticus	Cronobacter_malonaticus	413503	environmental/other	China	NULL	NULL	food	NULL	cro2841W	Cron.0169	CPS.L114	CPS.L102	CPS.L77	KPS.L56	KPS.L42	KPS.L24
GCF_002978335.1	ASM297833v1	Cronobacter_malonaticus	Cronobacter	Cronobacter	Cronobacter_malonaticus	Cronobacter_malonaticus	413503	environmental/other	China	NULL	NULL	food	NULL	cro931C1	Cron.0061	CPS.L95	CPS.L89	CPS.L77	KPS.L57	KPS.L43	KPS.L6
GCF_002978375.1	ASM297837v1	Cronobacter_malonaticus	Cronobacter	Cronobacter	Cronobacter_malonaticus	Cronobacter_malonaticus	413503	environmental/other	China	NULL	NULL	food	NULL	cro530C3	Cron.0061	NA	NA	NA	NA	NA	NA
GCF_002978385.1	ASM297838v1	Cronobacter_malonaticus	Cronobacter	Cronobacter	Cronobacter_malonaticus	Cronobacter_malonaticus	413503	environmental/other	China	NULL	NULL	food	NULL	cro714W	Cron.0170	NA	NA	NA	KPS.L7	KPS.L7	KPS.L5
GCF_002978395.1	ASM297839v1	Cronobacter_malonaticus	Cronobacter	Cronobacter	Cronobacter_malonaticus	Cronobacter_malonaticus	413503	environmental/other	China	NULL	NULL	food	NULL	cro630W2	Cron.0168	CPS.L113	CPS.L104	CPS.L74	KPS.L58	KPS.L44	KPS.L25
GCF_002978405.1	ASM297840v1	Cronobacter_malonaticus	Cronobacter	Cronobacter	Cronobacter_malonaticus	Cronobacter_malonaticus	413503	environmental/other	China	NULL	NULL	food	NULL	cro4164A3	Cron.0171	NA	NA	NA	KPS.L19	KPS.L18	KPS.L5
GCF_002978455.1	ASM297845v1	Cronobacter_malonaticus	Cronobacter	Cronobacter	Cronobacter_malonaticus	Cronobacter_malonaticus	413503	environmental/other	China	NULL	NULL	food	NULL	cro965A1	Cron.0172	NA	NA	NA	KPS.L7	KPS.L7	KPS.L5
GCF_002978475.1	ASM297847v1	Cronobacter_malonaticus	Cronobacter	Cronobacter	Cronobacter_malonaticus	Cronobacter_malonaticus	413503	environmental/other	China	NULL	NULL	food	NULL	cro1031W	Cron.0173	missing	missing	missing	NA	NA	NA
GCF_002978485.1	ASM297848v1	Cronobacter_malonaticus	Cronobacter	Cronobacter	Cronobacter_malonaticus	Cronobacter_malonaticus	413503	environmental/other	China	NULL	NULL	food	NULL	199G	Cron.0174	CPS.L115	CPS.L104	CPS.L74	KPS.L7	KPS.L7	KPS.L5
GCF_002978495.1	ASM297849v1	Cronobacter_malonaticus	Cronobacter	Cronobacter	Cronobacter_malonaticus	Cronobacter_malonaticus	413503	environmental/other	China	NULL	NULL	food	NULL	cro695B2	Cron.0175	NA	NA	NA	KPS.L42	KPS.L33	KPS.L6
GCF_002978535.1	ASM297853v1	Cronobacter_malonaticus	Cronobacter	Cronobacter	Cronobacter_malonaticus	Cronobacter_malonaticus	413503	environmental/other	China	NULL	NULL	food	NULL	cro1410A1	Cron.0172	NA	NA	NA	missing	missing	missing
GCF_002978545.1	ASM297854v1	Cronobacter_malonaticus	Cronobacter	Cronobacter	Cronobacter_malonaticus	Cronobacter_malonaticus	413503	environmental/other	China	NULL	NULL	food	NULL	cro909B1	Cron.0172	NA	NA	NA	KPS.L7	KPS.L7	KPS.L5
GCF_002978555.1	ASM297855v1	Cronobacter_dublinensis	Cronobacter	Cronobacter	Cronobacter_dublinensis	Cronobacter_dublinensis	413497	environmental/other	China	NULL	NULL	food	NULL	cro3540W	Cron.0176	NA	NA	NA	NA	NA	NA
GCF_002978565.1	ASM297856v1	Cronobacter_malonaticus	Cronobacter	Cronobacter	Cronobacter_malonaticus	Cronobacter_malonaticus	413503	environmental/other	China	NULL	NULL	food	NULL	cro2834C2	Cron.0177	CPS.L113	CPS.L104	CPS.L74	KPS.L7	KPS.L7	KPS.L5
GCF_002978615.1	ASM297861v1	Cronobacter_dublinensis	Cronobacter	Cronobacter	Cronobacter_dublinensis	Cronobacter_dublinensis	413497	environmental/other	China	NULL	NULL	food	NULL	cro680B1-1	Cron.0178	CPS.L116	CPS.L105	CPS.L72	KPS.L59	KPS.L7	KPS.L5
GCF_002978625.1	ASM297862v1	Cronobacter_dublinensis	Cronobacter	Cronobacter	Cronobacter_dublinensis	Cronobacter_dublinensis	413497	environmental/other	China	NULL	NULL	food	NULL	cro965C1	Cron.0179	NA	NA	NA	NA	NA	NA
GCF_002978655.1	ASM297865v1	Cronobacter_dublinensis	Cronobacter	Cronobacter	Cronobacter_dublinensis	Cronobacter_dublinensis	413497	environmental/other	China	NULL	NULL	food	NULL	cro3214W	Cron.0179	NA	NA	NA	KPS.L7	KPS.L7	KPS.L5
GCF_002978695.1	ASM297869v1	Cronobacter_dublinensis	Cronobacter	Cronobacter	Cronobacter_dublinensis	Cronobacter_dublinensis	413497	environmental/other	China	NULL	NULL	food	NULL	cro4191B1-1	Cron.0180	NA	NA	NA	KPS.L7	KPS.L7	KPS.L5
GCF_002978705.1	ASM297870v1	Cronobacter_dublinensis	Cronobacter	Cronobacter	Cronobacter_dublinensis	Cronobacter_dublinensis	413497	environmental/other	China	NULL	NULL	food	NULL	cro946B2	Cron.0181	NA	NA	NA	missing	missing	missing
GCF_002978715.1	ASM297871v1	Cronobacter_dublinensis	Cronobacter	Cronobacter	Cronobacter_dublinensis	Cronobacter_dublinensis	413497	environmental/other	China	NULL	NULL	food	NULL	cro2915W	Cron.0182	NA	NA	NA	KPS.L7	KPS.L7	KPS.L5
GCF_002978755.1	ASM297875v1	Cronobacter_dublinensis	Cronobacter	Cronobacter	Cronobacter_dublinensis	Cronobacter_dublinensis	413497	environmental/other	China	NULL	NULL	food	NULL	cro4191A2	Cron.0183	NA	NA	NA	KPS.L7	KPS.L7	KPS.L5
GCF_002978775.1	ASM297877v1	Cronobacter_dublinensis	Cronobacter	Cronobacter	Cronobacter_dublinensis	Cronobacter_dublinensis	413497	environmental/other	China	NULL	NULL	food	NULL	cro1046W	Cron.0184	NA	NA	NA	KPS.L7	KPS.L7	KPS.L5
GCF_002978805.1	ASM297880v1	Cronobacter_dublinensis	Cronobacter	Cronobacter	Cronobacter_dublinensis	Cronobacter_dublinensis	413497	environmental/other	China	NULL	NULL	food	NULL	cro1046A2-1	Cron.0185	CPS.L117	CPS.L106	CPS.L72	KPS.L60	KPS.L45	KPS.L6
GCF_002978815.1	ASM297881v1	Cronobacter_dublinensis	Cronobacter	Cronobacter	Cronobacter_dublinensis	Cronobacter_dublinensis	413497	environmental/other	China	NULL	NULL	food	NULL	cro981W	Cron.0179	CPS.L118	CPS.L80	CPS.L68	KPS.L7	KPS.L7	KPS.L5
GCF_002978855.1	ASM297885v1	Cronobacter_dublinensis	Cronobacter	Cronobacter	Cronobacter_dublinensis	Cronobacter_dublinensis	413497	environmental/other	China	NULL	NULL	food	NULL	cro981C3	Cron.0184	NA	NA	NA	KPS.L7	KPS.L7	KPS.L5
GCF_002978875.1	ASM297887v1	Cronobacter_dublinensis	Cronobacter	Cronobacter	Cronobacter_dublinensis	Cronobacter_dublinensis	413497	environmental/other	China	NULL	NULL	food	NULL	cro981C2	Cron.0186	NA	NA	NA	KPS.L7	KPS.L7	KPS.L5
GCF_002978895.1	ASM297889v1	Cronobacter_dublinensis	Cronobacter	Cronobacter	Cronobacter_dublinensis	Cronobacter_dublinensis	413497	environmental/other	China	NULL	NULL	food	NULL	cro964C2	Cron.0187	NA	NA	NA	KPS.L7	KPS.L7	KPS.L5
GCF_002978905.1	ASM297890v1	Cronobacter_dublinensis	Cronobacter	Cronobacter	Cronobacter_dublinensis	Cronobacter_dublinensis	413497	environmental/other	China	NULL	NULL	food	NULL	cro964A1	Cron.0188	CPS.L90	CPS.L84	CPS.L72	KPS.L7	KPS.L7	KPS.L5
GCF_002978955.1	ASM297895v1	Cronobacter_dublinensis	Cronobacter	Cronobacter	Cronobacter_dublinensis	Cronobacter_dublinensis	413497	environmental/other	China	NULL	NULL	food	NULL	cro914C1	Cron.0189	CPS.L119	CPS.L107	CPS.L85	KPS.L61	KPS.L46	KPS.L5
GCF_002978975.1	ASM297897v1	Cronobacter_dublinensis	Cronobacter	Cronobacter	Cronobacter_dublinensis	Cronobacter_dublinensis	413497	environmental/other	China	NULL	NULL	food	NULL	cro3314A3-1	Cron.0190	NA	NA	NA	KPS.L7	KPS.L7	KPS.L5
GCF_002978995.1	ASM297899v1	Cronobacter_dublinensis	Cronobacter	Cronobacter	Cronobacter_dublinensis	Cronobacter_dublinensis	413497	environmental/other	China	NULL	NULL	food	NULL	cro580A1	Cron.0191	NA	NA	NA	KPS.L59	KPS.L7	KPS.L5
GCF_002979015.1	ASM297901v1	Cronobacter_dublinensis	Cronobacter	Cronobacter	Cronobacter_dublinensis	Cronobacter_dublinensis	413497	environmental/other	China	NULL	NULL	food	NULL	cro3314A1	Cron.0192	NA	NA	NA	KPS.L7	KPS.L7	KPS.L5
GCF_002979035.1	ASM297903v1	Cronobacter_dublinensis	Cronobacter	Cronobacter	Cronobacter_dublinensis	Cronobacter_dublinensis	413497	environmental/other	China	NULL	NULL	food	NULL	cro2864A2	Cron.0193	CPS.L120	CPS.L108	CPS.L72	KPS.L7	KPS.L7	KPS.L5
GCF_002979075.1	ASM297907v1	Cronobacter_dublinensis	Cronobacter	Cronobacter	Cronobacter_dublinensis	Cronobacter_dublinensis	413497	environmental/other	China	NULL	NULL	food	NULL	cro1014W	Cron.0194	NA	NA	NA	KPS.L41	KPS.L7	KPS.L5
GCF_002979095.1	ASM297909v1	Cronobacter_dublinensis	Cronobacter	Cronobacter	Cronobacter_dublinensis	Cronobacter_dublinensis	413497	environmental/other	China	NULL	NULL	food	NULL	cro1364W	Cron.0195	CPS.L92	CPS.L86	CPS.L74	KPS.L62	KPS.L47	KPS.L6
GCF_002979115.1	ASM297911v1	Cronobacter_dublinensis	Cronobacter	Cronobacter	Cronobacter_dublinensis	Cronobacter_dublinensis	413497	environmental/other	China	NULL	NULL	food	NULL	cro1181W	Cron.0184	CPS.L116	CPS.L105	CPS.L72	KPS.L7	KPS.L7	KPS.L5
GCF_002979135.1	ASM297913v1	Cronobacter_dublinensis	Cronobacter	Cronobacter	Cronobacter_dublinensis	Cronobacter_dublinensis	413497	environmental/other	China	NULL	NULL	food	NULL	cro965W	Cron.0179	CPS.L121	CPS.L109	CPS.L68	KPS.L58	KPS.L44	KPS.L25
GCF_002979155.1	ASM297915v1	Cronobacter_dublinensis	Cronobacter	Cronobacter	Cronobacter_dublinensis	Cronobacter_dublinensis	413497	environmental/other	China	NULL	NULL	food	NULL	cro2845B2	Cron.0196	NA	NA	NA	KPS.L7	KPS.L7	KPS.L5
GCF_002979175.1	ASM297917v1	Cronobacter_dublinensis	Cronobacter	Cronobacter	Cronobacter_dublinensis	Cronobacter_dublinensis	413497	environmental/other	China	NULL	NULL	food	NULL	cro910B3	Cron.0197	NA	NA	NA	KPS.L7	KPS.L7	KPS.L5
GCF_002983535.1	ASM298353v1	Cronobacter_malonaticus	Cronobacter	Cronobacter	Cronobacter_malonaticus	Cronobacter_malonaticus	413503	environmental/other	China	NULL	NULL	food	NULL	cro914W	Cron.0061	NA	NA	NA	NA	NA	NA
GCF_002983555.1	ASM298355v1	Cronobacter_malonaticus	Cronobacter	Cronobacter	Cronobacter_malonaticus	Cronobacter_malonaticus	413503	environmental/other	China	NULL	NULL	food	NULL	cro863C2	Cron.0061	CPS.L122	CPS.L110	CPS.L86	KPS.L42	KPS.L33	KPS.L6
GCF_002983565.1	ASM298356v1	Cronobacter_malonaticus	Cronobacter	Cronobacter	Cronobacter_malonaticus	Cronobacter_malonaticus	413503	environmental/other	China	NULL	NULL	food	NULL	cro864B2-3	Cron.0198	CPS.L95	CPS.L89	CPS.L77	KPS.L63	KPS.L48	KPS.L5
GCF_002993165.1	ASM299316v1	Cronobacter_sakazakii	Cronobacter	Cronobacter	Cronobacter_sakazakii	Cronobacter_sakazakii	28141	environmental/other	Jordan	NULL	NULL	Licorice	NULL	MOD1_Jor146A	Cron.0101	missing	missing	missing	KPS.L14	KPS.L8	KPS.L6
GCF_002993175.1	ASM299317v1	Cronobacter_sakazakii	Cronobacter	Cronobacter	Cronobacter_sakazakii	Cronobacter_sakazakii	28141	environmental/other	Jordan	NULL	NULL	Fennel	NULL	MOD1_Jor151	Cron.0107	CPS.L86	CPS.L80	CPS.L68	KPS.L7	KPS.L7	KPS.L5
GCF_002993205.1	ASM299320v1	Cronobacter_sakazakii	Cronobacter	Cronobacter	Cronobacter_sakazakii	Cronobacter_sakazakii	28141	environmental/other	USA:IL	NULL	NULL	Unknown food powder	NULL	MOD1_LR745	Cron.0010	missing	missing	missing	KPS.L12	KPS.L12	KPS.L9
GCF_002993215.1	ASM299321v1	Cronobacter_sakazakii	Cronobacter	Cronobacter	Cronobacter_sakazakii	Cronobacter_sakazakii	28141	environmental/other	USA:IL	NULL	NULL	Organic Soy	NULL	MOD1_LR728	Cron.0034	CPS.L86	CPS.L80	CPS.L68	KPS.L6	KPS.L6	KPS.L5
GCF_002999875.1	ASM299987v1	Cronobacter_sakazakii	Cronobacter	Cronobacter	Cronobacter_sakazakii	Cronobacter_sakazakii	28141	environmental/other	USA:MD	NULL	NULL	oregano	NULL	MOD1_O21_16	Cron.0112	CPS.L86	CPS.L80	CPS.L68	KPS.L7	KPS.L7	KPS.L5
GCF_000025065.1	ASM2506v1	Dickeya_zeae	Dickeya	Dickeya	Dickeya_zeae	Dickeya_zeae	590409	unknown	unknown	unknown	unknown	unknown	unknown	unknown	Dick.0001	missing	missing	missing	missing	missing	missing
GCF_000147055.1	ASM14705v1	Dickeya_dadantii	Dickeya	Dickeya	Dickeya_dadantii	Dickeya_dadantii	198628	unknown	unknown	unknown	unknown	unknown	unknown	unknown	Dick.0002	missing	missing	missing	missing	missing	missing
GCF_000264075.1	ASM26407v1	Dickeya_zeae	Dickeya	Dickeya	Dickeya_zeae	Dickeya_zeae	1175299	unknown	unknown	unknown	unknown	unknown	unknown	unknown	Dick.0003	missing	missing	missing	missing	missing	missing
GCF_000365285.1	DSOMK10_1.0	Dickeya_solani	Dickeya	Dickeya	Dickeya_solani	Dickeya_solani	1224151	unknown	unknown	unknown	unknown	unknown	unknown	unknown	Dick.0004	missing	missing	missing	missing	missing	missing
GCF_000365305.1	DDI453_v1.0	Dickeya_dianthicola	Dickeya	Dickeya	Dickeya_dianthicola	Dickeya_dianthicola	1223568	unknown	unknown	unknown	unknown	unknown	unknown	unknown	Dick.0005	missing	missing	missing	missing	missing	missing
GCF_000365345.1	DSOMK16_1.0	Dickeya_solani	Dickeya	Dickeya	Dickeya_solani	Dickeya_solani	1224152	unknown	unknown	unknown	unknown	unknown	unknown	unknown	Dick.0004	missing	missing	missing	missing	missing	missing
GCF_000365365.1	DDIGBBC2039_1.0	Dickeya_dianthicola	Dickeya	Dickeya	Dickeya_dianthicola	Dickeya_dianthicola	1226343	unknown	unknown	unknown	unknown	unknown	unknown	unknown	Dick.0006	missing	missing	missing	missing	missing	missing
GCF_000365405.2	DDI3534_1.0	Dickeya_dianthicola	Dickeya	Dickeya	Dickeya_dianthicola	Dickeya_dianthicola	1223570	unknown	unknown	unknown	unknown	unknown	unknown	unknown	Dick.0007	missing	missing	missing	missing	missing	missing
GCF_000382585.1	DiZ MS1	Dickeya_zeae	Dickeya	Dickeya	Dickeya_zeae	Dickeya_zeae	1308956	unknown	unknown	unknown	unknown	unknown	unknown	unknown	Dick.0008	missing	missing	missing	missing	missing	missing
GCF_000400505.1	DPA2511_1.0	Dickeya_paradisiaca	Dickeya	Dickeya	Dickeya_paradisiaca	Dickeya_paradisiaca	1224150	unknown	unknown	unknown	unknown	unknown	unknown	unknown	Dick.0009	missing	missing	missing	missing	missing	missing
GCF_000400525.1	DZE3532_1.0	Dickeya_zeae	Dickeya	Dickeya	Dickeya_zeae	Dickeya_zeae	1224147	unknown	unknown	unknown	unknown	unknown	unknown	unknown	Dick.0010	missing	missing	missing	missing	missing	missing
GCF_000400565.1	DSOGBBC2040_1.0	Dickeya_solani	Dickeya	Dickeya	Dickeya_solani	Dickeya_solani	1226344	unknown	unknown	unknown	unknown	unknown	unknown	unknown	Dick.0011	missing	missing	missing	missing	missing	missing
GCF_000400795.1	DSOIPO2222_1.0	Dickeya_solani	Dickeya	Dickeya	Dickeya_solani	Dickeya_solani	1225786	unknown	unknown	unknown	unknown	unknown	unknown	unknown	Dick.0012	missing	missing	missing	missing	missing	missing
GCF_000404105.1	DiZe 1.0	Dickeya_zeae	Dickeya	Dickeya	Dickeya_zeae	Dickeya_zeae	1306951	unknown	unknown	unknown	unknown	unknown	unknown	unknown	Dick.0013	missing	missing	missing	missing	missing	missing
GCF_000406045.1	DZERW192_1.0	Dickeya_zeae	Dickeya	Dickeya	Dickeya_zeae	Dickeya_zeae	1223567	unknown	unknown	unknown	unknown	unknown	unknown	unknown	Dick.0014	missing	missing	missing	missing	missing	missing
GCF_000406065.1	DCH516_1.0	Dickeya_chrysanthemi	Dickeya	Dickeya	Dickeya_chrysanthemi	Dickeya_chrysanthemi	1223571	unknown	unknown	unknown	unknown	unknown	unknown	unknown	Dick.0015	missing	missing	missing	missing	missing	missing
GCF_000406085.2	ASM40608v2	Dickeya_sp.	Dickeya	Dickeya	Dickeya_aquatica	Dickeya_aquatica	1224144	unknown	unknown	unknown	unknown	unknown	unknown	unknown	Dick.0016	missing	missing	missing	missing	missing	missing
GCF_000406105.1	DCH402_1.0	Dickeya_chrysanthemi	Dickeya	Dickeya	Dickeya_chrysanthemi	Dickeya_chrysanthemi	1223569	unknown	unknown	unknown	unknown	unknown	unknown	unknown	Dick.0017	missing	missing	missing	missing	missing	missing
GCF_000406145.1	DDA898_1.0	Dickeya_dadantii	Dickeya	Dickeya	Dickeya_dadantii	Dickeya_dadantii	1223572	unknown	unknown	unknown	unknown	unknown	unknown	unknown	Dick.0018	missing	missing	missing	missing	missing	missing
GCF_000406165.1	DZE2538_1.0	Dickeya_zeae	Dickeya	Dickeya	Dickeya_zeae	Dickeya_zeae	1223573	unknown	unknown	unknown	unknown	unknown	unknown	unknown	Dick.0019	missing	missing	missing	missing	missing	missing
GCF_000406185.1	DDA2976_1.0	Dickeya_dadantii	Dickeya	Dickeya	Dickeya_dadantii	Dickeya_dadantii	1223574	unknown	unknown	unknown	unknown	unknown	unknown	unknown	Dick.0020	missing	missing	missing	missing	missing	missing
GCF_000406205.1	DXX3274_1.0	Dickeya_sp.	Dickeya	Dickeya	Dickeya_fangzhongdai	Dickeya_fangzhongdai	568766	unknown	unknown	unknown	unknown	unknown	unknown	unknown	Dick.0021	missing	missing	missing	missing	missing	missing
GCF_000406225.1	DZE3531_1.0	Dickeya_zeae	Dickeya	Dickeya	Dickeya_zeae	Dickeya_zeae	1224146	unknown	unknown	unknown	unknown	unknown	unknown	unknown	Dick.0022	missing	missing	missing	missing	missing	missing
GCF_000406245.1	DCH3533_1.0	Dickeya_chrysanthemi	Dickeya	Dickeya	Dickeya_chrysanthemi	Dickeya_chrysanthemi	1224148	unknown	unknown	unknown	unknown	unknown	unknown	unknown	Dick.0023	missing	missing	missing	missing	missing	missing
GCF_000406265.1	DDA3537_1.0	Dickeya_dadantii	Dickeya	Dickeya	Dickeya_dadantii	Dickeya_dadantii	1224149	unknown	unknown	unknown	unknown	unknown	unknown	unknown	Dick.0024	missing	missing	missing	missing	missing	missing
GCF_000406285.1	DXXDW0440_1.0	Dickeya_sp.	Dickeya	Dickeya	Dickeya_aquatica	Dickeya_aquatica	1225785	unknown	unknown	unknown	unknown	unknown	unknown	unknown	Dick.0016	missing	missing	missing	missing	missing	missing
GCF_000406305.1	DXXMK7_1.0	Dickeya_sp.	Dickeya	Dickeya	Dickeya_fangzhongdai	Dickeya_fangzhongdai	1224145	unknown	unknown	unknown	unknown	unknown	unknown	unknown	Dick.0025	missing	missing	missing	missing	missing	missing
GCF_000406325.1	DZEMK19_1.0	Dickeya_zeae	Dickeya	Dickeya	Dickeya_zeae	Dickeya_zeae	1224153	unknown	unknown	unknown	unknown	unknown	unknown	unknown	Dick.0026	missing	missing	missing	missing	missing	missing
GCF_000430955.1	DDIIPO980_1.0	Dickeya_dianthicola	Dickeya	Dickeya	Dickeya_dianthicola	Dickeya_dianthicola	1225780	unknown	unknown	unknown	unknown	unknown	unknown	unknown	Dick.0027	missing	missing	missing	missing	missing	missing
GCF_000474655.1	Dickeya1.0	Dickeya_solani	Dickeya	Dickeya	Dickeya_solani	Dickeya_solani	1231725	unknown	unknown	unknown	unknown	unknown	unknown	unknown	Dick.0004	missing	missing	missing	missing	missing	missing
GCF_000511285.2	ASM51128v2	Dickeya_solani	Dickeya	Dickeya	Dickeya_solani	Dickeya_solani	1240086	unknown	unknown	unknown	unknown	unknown	unknown	unknown	Dick.0004	missing	missing	missing	missing	missing	missing
GCF_000758345.1	ASM75834v1	Dickeya_solani	Dickeya	Dickeya	Dickeya_fangzhongdai	Dickeya_fangzhongdai	1089444	unknown	unknown	unknown	unknown	unknown	unknown	unknown	Dick.0028	missing	missing	missing	missing	missing	missing
GCF_000774065.1	ASM77406v1	Dickeya_chrysanthemi	Dickeya	Dickeya	Dickeya_fangzhongdai	Dickeya_fangzhongdai	556	unknown	unknown	unknown	unknown	unknown	unknown	unknown	Dick.0028	missing	missing	missing	missing	missing	missing
GCF_000784725.1	ASM78472v1	Dickeya_chrysanthemi	Dickeya	Dickeya	Dickeya_chrysanthemi	Dickeya_chrysanthemi	556	unknown	unknown	unknown	unknown	unknown	unknown	unknown	Dick.0029	missing	missing	missing	missing	missing	missing
GCF_000784735.1	ASM78473v1	Dickeya_sp.	Dickeya	Dickeya	Dickeya_sp.	Dickeya_sp.	1577887	unknown	unknown	unknown	unknown	unknown	unknown	unknown	Dick.0030	missing	missing	missing	missing	missing	missing
GCF_000803195.1	ASM80319v1	Dickeya_solani	Dickeya	Dickeya	Dickeya_fangzhongdai	Dickeya_fangzhongdai	1089444	unknown	unknown	unknown	unknown	unknown	unknown	unknown	Dick.0031	missing	missing	missing	missing	missing	missing
GCF_000816045.1	ASM81604v1	Dickeya_zeae	Dickeya	Dickeya	Dickeya_zeae	Dickeya_zeae	1427366	unknown	unknown	unknown	unknown	unknown	unknown	unknown	Dick.0003	missing	missing	missing	missing	missing	missing
GCF_000831935.1	ASM83193v1	Dickeya_solani	Dickeya	Dickeya	Dickeya_solani	Dickeya_solani	1089444	unknown	unknown	unknown	unknown	unknown	unknown	unknown	Dick.0004	missing	missing	missing	missing	missing	missing
GCF_000975305.1	DdRNS04.9V1.0	Dickeya_dianthicola	Dickeya	Dickeya	Dickeya_dianthicola	Dickeya_dianthicola	1306405	unknown	unknown	unknown	unknown	unknown	unknown	unknown	Dick.0032	missing	missing	missing	missing	missing	missing
GCF_001187965.1	ASM118796v1	Dickeya_sp.	Dickeya	Dickeya	Dickeya_fangzhongdai	Dickeya_fangzhongdai	1576604	unknown	unknown	unknown	unknown	unknown	unknown	unknown	Dick.0033	missing	missing	missing	missing	missing	missing
GCF_001187975.1	ASM118797v1	Dickeya_sp.	Dickeya	Dickeya	Dickeya_fangzhongdai	Dickeya_fangzhongdai	1576603	unknown	unknown	unknown	unknown	unknown	unknown	unknown	Dick.0034	missing	missing	missing	missing	missing	missing
GCF_001401695.1	Dsl_1.0	Dickeya_solani	Dickeya	Dickeya	Dickeya_solani	Dickeya_solani	1089444	unknown	unknown	unknown	unknown	unknown	unknown	unknown	Dick.0004	missing	missing	missing	missing	missing	missing
GCF_001401705.1	Dsl_1.0	Dickeya_solani	Dickeya	Dickeya	Dickeya_solani	Dickeya_solani	1089444	unknown	unknown	unknown	unknown	unknown	unknown	unknown	Dick.0035	missing	missing	missing	missing	missing	missing
GCF_001417915.1	Dsl_1.0	Dickeya_solani	Dickeya	Dickeya	Dickeya_solani	Dickeya_solani	1089444	unknown	unknown	unknown	unknown	unknown	unknown	unknown	Dick.0036	missing	missing	missing	missing	missing	missing
GCF_001506125.1	ASM150612v1	Dickeya_solani	Dickeya	Dickeya	Dickeya_solani	Dickeya_solani	1089444	unknown	unknown	unknown	unknown	unknown	unknown	unknown	Dick.0037	missing	missing	missing	missing	missing	missing
GCF_001644705.1	ASM164470v1	Dickeya_solani	Dickeya	Dickeya	Dickeya_solani	Dickeya_solani	1225786	unknown	unknown	unknown	unknown	unknown	unknown	unknown	Dick.0004	missing	missing	missing	missing	missing	missing
GCF_001995275.1	ASM199527v1	Dickeya_dadantii	Dickeya	Dickeya	Dickeya_dadantii	Dickeya_dadantii	204038	unknown	unknown	unknown	unknown	unknown	unknown	unknown	Dick.0038	missing	missing	missing	missing	missing	missing
GCF_002706485.1	ASM270648v1	Dickeya_dianthicola	Dickeya	Dickeya	Dickeya_dianthicola	Dickeya_dianthicola	1306405	unknown	unknown	unknown	unknown	unknown	unknown	unknown	Dick.0032	missing	missing	missing	missing	missing	missing
GCF_002812485.1	ASM281248v1	Dickeya_fangzhongdai	Dickeya	Dickeya	Dickeya_fangzhongdai	Dickeya_fangzhongdai	1778540	unknown	unknown	unknown	unknown	unknown	unknown	unknown	Dick.0039	missing	missing	missing	missing	missing	missing
GCF_002846975.1	ASM284697v1	Dickeya_solani	Dickeya	Dickeya	Dickeya_solani	Dickeya_solani	1231725	unknown	unknown	unknown	unknown	unknown	unknown	unknown	Dick.0004	missing	missing	missing	missing	missing	missing
GCF_002846995.1	ASM284699v1	Dickeya_solani	Dickeya	Dickeya	Dickeya_solani	Dickeya_solani	1089444	unknown	unknown	unknown	unknown	unknown	unknown	unknown	Dick.0037	missing	missing	missing	missing	missing	missing
GCF_002887555.1	ASM288755v1	Dickeya_zeae	Dickeya	Dickeya	Dickeya_zeae	Dickeya_zeae	204042	unknown	unknown	unknown	unknown	unknown	unknown	unknown	Dick.0040	missing	missing	missing	missing	missing	missing
GCF_002906725.1	ASM290672v1	Dickeya_dianthicola	Dickeya	Dickeya	Dickeya_dianthicola	Dickeya_dianthicola	204039	unknown	unknown	unknown	unknown	unknown	unknown	unknown	Dick.0041	missing	missing	missing	missing	missing	missing
GCF_002906735.1	ASM290673v1	Dickeya_dianthicola	Dickeya	Dickeya	Dickeya_dianthicola	Dickeya_dianthicola	204039	unknown	unknown	unknown	unknown	unknown	unknown	unknown	Dick.0007	missing	missing	missing	missing	missing	missing
GCF_002921195.1	ASM292119v1	Dickeya_solani	Dickeya	Dickeya	Dickeya_solani	Dickeya_solani	1089444	unknown	unknown	unknown	unknown	unknown	unknown	unknown	Dick.0004	missing	missing	missing	missing	missing	missing
GCF_002924265.1	ASM292426v1	Dickeya_solani	Dickeya	Dickeya	Dickeya_solani	Dickeya_solani	1089444	unknown	unknown	unknown	unknown	unknown	unknown	unknown	Dick.0004	missing	missing	missing	missing	missing	missing
GCF_000020865.1	ASM2086v1	Edwardsiella_tarda	Edwardsiella	Edwardsiella	Edwardsiella_piscicida	Edwardsiella_piscicida	498217	unknown	unknown	unknown	unknown	unknown	unknown	unknown	Edwa.0001	missing	missing	missing	missing	missing	missing
GCF_000022885.2	ASM2288v2	Edwardsiella_ictaluri	Edwardsiella	Edwardsiella	Edwardsiella_ictaluri	Edwardsiella_ictaluri	634503	unknown	unknown	unknown	unknown	unknown	unknown	unknown	Edwa.0002	missing	missing	missing	missing	missing	missing
GCF_000146305.1	ASM14630v1	Edwardsiella_tarda	Edwardsiella	Edwardsiella	Edwardsiella_piscicida	Edwardsiella_piscicida	718251	unknown	unknown	unknown	unknown	unknown	unknown	unknown	Edwa.0001	missing	missing	missing	missing	missing	missing
GCF_000163955.1	ASM16395v1	Edwardsiella_tarda	Edwardsiella	Edwardsiella	Edwardsiella_tarda	Edwardsiella_tarda	500638	unknown	unknown	unknown	unknown	unknown	unknown	unknown	Edwa.0003	missing	missing	missing	missing	missing	missing
GCF_000264765.2	ASM26476v2	Edwardsiella_anguillarum	Edwardsiella	Edwardsiella	Edwardsiella_anguillarum	Edwardsiella_anguillarum	667120	unknown	unknown	unknown	unknown	unknown	unknown	unknown	Edwa.0004	missing	missing	missing	missing	missing	missing
GCF_000264785.1	ASM26478v1	Edwardsiella_ictaluri	Edwardsiella	Edwardsiella	Edwardsiella_ictaluri	Edwardsiella_ictaluri	1027360	unknown	unknown	unknown	unknown	unknown	unknown	unknown	Edwa.0002	missing	missing	missing	missing	missing	missing
GCF_000264805.1	ASM26480v1	Edwardsiella_tarda	Edwardsiella	Edwardsiella	Edwardsiella_tarda	Edwardsiella_tarda	667121	unknown	unknown	unknown	unknown	unknown	unknown	unknown	Edwa.0005	missing	missing	missing	missing	missing	missing
GCF_000264825.1	ASM26482v1	Edwardsiella_tarda	Edwardsiella	Edwardsiella	Edwardsiella_tarda	Edwardsiella_tarda	1027364	unknown	unknown	unknown	unknown	unknown	unknown	unknown	Edwa.0006	missing	missing	missing	missing	missing	missing
GCF_000341505.1	ASM34150v1	Edwardsiella_tarda	Edwardsiella	Edwardsiella	Edwardsiella_tarda	Edwardsiella_tarda	667121	unknown	unknown	unknown	unknown	unknown	unknown	unknown	Edwa.0003	missing	missing	missing	missing	missing	missing
GCF_000348565.1	ASM34856v1	Edwardsiella_piscicida	Edwardsiella	Edwardsiella	Edwardsiella_piscicida	Edwardsiella_piscicida	1288122	unknown	unknown	unknown	unknown	unknown	unknown	unknown	Edwa.0007	missing	missing	missing	missing	missing	missing
GCF_000474215.1	ASM47421v1	Edwardsiella_hoshinae	Edwardsiella	Edwardsiella	Edwardsiella_hoshinae	Edwardsiella_hoshinae	1216966	unknown	unknown	unknown	unknown	unknown	unknown	unknown	Edwa.0008	missing	missing	missing	missing	missing	missing
GCF_000711155.1	ASM71115v1	Edwardsiella_piscicida	Edwardsiella	Edwardsiella	Edwardsiella_piscicida	Edwardsiella_piscicida	1263550	unknown	unknown	unknown	unknown	unknown	unknown	unknown	Edwa.0001	missing	missing	missing	missing	missing	missing
GCF_000711175.1	ASM71117v1	Edwardsiella_piscicida	Edwardsiella	Edwardsiella	Edwardsiella_anguillarum	Edwardsiella_anguillarum	1263550	unknown	unknown	unknown	unknown	unknown	unknown	unknown	Edwa.0009	missing	missing	missing	missing	missing	missing
GCF_000800725.1	ASM80072v2	Edwardsiella_sp.	Edwardsiella	Edwardsiella	Edwardsiella_anguillarum	Edwardsiella_anguillarum	1578828	unknown	unknown	unknown	unknown	unknown	unknown	unknown	Edwa.0009	missing	missing	missing	missing	missing	missing
GCF_000804515.1	ASM80451v1	Edwardsiella_tarda	Edwardsiella	Edwardsiella	Edwardsiella_piscicida	Edwardsiella_piscicida	636	unknown	unknown	unknown	unknown	unknown	unknown	unknown	Edwa.0010	missing	missing	missing	missing	missing	missing
GCF_000804575.1	ASM80457v1	Edwardsiella_anguillarum	Edwardsiella	Edwardsiella	Edwardsiella_anguillarum	Edwardsiella_anguillarum	1436000	unknown	unknown	unknown	unknown	unknown	unknown	unknown	Edwa.0004	missing	missing	missing	missing	missing	missing
GCF_000804595.1	ASM80459v1	Edwardsiella_anguillarum	Edwardsiella	Edwardsiella	Edwardsiella_anguillarum	Edwardsiella_anguillarum	1436301	unknown	unknown	unknown	unknown	unknown	unknown	unknown	Edwa.0004	missing	missing	missing	missing	missing	missing
GCF_000804615.1	ASM80461v1	Edwardsiella_anguillarum	Edwardsiella	Edwardsiella	Edwardsiella_anguillarum	Edwardsiella_anguillarum	1436302	unknown	unknown	unknown	unknown	unknown	unknown	unknown	Edwa.0004	missing	missing	missing	missing	missing	missing
GCF_001011055.1	ASM101105v1	Edwardsiella_tarda	Edwardsiella	Edwardsiella	Edwardsiella_tarda	Edwardsiella_tarda	636	unknown	unknown	unknown	unknown	unknown	unknown	unknown	Edwa.0011	NA	NA	NA	missing	missing	missing
GCF_001186215.1	ASM118621v1	Edwardsiella_sp.	Edwardsiella	Edwardsiella	Edwardsiella_anguillarum	Edwardsiella_anguillarum	1650654	unknown	unknown	unknown	unknown	unknown	unknown	unknown	Edwa.0004	missing	missing	missing	missing	missing	missing
GCF_001700615.1	ASM170061v1	Edwardsiella_tarda	Edwardsiella	Edwardsiella	Edwardsiella_tarda	Edwardsiella_tarda	636	unknown	unknown	unknown	unknown	unknown	unknown	unknown	Edwa.0012	missing	missing	missing	missing	missing	missing
GCF_001729265.1	ASM172926v1	Edwardsiella_piscicida	Edwardsiella	Edwardsiella	Edwardsiella_piscicida	Edwardsiella_piscicida	1263550	unknown	unknown	unknown	unknown	unknown	unknown	unknown	Edwa.0013	missing	missing	missing	missing	missing	missing
GCF_001761405.1	ASM176140v1	Edwardsiella_hoshinae	Edwardsiella	Edwardsiella	Edwardsiella_hoshinae	Edwardsiella_hoshinae	93378	unknown	unknown	unknown	unknown	unknown	unknown	unknown	Edwa.0014	missing	missing	missing	missing	missing	missing
GCF_001896205.1	ASM189620v1	Edwardsiella_piscicida	Edwardsiella	Edwardsiella	Edwardsiella_piscicida	Edwardsiella_piscicida	1263550	unknown	unknown	unknown	unknown	unknown	unknown	unknown	Edwa.0013	missing	missing	missing	missing	missing	missing
GCF_002006945.1	ASM200694v1	Edwardsiella_tarda	Edwardsiella	Edwardsiella	Edwardsiella_tarda	Edwardsiella_tarda	636	unknown	unknown	unknown	unknown	unknown	unknown	unknown	Edwa.0015	missing	missing	missing	missing	missing	missing
GCF_002075835.1	ASM207583v1	Edwardsiella_piscicida	Edwardsiella	Edwardsiella	Edwardsiella_piscicida	Edwardsiella_piscicida	1263550	unknown	unknown	unknown	unknown	unknown	unknown	unknown	Edwa.0016	missing	missing	missing	missing	missing	missing
GCF_002076875.1	ASM207687v1	Edwardsiella_ictaluri	Edwardsiella	Edwardsiella	Edwardsiella_ictaluri	Edwardsiella_ictaluri	67780	unknown	unknown	unknown	unknown	unknown	unknown	unknown	Edwa.0017	missing	missing	missing	missing	missing	missing
GCF_002504285.1	ASM250428v1	Edwardsiella_tarda	Edwardsiella	Edwardsiella	Edwardsiella_tarda	Edwardsiella_tarda	636	unknown	unknown	unknown	unknown	unknown	unknown	unknown	Edwa.0018	missing	missing	missing	missing	missing	missing
GCF_002554415.1	ASM255441v1	Edwardsiella_tarda	Edwardsiella	Edwardsiella	Edwardsiella_tarda	Edwardsiella_tarda	636	unknown	unknown	unknown	unknown	unknown	unknown	unknown	Edwa.0019	NA	NA	NA	missing	missing	missing
GCF_000025565.1	ASM2556v1	Enterobacter_cloacae	Enterobacter	Enterobacter	Enterobacter_cloacae	Enterobacter_cloacae_C2	716541	environmental/other	NULL	NULL	NULL	NULL	NULL	ATCC 13047	Ente.0001	CPS.L123	CPS.L111	CPS.L87	missing	missing	missing
GCF_000155995.1	ASM15599v1	Enterobacter_cancerogenus	Enterobacter	Enterobacter	Enterobacter_cancerogenus	Enterobacter_cancerogenus	500639	clinical	not determined	Homo sapiens	NULL	missing	NULL	ATCC 35316	Ente.0002	CPS.L124	CPS.L112	CPS.L88	missing	missing	missing
GCF_000185685.2	Ente_bact_9_2_54FAA_V2	Enterobacteriaceae_bacterium	Hafnia	Hafnia	Hafnia_paralvei	Hafnia_paralvei	469613	unknown	unknown	unknown	unknown	unknown	unknown	unknown	Hafn.0001	NA	NA	NA	missing	missing	missing
GCF_000211415.1	ASM21141v1	Enterobacter_mori	Enterobacter	Enterobacter	Enterobacter_mori	Enterobacter_mori	980518	environmental/other	NULL	NULL	NULL	NULL	NULL	LMG 25706	unknown	CPS.L125	CPS.L113	CPS.L89	missing	missing	missing
GCF_000213995.1	ASM21399v1	Enterobacter_hormaechei	Enterobacter	Enterobacter	Enterobacter_hormaechei	Enterobacter_hormaechei	888063	clinical	not determined	Homo sapiens	NULL	NULL	NULL	ATCC 49162	Ente.0003	missing	missing	missing	missing	missing	missing
GCF_000224675.1	ASM22467v1	Enterobacter_asburiae	Enterobacter	Enterobacter	Enterobacter_soli	Enterobacter_soli	640513	environmental/other	Missing	NULL	NULL	NULL	NULL	LF7a	Ente.0004	CPS.L126	CPS.L114	CPS.L90	missing	missing	missing
GCF_000235765.1	ASM23576v3	Enterobacter_cloacae	Enterobacter	Enterobacter	Enterobacter_cloacae	Enterobacter_cloacae_C2	1104326	environmental/other	NULL	NULL	NULL	NULL	NULL	SDM	Ente.0005	CPS.L127	CPS.L115	CPS.L91	missing	missing	missing
GCF_000239975.1	ASM23997v1	Enterobacter_cloacae	Enterobacter	Enterobacter	Enterobacter_ludwigii	Enterobacter_ludwigii	1045856	environmental/other	NULL	NULL	NULL	NULL	NULL	EcWSU1	Ente.0006	CPS.L128	CPS.L116	CPS.L92	missing	missing	missing
GCF_000277545.1	ASM27754v1	Enterobacter_sp.	Cedecea	Cedecea	Cedecea_neteri	Cedecea_neteri	1202448	unknown	unknown	unknown	unknown	unknown	unknown	unknown	Cede.0001	CPS.L3	CPS.L3	CPS.L3	missing	missing	missing
GCF_000286275.1	ASM28627v1	Enterobacter_cloacae	Enterobacter	Enterobacter	Enterobacter_kobei	Enterobacter_kobei	1211025	environmental/other	NULL	NULL	NULL	NULL	NULL	ENHKU01	Ente.0007	CPS.L129	CPS.L117	CPS.L90	missing	missing	missing
GCF_000286655.1	ASM28665v1	Enterobacter_sp.	Enterobacter	Enterobacter	Enterobacter_cloacae	Enterobacter_cloacae_C1	1216470	environmental/other	Jamaica: Westmoreland	NULL	NULL	sugarcane stem tissue	NULL	SST3	Ente.0008	CPS.L130	CPS.L118	CPS.L93	missing	missing	missing
GCF_000315775.1	ASM31577v1	Enterobacter_cloacae	Enterobacter	Enterobacter	Enterobacter_hormaechei	Enterobacter_hormaechei	1203195	environmental/other	China: Shaanxi	Ailuropoda melanoleuca	NULL	feces from giant panda at Shaanxi Rare Wildlife Rescuing and Breeding Center	NULL	08XA1	Ente.0009	CPS.L131	CPS.L119	CPS.L94	missing	missing	missing
GCF_000328885.1	SOAPdenovo	Enterobacter_hormaechei	Enterobacter	Enterobacter	Enterobacter_hormaechei	Enterobacter_hormaechei	1260282	environmental/other	China	Zophobas morio	NULL	feces	NULL	YT3	Ente.0010	CPS.L132	CPS.L120	CPS.L95	missing	missing	missing
GCF_000328905.1	ASM32890v1	Enterobacter_hormaechei	Enterobacter	Enterobacter	Enterobacter_hormaechei	Enterobacter_hormaechei	1259823	environmental/other	China	Tenebrio molitor	NULL	feces	NULL	YT2	Ente.0010	CPS.L132	CPS.L120	CPS.L95	missing	missing	missing
GCF_000422225.1	E_cloacae_Hanford_v1.0	Enterobacter_cloacae	Enterobacter	Enterobacter	Enterobacter_ludwigii	Enterobacter_ludwigii	1340854	environmental/other	USA: Washington	NULL	NULL	Water Sample	NULL	Hanford	Ente.0011	CPS.L133	CPS.L121	CPS.L96	missing	missing	missing
GCF_000467655.2	EC_38VIM1	Enterobacter_cloacae	Enterobacter	Enterobacter	Enterobacter_cloacae	Enterobacter_cloacae_C1	1334630	clinical	Spain	homo sapiens	NULL	blood	NULL	EC_38VIM1	Ente.0012	CPS.L134	CPS.L122	CPS.L97	missing	missing	missing
GCF_000474785.1	Ente_cloa_complex_MGH_14_V1_PacBio	Enterobacter_sp.	Enterobacter	Enterobacter	Enterobacter_hormaechei	Enterobacter_hormaechei	1329823	environmental/other	missing	missing	NULL	RESPIRATORY	NULL	MGH 14	Ente.0013	missing	missing	missing	missing	missing	missing
GCF_000474805.1	Ente_cloa_complex_MGH_8_V1_PacBio	Enterobacter_sp.	Enterobacter	Enterobacter	Enterobacter_hormaechei	Enterobacter_hormaechei	1329817	environmental/other	missing	missing	NULL	URINE	NULL	MGH 8	Ente.0014	CPS.L135	CPS.L123	CPS.L98	missing	missing	missing
GCF_000478345.1	ASM47834v1	Enterobacter_cancerogenus	Enterobacter	Enterobacter	Enterobacter_hormaechei	Enterobacter_hormaechei	1260277	environmental/other	China	Tenebrio molitor	NULL	feces	NULL	YZ1	Ente.0010	CPS.L132	CPS.L120	CPS.L95	missing	missing	missing
GCF_000492435.1	Ente_cloa_UCI_12_V1	Enterobacter_cloacae	Enterobacter	Enterobacter	Enterobacter_cloacae	Enterobacter_cloacae_C1	1329856	environmental/other	missing	missing	NULL	missing	NULL	UCICRE 12	Ente.0015	NA	NA	NA	missing	missing	missing
GCF_000492455.1	Ente_cloa_UCI_11_V1	Enterobacter_cloacae	Enterobacter	Enterobacter	Enterobacter_hormaechei	Enterobacter_hormaechei	1329855	environmental/other	missing	missing	NULL	missing	NULL	UCICRE 11	Ente.0016	CPS.L136	CPS.L124	CPS.L90	missing	missing	missing
GCF_000492495.1	Ente_cloa_UCI_9_V1	Enterobacter_cloacae	Enterobacter	Enterobacter	Enterobacter_hormaechei	Enterobacter_hormaechei	1329854	environmental/other	missing	missing	NULL	missing	NULL	UCICRE 9	Ente.0017	CPS.L137	CPS.L125	CPS.L95	missing	missing	missing
GCF_000492575.1	Ente_cloa_UCI_5_V1	Enterobacter_cloacae	Enterobacter	Enterobacter	Enterobacter_hormaechei	Enterobacter_hormaechei	1329853	environmental/other	missing	missing	NULL	missing	NULL	UCICRE 5	Ente.0018	CPS.L138	CPS.L126	CPS.L99	missing	missing	missing
GCF_000492615.1	Ente_cloa_UCI_3_V1	Enterobacter_cloacae	Enterobacter	Enterobacter	Enterobacter_hormaechei	Enterobacter_hormaechei	1329852	environmental/other	missing	missing	NULL	missing	NULL	UCICRE 3	Ente.0019	CPS.L135	CPS.L123	CPS.L98	missing	missing	missing
GCF_000492675.1	Ente_cloa_BWH_31_V1	Enterobacter_cloacae	Enterobacter	Enterobacter	Enterobacter_asburiae	Enterobacter_asburiae	1329845	environmental/other	missing	missing	NULL	Bile	NULL	BWH 31	Ente.0020	CPS.L139	CPS.L127	CPS.L100	missing	missing	missing
GCF_000492715.1	Ente_cloa_BWH_29_V1	Enterobacter_cloacae	Enterobacter	Enterobacter	Enterobacter_hormaechei	Enterobacter_hormaechei	1329844	environmental/other	missing	missing	NULL	Wound	NULL	BWH 29	Ente.0021	CPS.L140	CPS.L128	CPS.L101	missing	missing	missing
GCF_000492855.1	Ente_cloa_complex_MGH_38_V1	Enterobacter_sp.	Enterobacter	Enterobacter	Enterobacter_hormaechei	Enterobacter_hormaechei	1329834	environmental/other	missing	missing	NULL	Urine	NULL	MGH 38	Ente.0022	missing	missing	missing	missing	missing	missing
GCF_000492895.1	Ente_cloa_complex_MGH_34_V1	Enterobacter_cloacae	Enterobacter	Enterobacter	Enterobacter_cloacae	Enterobacter_cloacae_C1	1329832	environmental/other	missing	missing	NULL	Urine	NULL	MGH 34	Ente.0023	CPS.L141	CPS.L129	CPS.L102	missing	missing	missing
GCF_000492975.1	Ente_cloa_complex_MGH_26_V1	Enterobacter_sp.	Enterobacter	Enterobacter	Enterobacter_hormaechei	Enterobacter_hormaechei	1329830	environmental/other	missing	missing	NULL	Urine	NULL	MGH 26	Ente.0014	CPS.L135	CPS.L123	CPS.L98	missing	missing	missing
GCF_000492995.1	Ente_cloa_complex_MGH_25_V1	Enterobacter_sp.	Enterobacter	Enterobacter	Enterobacter_kobei	Enterobacter_kobei	1329829	environmental/other	missing	missing	NULL	Urine	NULL	MGH 25	Ente.0024	CPS.L129	CPS.L117	CPS.L90	missing	missing	missing
GCF_000493015.1	Ente_cloa_complex_MGH_24_V1	Enterobacter_sp.	Enterobacter	Enterobacter	Enterobacter_unknown	Enterobacter_unknown_C2	1329828	environmental/other	missing	missing	NULL	Tissue	NULL	MGH 24	Ente.0025	CPS.L126	CPS.L114	CPS.L90	missing	missing	missing
GCF_000493035.1	Ente_cloa_complex_MGH_23_V1	Enterobacter_sp.	Enterobacter	Enterobacter	Enterobacter_kobei	Enterobacter_kobei	1329827	environmental/other	missing	missing	NULL	Urine	NULL	MGH 23	Ente.0026	CPS.L129	CPS.L117	CPS.L90	missing	missing	missing
GCF_000493055.1	Ente_cloa_complex_MGH_22_V1	Enterobacter_sp.	Enterobacter	Enterobacter	Enterobacter_kobei	Enterobacter_kobei	1329826	environmental/other	missing	missing	NULL	Urine	NULL	MGH 22	Ente.0027	CPS.L129	CPS.L117	CPS.L90	missing	missing	missing
GCF_000493175.1	Ente_cloa_complex_MGH_16_V1	Enterobacter_sp.	Enterobacter	Enterobacter	Enterobacter_cloacae	Enterobacter_cloacae_C1	1329825	environmental/other	missing	missing	NULL	Respiratory	NULL	MGH 16	Ente.0028	CPS.L142	CPS.L130	CPS.L103	missing	missing	missing
GCF_000498635.1	L1	Enterobacter_asburiae	Enterobacter	Enterobacter	Enterobacter_asburiae	Enterobacter_asburiae	1421338	environmental/other	Malaysia	NULL	NULL	lettuce leaf	NULL	L1	Ente.0029	CPS.L143	CPS.L131	CPS.L104	missing	missing	missing
GCF_000512375.1	ASM51237v1	Enterobacter_cloacae	Enterobacter	Enterobacter	Enterobacter_ludwigii	Enterobacter_ludwigii	1354030	clinical	missing	missing	missing	missing	NULL	P101	Ente.0030	CPS.L144	CPS.L132	CPS.L105	missing	missing	missing
GCF_000515295.1	ASM51529v1	Enterobacter_cloacae	Enterobacter	Enterobacter	Enterobacter_bugandensis	Enterobacter_bugandensis	1070842	environmental/other	India	NULL	NULL	NULL	NULL	IIT-BT 08	Ente.0031	CPS.L145	CPS.L131	CPS.L104	missing	missing	missing
GCF_000534035.1	Ente_cloa_UCI_50_V1	Enterobacter_cloacae	Enterobacter	Enterobacter	Enterobacter_hormaechei	Enterobacter_hormaechei	1400155	clinical	USA: Irvine, CA	Homo sapiens	NULL	aspirate, JP drain	NULL	UCI 50	Ente.0032	CPS.L135	CPS.L123	CPS.L98	missing	missing	missing
GCF_000534055.1	Ente_cloa_UCI_49_V1	Enterobacter_cloacae	Enterobacter	Enterobacter	Enterobacter_asburiae	Enterobacter_asburiae	1400154	clinical	USA: Irvine, CA	Homo sapiens	NULL	urine	NULL	UCI 49	Ente.0033	CPS.L146	CPS.L133	CPS.L106	missing	missing	missing
GCF_000534155.1	Ente_cloa_UCI_39_V1	Enterobacter_cloacae	Enterobacter	Enterobacter	Enterobacter_cloacae	Enterobacter_cloacae_C1	1400152	clinical	USA: Irvine, CA	Homo sapiens	NULL	urine	NULL	UCI 39	Ente.0034	CPS.L147	CPS.L134	CPS.L107	missing	missing	missing
GCF_000534175.1	Ente_cloa_UCI_36_V1	Enterobacter_cloacae	Enterobacter	Enterobacter	Enterobacter_hormaechei	Enterobacter_hormaechei	1400151	clinical	USA: Irvine, CA	Homo sapiens	NULL	tissue	NULL	UCI 36	Ente.0035	CPS.L140	CPS.L128	CPS.L101	missing	missing	missing
GCF_000534195.1	Ente_cloa_UCI_35_V1	Enterobacter_cloacae	Enterobacter	Enterobacter	Enterobacter_hormaechei	Enterobacter_hormaechei	1400150	clinical	USA: Irvine, CA	Homo sapiens	NULL	surgical procedure specimen	NULL	UCI 35	Ente.0035	CPS.L140	CPS.L128	CPS.L101	missing	missing	missing
GCF_000534215.1	Ente_cloa_UCI_30_V1	Enterobacter_cloacae	Enterobacter	Enterobacter	Enterobacter_hormaechei	Enterobacter_hormaechei	1400149	clinical	USA: Irvine, CA	Homo sapiens	NULL	urine	NULL	UCI 30	Ente.0036	missing	missing	missing	missing	missing	missing
GCF_000534275.1	Ente_cloa_UCI_24_V1	Enterobacter_cloacae	Enterobacter	Enterobacter	Enterobacter_kobei	Enterobacter_kobei	1400147	clinical	USA: Irvine, CA	Homo sapiens	NULL	urine	NULL	UCI 24	Ente.0027	CPS.L129	CPS.L117	CPS.L90	missing	missing	missing
GCF_000534295.1	Ente_cloa_UCI_23_V1	Enterobacter_cloacae	Enterobacter	Enterobacter	Enterobacter_hormaechei	Enterobacter_hormaechei	1400146	clinical	USA: Irvine, CA	Homo sapiens	NULL	aspirate	NULL	UCI 23	Ente.0037	CPS.L148	CPS.L135	CPS.L101	missing	missing	missing
GCF_000534355.1	Ente_cloa_complex_BIDMC_30_V1	Enterobacter_sp.	Enterobacter	Enterobacter	Enterobacter_ludwigii	Enterobacter_ludwigii	1329842	environmental/other	missing	missing	NULL	missing	NULL	BIDMC 30	Ente.0038	CPS.L149	CPS.L136	CPS.L108	missing	missing	missing
GCF_000534375.1	Ente_cloa_complex_BIDMC_29_V1	Enterobacter_sp.	Enterobacter	Enterobacter	Enterobacter_bugandensis	Enterobacter_bugandensis	1329841	environmental/other	missing	missing	NULL	missing	NULL	BIDMC 29	unknown	CPS.L150	CPS.L137	CPS.L109	missing	missing	missing
GCF_000534395.1	Ente_cloa_complex_BIDMC_28_V1	Enterobacter_sp.	Enterobacter	Enterobacter	Enterobacter_hormaechei	Enterobacter_hormaechei	1329840	environmental/other	missing	missing	NULL	missing	NULL	BIDMC 28	Ente.0039	CPS.L129	CPS.L117	CPS.L90	missing	missing	missing
GCF_000534415.1	Ente_cloa_complex_BIDMC_27_V1	Enterobacter_sp.	Enterobacter	Enterobacter	Enterobacter_hormaechei	Enterobacter_hormaechei	1329839	environmental/other	missing	missing	NULL	missing	NULL	BIDMC 27	Ente.0040	CPS.L129	CPS.L117	CPS.L90	missing	missing	missing
GCF_000534435.1	Ente_cloa_complex_BIDMC_26_V1	Enterobacter_sp.	Enterobacter	Enterobacter	Enterobacter_ludwigii	Enterobacter_ludwigii	1329838	environmental/other	missing	missing	NULL	missing	NULL	BIDMC 26	Ente.0041	CPS.L145	CPS.L131	CPS.L104	missing	missing	missing
GCF_000534455.1	Ente_cloa_BIDMC_8_V2	Enterobacter_cloacae	Enterobacter	Enterobacter	Enterobacter_hormaechei	Enterobacter_hormaechei	1329846	environmental/other	missing	missing	NULL	URINE	NULL	BIDMC 8	Ente.0042	CPS.L151	CPS.L138	CPS.L110	missing	missing	missing
GCF_000534475.1	Ente_cloa_complex_BWH_39_V1	Enterobacter_sp.	Enterobacter	Enterobacter	Enterobacter_hormaechei	Enterobacter_hormaechei	1329837	environmental/other	missing	missing	NULL	Urine	NULL	BWH 39	Ente.0014	CPS.L135	CPS.L123	CPS.L98	missing	missing	missing
GCF_000534495.1	Ente_cloa_complex_BWH_37_V1	Enterobacter_sp.	Enterobacter	Enterobacter	Enterobacter_hormaechei	Enterobacter_hormaechei	1329836	environmental/other	missing	missing	NULL	Rectal Swab	NULL	BWH 37	Ente.0043	CPS.L129	CPS.L117	CPS.L90	missing	missing	missing
GCF_000534515.1	Ente_cloa_complex_MGH_37_V1	Enterobacter_sp.	Enterobacter	Enterobacter	Enterobacter_kobei	Enterobacter_kobei	1329833	environmental/other	missing	missing	NULL	Urine	NULL	MGH 37	Ente.0024	CPS.L152	CPS.L139	CPS.L90	missing	missing	missing
GCF_000534535.1	Ente_cloa_complex_MGH_33_V1	Enterobacter_sp.	Enterobacter	Enterobacter	Enterobacter_hormaechei	Enterobacter_hormaechei	1329831	environmental/other	missing	missing	NULL	Abdominal surgical drain fluid	NULL	MGH 33	Ente.0044	CPS.L132	CPS.L120	CPS.L95	missing	missing	missing
GCF_000534555.1	Ente_cloa_complex_MGH_15_V1	Enterobacter_sp.	Enterobacter	Enterobacter	Enterobacter_hormaechei	Enterobacter_hormaechei	1329824	environmental/other	missing	missing	NULL	Respiratory	NULL	MGH 15	Ente.0045	missing	missing	missing	missing	missing	missing
GCF_000534575.1	Ente_cloa_complex_MGH_13_V2	Enterobacter_cloacae	Enterobacter	Enterobacter	Enterobacter_hormaechei	Enterobacter_hormaechei	1329822	environmental/other	missing	missing	NULL	URINE	NULL	MGH 13	unknown	CPS.L153	CPS.L140	CPS.L111	missing	missing	missing
GCF_000534595.1	Ente_cloa_complex_MGH_12_V1	Enterobacter_sp.	Enterobacter	Enterobacter	Enterobacter_hormaechei	Enterobacter_hormaechei	1329821	environmental/other	missing	missing	NULL	URINE	NULL	MGH 12	Ente.0014	CPS.L135	CPS.L123	CPS.L98	missing	missing	missing
GCF_000534615.1	Ente_cloa_complex_MGH_11_V1	Enterobacter_sp.	Enterobacter	Enterobacter	Enterobacter_hormaechei	Enterobacter_hormaechei	1329820	environmental/other	missing	missing	NULL	URINE	NULL	MGH 11	Ente.0014	CPS.L135	CPS.L123	CPS.L98	missing	missing	missing
GCF_000534635.1	Ente_cloa_complex_MGH_10_V2	Enterobacter_sp.	Enterobacter	Enterobacter	Enterobacter_hormaechei	Enterobacter_hormaechei	1329819	environmental/other	missing	missing	NULL	URINE	NULL	MGH 10	Ente.0045	missing	missing	missing	missing	missing	missing
GCF_000534655.1	Ente_cloa_complex_MGH_9_V2	Enterobacter_sp.	Enterobacter	Enterobacter	Enterobacter_hormaechei	Enterobacter_hormaechei	1329818	environmental/other	missing	missing	NULL	URINE	NULL	MGH 9	Ente.0014	CPS.L135	CPS.L123	CPS.L98	missing	missing	missing
GCF_000534675.1	Ente_cloa_complex_MGH_7_V2	Enterobacter_sp.	Enterobacter	Enterobacter	Enterobacter_hormaechei	Enterobacter_hormaechei	1329816	environmental/other	missing	missing	NULL	WOUND	NULL	MGH 7	Ente.0046	CPS.L129	CPS.L117	CPS.L90	missing	missing	missing
GCF_000534695.1	Ente_cloa_complex_MGH_6_V2	Enterobacter_sp.	Enterobacter	Enterobacter	Enterobacter_hormaechei	Enterobacter_hormaechei	1329815	environmental/other	missing	missing	NULL	URINE	NULL	MGH 6	Ente.0047	missing	missing	missing	missing	missing	missing
GCF_000534715.1	Ente_cloa_complex_MGH_5_V2	Enterobacter_sp.	Enterobacter	Enterobacter	Enterobacter_hormaechei	Enterobacter_hormaechei	1329814	environmental/other	missing	missing	NULL	URINE	NULL	MGH 5	Ente.0014	CPS.L135	CPS.L123	CPS.L98	missing	missing	missing
GCF_000534735.1	Ente_cloa_complex_MGH_4_V2	Enterobacter_sp.	Enterobacter	Enterobacter	Enterobacter_hormaechei	Enterobacter_hormaechei	1329813	environmental/other	missing	missing	NULL	URINE	NULL	MGH 4	Ente.0048	CPS.L153	CPS.L140	CPS.L111	missing	missing	missing
GCF_000534755.1	Ente_cloa_complex_MGH_3_V2	Enterobacter_sp.	Enterobacter	Enterobacter	Enterobacter_hormaechei	Enterobacter_hormaechei	1329812	environmental/other	missing	missing	NULL	RESPIRATORY	NULL	MGH 3	Ente.0013	missing	missing	missing	missing	missing	missing
GCF_000534775.1	Ente_cloa_complex_MGH_2_V2	Enterobacter_sp.	Enterobacter	Enterobacter	Enterobacter_hormaechei	Enterobacter_hormaechei	1329811	environmental/other	missing	missing	NULL	WOUND	NULL	MGH 2	Ente.0014	CPS.L135	CPS.L123	CPS.L98	missing	missing	missing
GCF_000534795.1	Ente_cloa_complex_MGH_1_V2	Enterobacter_sp.	Enterobacter	Enterobacter	Enterobacter_hormaechei	Enterobacter_hormaechei	1329810	environmental/other	missing	missing	NULL	RESPIRATORY	NULL	MGH 1	Ente.0047	missing	missing	missing	missing	missing	missing
GCF_000564975.1	version 1.0 of Enterobacter cloacae subsp. cloacae SY-70 Genome sequencing	Enterobacter_cloacae	Enterobacter	Enterobacter	Enterobacter_unknown	Enterobacter_unknown_C4	1449089	environmental/other	NULL	NULL	NULL	NULL	NULL	SY-70	Ente.0049	NA	NA	NA	missing	missing	missing
GCF_000568075.1	DC1_v1	Enterobacter_sp.	Enterobacter	Enterobacter	Enterobacter_asburiae	Enterobacter_asburiae	314330	unknown	unknown	unknown	unknown	unknown	unknown	unknown	Ente.0050	CPS.L145	CPS.L131	CPS.L104	missing	missing	missing
GCF_000568095.1	DC4_v1	Enterobacter_sp.	Enterobacter	Enterobacter	Enterobacter_unknown	Enterobacter_unknown_C8	1395580	unknown	unknown	unknown	unknown	unknown	unknown	unknown	Ente.0051	CPS.L154	CPS.L141	CPS.L112	missing	missing	missing
GCF_000568155.1	DC3_v1	Enterobacter_sp.	Enterobacter	Enterobacter	Enterobacter_unknown	Enterobacter_unknown_C8	1395579	unknown	unknown	unknown	unknown	unknown	unknown	unknown	Ente.0051	CPS.L154	CPS.L141	CPS.L112	missing	missing	missing
GCF_000568175.1	De novo Assembly	Enterobacter_asburiae	Enterobacter	Enterobacter	Enterobacter_unknown	Enterobacter_unknown_C8	1442602	environmental/other	Malaysia	NULL	NULL	NULL	NULL	C1	Ente.0052	CPS.L155	CPS.L142	CPS.L106	missing	missing	missing
GCF_000612205.1	EntSp1.0	Enterobacter_sp.	Enterobacter	Enterobacter	Enterobacter_cloacae	Enterobacter_cloacae_C1	1444288	environmental/other	China	NULL	NULL	oil well	NULL	2019-04-05	Ente.0053	CPS.L135	CPS.L123	CPS.L98	missing	missing	missing
GCF_000632395.1	ASM63239v1	Enterobacter_asburiae	Enterobacter	Enterobacter	Enterobacter_asburiae	Enterobacter_asburiae	1421338	environmental/other	Malaysia	NULL	NULL	NULL	NULL	L1	Ente.0029	CPS.L145	CPS.L131	CPS.L104	missing	missing	missing
GCF_000633795.1	Ente_cloa_complex_BWH_27_V1	Enterobacter_sp.	Enterobacter	Enterobacter	Enterobacter_hormaechei	Enterobacter_hormaechei	1329835	environmental/other	missing	missing	NULL	Sputum	NULL	BWH 27	Ente.0014	CPS.L156	CPS.L143	CPS.L98	missing	missing	missing
GCF_000686165.1	ASM68616v1	Enterobacter_cloacae	Enterobacter	Enterobacter	Enterobacter_unknown	Enterobacter_unknown_C3	1399775	environmental/other	NULL	NULL	NULL	NULL	NULL	JD8715	Ente.0054	NA	NA	NA	missing	missing	missing
GCF_000686185.1	ASM68618v1	Enterobacter_cloacae	Enterobacter	Enterobacter	Enterobacter_unknown	Enterobacter_unknown_C3	1399774	environmental/other	NULL	NULL	NULL	NULL	NULL	JD6301	Ente.0054	NA	NA	NA	missing	missing	missing
GCF_000692235.1	Ente_cloa_BIDMC_66_V1	Enterobacter_cloacae	Enterobacter	Enterobacter	Enterobacter_hormaechei	Enterobacter_hormaechei	1439324	clinical	USA: Boston	Homo sapiens	NULL	TISSUE	NULL	BIDMC 66	Ente.0043	CPS.L129	CPS.L117	CPS.L90	missing	missing	missing
GCF_000692255.1	Ente_cloa_BIDMC_67_V1	Enterobacter_cloacae	Enterobacter	Enterobacter	Enterobacter_kobei	Enterobacter_kobei	1439325	clinical	USA: Boston	Homo sapiens	NULL	ABSCESS, PELVIC DRAIN	NULL	BIDMC 67	unknown	CPS.L157	CPS.L144	CPS.L113	missing	missing	missing
GCF_000692275.1	Ente_cloa_BWH_43_V1	Enterobacter_cloacae	Enterobacter	Enterobacter	Enterobacter_unknown	Enterobacter_unknown_C7	1439328	clinical	USA: Boston	Homo sapiens	NULL	Urine	NULL	BWH 43	Ente.0055	CPS.L158	CPS.L145	CPS.L114	missing	missing	missing
GCF_000692295.1	Ente_cloa_CHS_79_V1	Enterobacter_cloacae	Enterobacter	Enterobacter	Enterobacter_cloacae	Enterobacter_cloacae_C1	1439326	clinical	USA: North Carolina	Homo sapiens	NULL	urine	NULL	CHS 79	Ente.0056	CPS.L147	CPS.L134	CPS.L107	KPS.L64	KPS.L49	KPS.L26
GCF_000692315.1	Ente_cloa_MGH_53_V1	Enterobacter_cloacae	Enterobacter	Enterobacter	Enterobacter_hormaechei	Enterobacter_hormaechei	1439329	clinical	USA: Boston	Homo sapiens	NULL	Urine	NULL	MGH 53	Ente.0039	CPS.L129	CPS.L117	CPS.L90	missing	missing	missing
GCF_000692335.1	Ente_cloa_MGH_54_V1	Enterobacter_cloacae	Enterobacter	Enterobacter	Enterobacter_cloacae	Enterobacter_cloacae_C1	1439330	clinical	USA: Boston	Homo sapiens	NULL	Urine	NULL	MGH 54	Ente.0057	CPS.L159	CPS.L146	CPS.L115	missing	missing	missing
GCF_000692355.1	Ente_cloa_UCI_29_V1	Enterobacter_cloacae	Enterobacter	Enterobacter	Enterobacter_kobei	Enterobacter_kobei	1400148	clinical	USA: Irvine, CA	Homo sapiens	NULL	blood	NULL	UCI 29	Ente.0027	missing	missing	missing	missing	missing	missing
GCF_000710795.1	De novo Assembly	Enterobacter_sp.	Enterobacter	Enterobacter	Enterobacter_cloacae	Enterobacter_cloacae_C2	1449966	unknown	unknown	unknown	unknown	unknown	unknown	unknown	Ente.0058	CPS.L160	CPS.L147	CPS.L116	missing	missing	missing
GCF_000724505.1	ASM72450v1	Enterobacter_cloacae	Enterobacter	Enterobacter	Enterobacter_hormaechei	Enterobacter_hormaechei	1333850	environmental/other	USA	NULL	NULL	sink drain	NULL	ECNIH2	Ente.0047	missing	missing	missing	missing	missing	missing
GCF_000733275.2	ASM73327v2	Enterobacter_sp.	Enterobacter	Enterobacter	Enterobacter_unknown	Enterobacter_unknown_C2	1357268	unknown	unknown	unknown	unknown	unknown	unknown	unknown	Ente.0059	CPS.L126	CPS.L114	CPS.L90	missing	missing	missing
GCF_000747015.1	ASM74701v1	Enterobacter_cloacae	Enterobacter	Enterobacter	Enterobacter_hormaechei	Enterobacter_hormaechei	550	clinical	Malaysia	Homo sapiens	NULL	wound swab	NULL	479	Ente.0040	CPS.L129	CPS.L117	CPS.L90	missing	missing	missing
GCF_000750225.1	ASM75022v1	Enterobacter_cloacae	Enterobacter	Enterobacter	Enterobacter_hormaechei	Enterobacter_hormaechei	1333851	environmental/other	USA	NULL	NULL	tracheal aspirate	NULL	ECNIH3	Ente.0060	CPS.L136	CPS.L124	CPS.L90	missing	missing	missing
GCF_000750275.1	ASM75027v1	Enterobacter_cloacae	Enterobacter	Enterobacter	Enterobacter_hormaechei	Enterobacter_hormaechei	1333849	environmental/other	USA	NULL	NULL	urine	NULL	ECR091	Ente.0060	CPS.L136	CPS.L124	CPS.L90	missing	missing	missing
GCF_000755525.1	ASM75552v1	Enterobacter_cloacae	Enterobacter	Enterobacter	Enterobacter_cloacae	Enterobacter_cloacae_C2	550	environmental/other	missing	NULL	NULL	spinal fluid	NULL	ATCC 13047	Ente.0001	CPS.L123	CPS.L111	CPS.L87	missing	missing	missing
GCF_000762975.1	ASM76297v1	Enterobacter_sp.	Enterobacter	Enterobacter	Enterobacter_asburiae	Enterobacter_asburiae	1542468	unknown	unknown	unknown	unknown	unknown	unknown	unknown	Ente.0061	CPS.L161	CPS.L148	CPS.L53	missing	missing	missing
GCF_000770155.1	ASM77015v1	Enterobacter_cloacae	Enterobacter	Enterobacter	Enterobacter_cloacae	Enterobacter_cloacae_C2	550	environmental/other	South Korea: Mt. Kwanak	NULL	NULL	NULL	NULL	GGT036	Ente.0062	CPS.L127	CPS.L115	CPS.L91	missing	missing	missing
GCF_000770745.1	ASM77074v1	Enterobacter_cloacae	Enterobacter	Enterobacter	Enterobacter_hormaechei	Enterobacter_hormaechei	550	clinical	Australia	Homo sapiens	Burn	endotracheal aspirate	NULL	Ecl1	Ente.0063	missing	missing	missing	missing	missing	missing
GCF_000773965.1	ASM77396v1	Enterobacter_cancerogenus	Pantoea	Erwinia,Pantoea	Pantoea_unknown	Other	69218	environmental/other	Malaysia	NULL	NULL	waterfall	NULL	M004	Erwi.0054	CPS.L311	CPS.L263	CPS.L177	KPS.L69	KPS.L54	KPS.L31
GCF_000783675.2	ASM78367v2	Enterobacter_cloacae	Enterobacter	Enterobacter	Enterobacter_asburiae	Enterobacter_asburiae	2027919	clinical	USA	Homo sapiens	Surveillance	rectal swab	NULL	FDAARGOS_77	Ente.0064	CPS.L162	CPS.L149	CPS.L117	missing	missing	missing
GCF_000783835.2	ASM78383v2	Enterobacter_cloacae	Enterobacter	Enterobacter	Enterobacter_hormaechei	Enterobacter_hormaechei	550	clinical	USA	Homo sapiens	Emesis	stool	NULL	FDAARGOS_69	Ente.0065	CPS.L132	CPS.L120	CPS.L95	missing	missing	missing
GCF_000783855.2	ASM78385v2	Enterobacter_cloacae	Enterobacter	Enterobacter	Enterobacter_hormaechei	Enterobacter_hormaechei	550	clinical	USA	Homo sapiens	Surveillance	rectal Swab	NULL	FDAARGOS_68	Ente.0066	CPS.L163	CPS.L150	CPS.L118	missing	missing	missing
GCF_000784035.1	SPADES assembly of Enterobacter cloacae ND10	Enterobacter_hormaechei	Enterobacter	Enterobacter	Enterobacter_hormaechei	Enterobacter_hormaechei	301102	clinical	USA	Homo sapiens	urinary tract infection	Excreted bodily substance	NULL	ND10	Ente.0046	CPS.L129	CPS.L117	CPS.L90	missing	missing	missing
GCF_000784055.1	SPADES assembly of Enterobacter cloacae ND13	Enterobacter_hormaechei	Enterobacter	Enterobacter	Enterobacter_hormaechei	Enterobacter_hormaechei	301102	clinical	USA	Homo sapiens	urinary tract infection	Excreted bodily substance	NULL	ND13	Ente.0046	CPS.L129	CPS.L117	CPS.L90	missing	missing	missing
GCF_000784075.1	SPADES assembly of Enterobacter cloacae ND18	Enterobacter_hormaechei	Enterobacter	Enterobacter	Enterobacter_hormaechei	Enterobacter_hormaechei	301102	clinical	USA	Homo sapiens	surveillance	Tissues	NULL	ND18	Ente.0046	CPS.L129	CPS.L117	CPS.L90	missing	missing	missing
GCF_000784095.1	SPADES assembly of Enterobacter cloacae ND20	Enterobacter_hormaechei	Enterobacter	Enterobacter	Enterobacter_hormaechei	Enterobacter_hormaechei	301102	clinical	USA	Homo sapiens	urinary tract infection	Excreted bodily substance	NULL	ND20	Ente.0046	CPS.L129	CPS.L117	CPS.L90	missing	missing	missing
GCF_000784115.1	SPADES assembly of Enterobacter cloacae ND21	Enterobacter_hormaechei	Enterobacter	Enterobacter	Enterobacter_hormaechei	Enterobacter_hormaechei	301102	clinical	USA	Homo sapiens	osteomyelitis	Bodily fluid	NULL	ND21	Ente.0046	CPS.L129	CPS.L117	CPS.L90	missing	missing	missing
GCF_000784135.1	ASM78413v2	Enterobacter_hormaechei	Enterobacter	Enterobacter	Enterobacter_hormaechei	Enterobacter_hormaechei	301102	clinical	USA	Homo sapiens	pneumonia	Bodily fluid	NULL	ND23	Ente.0067	CPS.L164	CPS.L151	CPS.L90	missing	missing	missing
GCF_000784155.1	SPADES assembly of Enterobacter cloacae ND7	Enterobacter_hormaechei	Enterobacter	Enterobacter	Enterobacter_hormaechei	Enterobacter_hormaechei	301102	clinical	USA	Homo sapiens	soft tissue infection	Tissues	NULL	ND7	Ente.0046	CPS.L129	CPS.L117	CPS.L90	missing	missing	missing
GCF_000784175.1	SPADES assembly of Enterobacter cloacae ND8	Enterobacter_hormaechei	Enterobacter	Enterobacter	Enterobacter_hormaechei	Enterobacter_hormaechei	301102	clinical	USA	Homo sapiens	osteomyelitis	Tissues	NULL	ND8	Ente.0046	CPS.L129	CPS.L117	CPS.L90	missing	missing	missing
GCF_000784195.1	SPADES assembly of Enterobacter cloacae NDC	Enterobacter_hormaechei	Enterobacter	Enterobacter	Enterobacter_hormaechei	Enterobacter_hormaechei	301102	clinical	USA	Homo sapiens	soft tissue infection	Tissues	NULL	NDC	Ente.0046	CPS.L129	CPS.L117	CPS.L90	missing	missing	missing
GCF_000784865.1	ASM78486v1	Enterobacter_cloacae	Enterobacter	Enterobacter	Enterobacter_kobei	Enterobacter_kobei	550	environmental/other	USA	NULL	NULL	sink drain	NULL	ECNIH4	Ente.0068	CPS.L165	CPS.L152	CPS.L90	missing	missing	missing
GCF_000784905.1	ASM78490v1	Enterobacter_cloacae	Enterobacter	Enterobacter	Enterobacter_hormaechei	Enterobacter_hormaechei	550	environmental/other	USA	NULL	NULL	sink drain	NULL	ECNIH5	Ente.0060	CPS.L136	CPS.L124	CPS.L90	missing	missing	missing
GCF_000794145.1	gdodcwi08 v01	Enterobacter_hormaechei	Enterobacter	Enterobacter	Enterobacter_hormaechei	Enterobacter_hormaechei	301102	clinical	USA: southwestern US	Homo sapiens	infection	groin wound	NULL	MRSN 11489	Ente.0069	CPS.L166	CPS.L153	CPS.L113	missing	missing	missing
GCF_000798855.1	ZOR0014.1	Enterobacter_sp.	Enterobacter	Enterobacter	Enterobacter_kobei	Enterobacter_kobei	1339232	unknown	unknown	unknown	unknown	unknown	unknown	unknown	Ente.0070	CPS.L167	CPS.L154	CPS.L119	missing	missing	missing
GCF_000799205.1	ASM79920v1	Enterobacter_asburiae	Enterobacter	Enterobacter	Enterobacter_asburiae	Enterobacter_asburiae	61645	environmental/other	missing	NULL	NULL	NULL	NULL	PDN3	Ente.0071	CPS.L145	CPS.L131	CPS.L104	missing	missing	missing
GCF_000801755.2	ASM80175v2	Enterobacter_sp.	Enterobacter	Enterobacter	Enterobacter_asburiae	Enterobacter_asburiae	1560339	unknown	unknown	unknown	unknown	unknown	unknown	unknown	Ente.0072	CPS.L139	CPS.L127	CPS.L100	missing	missing	missing
GCF_000802685.1	SPADES assembly of Enterobacter cloacae ND15	Enterobacter_hormaechei	Enterobacter	Enterobacter	Enterobacter_hormaechei	Enterobacter_hormaechei	299766	clinical	USA	Homo sapiens	urinary tract infection	Excreted bodily substance	NULL	ND15	Ente.0040	CPS.L129	CPS.L117	CPS.L90	missing	missing	missing
GCF_000802695.1	SPADES assembly of Enterobacter cloacae ND11	Enterobacter_hormaechei	Enterobacter	Enterobacter	Enterobacter_hormaechei	Enterobacter_hormaechei	301102	clinical	USA	Homo sapiens	urinary tract infection	Excreted bodily substance	NULL	ND11	Ente.0046	CPS.L129	CPS.L117	CPS.L90	missing	missing	missing
GCF_000802705.1	SPADES assembly of Enterobacter cloacae ND12	Enterobacter_hormaechei	Enterobacter	Enterobacter	Enterobacter_hormaechei	Enterobacter_hormaechei	301102	clinical	USA	Homo sapiens	urinary tract infection	Excreted bodily substance	NULL	ND12	Ente.0046	CPS.L129	CPS.L117	CPS.L90	missing	missing	missing
GCF_000802715.1	SPADES assembly of Enterobacter cloacae ND14	Enterobacter_hormaechei	Enterobacter	Enterobacter	Enterobacter_hormaechei	Enterobacter_hormaechei	301102	clinical	USA	Homo sapiens	urinary tract infection	Excreted bodily substance	NULL	ND14	Ente.0046	CPS.L129	CPS.L117	CPS.L90	missing	missing	missing
GCF_000802785.1	SPADES assembly of Enterobacter cloacae ND19	Enterobacter_hormaechei	Enterobacter	Enterobacter	Enterobacter_hormaechei	Enterobacter_hormaechei	301102	clinical	USA	Homo sapiens	urinary tract infection	Excreted bodily substance	NULL	ND19	Ente.0046	CPS.L168	CPS.L117	CPS.L90	missing	missing	missing
GCF_000802805.1	SPADES assembly of Enterobacter cloacae ND4	Enterobacter_hormaechei	Enterobacter	Enterobacter	Enterobacter_hormaechei	Enterobacter_hormaechei	301102	clinical	USA	Homo sapiens	intra-abdominal infection	Tissues	NULL	ND4	Ente.0046	CPS.L129	CPS.L117	CPS.L90	missing	missing	missing
GCF_000802825.1	SPADES assembly of Enterobacter cloacae ND5	Enterobacter_hormaechei	Enterobacter	Enterobacter	Enterobacter_hormaechei	Enterobacter_hormaechei	301102	clinical	USA	Homo sapiens	urinary tract infection	Excreted bodily substance	NULL	ND5	Ente.0046	CPS.L129	CPS.L117	CPS.L90	missing	missing	missing
GCF_000802845.1	SPADES assembly of Enterobacter cloacae ND9	Enterobacter_hormaechei	Enterobacter	Enterobacter	Enterobacter_hormaechei	Enterobacter_hormaechei	301102	clinical	USA	Homo sapiens	surveillance	Tissues	NULL	ND9	Ente.0046	CPS.L129	CPS.L117	CPS.L90	missing	missing	missing
GCF_000802865.1	SPADES assembly of Enterobacter cloacae NDB	Enterobacter_hormaechei	Enterobacter	Enterobacter	Enterobacter_hormaechei	Enterobacter_hormaechei	301102	clinical	USA	Homo sapiens	bloodstream infection	Bodily fluid	NULL	NDB	Ente.0046	CPS.L129	CPS.L117	CPS.L90	missing	missing	missing
GCF_000803045.1	ASM80304v1	Enterobacter_hormaechei	Enterobacter	Enterobacter	Enterobacter_hormaechei	Enterobacter_hormaechei	301102	clinical	Brazil	Homo sapiens	NULL	Rectal swab	NULL	CCBH10892	Ente.0046	CPS.L129	CPS.L117	CPS.L90	missing	missing	missing
GCF_000805795.1	ASM80579v1	Enterobacter_sp.	Enterobacter	Enterobacter	Enterobacter_cloacae	Enterobacter_cloacae_C1	1571816	clinical	China:Zhejiang	Homo sapiens	NULL	female bacterial sepsis patient	NULL	FB	Ente.0073	CPS.L169	CPS.L155	CPS.L120	missing	missing	missing
GCF_000807405.2	ASM80740v4	Enterobacter_hormaechei	Enterobacter	Enterobacter	Enterobacter_hormaechei	Enterobacter_hormaechei	301102	clinical	USA	Homo sapiens	NULL	Bodily fluid	NULL	34978	Ente.0046	CPS.L129	CPS.L117	CPS.L90	missing	missing	missing
GCF_000807415.2	ASM80741v4	Enterobacter_cloacae	Enterobacter	Enterobacter	Enterobacter_cloacae	Enterobacter_cloacae_C1	1870930	clinical	USA	Homo sapiens	NULL	Excreted bodily substance	NULL	35734	Ente.0074	CPS.L170	CPS.L156	CPS.L121	missing	missing	missing
GCF_000807425.2	ASM80742v4	Enterobacter_hormaechei	Enterobacter	Enterobacter	Enterobacter_hormaechei	Enterobacter_hormaechei	299766	clinical	USA	Homo sapiens	pneumonia	Bodily fluid	NULL	34998	Ente.0075	CPS.L171	CPS.L157	CPS.L122	missing	missing	missing
GCF_000807535.1	ASM80753v1	Enterobacter_hormaechei	Enterobacter	Enterobacter	Enterobacter_hormaechei	Enterobacter_hormaechei	301102	clinical	USA	Homo sapiens	bloodstream infection	Bodily fluid	NULL	ND1	Ente.0046	CPS.L129	CPS.L117	CPS.L90	missing	missing	missing
GCF_000807735.1	ASM80773v1	Enterobacter_hormaechei	Enterobacter	Enterobacter	Enterobacter_hormaechei	Enterobacter_hormaechei	301102	clinical	USA	Homo sapiens	urinary tract infection	Excreted bodily substance	NULL	NDA	Ente.0046	CPS.L129	CPS.L117	CPS.L90	missing	missing	missing
GCF_000812425.1	ASM81242v1	Enterobacter_asburiae	Enterobacter	Enterobacter	Enterobacter_cloacae	Enterobacter_cloacae_C1	61645	environmental/other	Malaysia: Perak	NULL	NULL	water supply from a pigs farm	NULL	GN1	Ente.0076	CPS.L153	CPS.L140	CPS.L111	missing	missing	missing
GCF_000812505.1	ASM81250v1	Enterobacter_cloacae	Enterobacter	Enterobacter	Enterobacter_cloacae	Enterobacter_cloacae_C2	550	environmental/other	Malaysia: Selangor	NULL	NULL	Water from farm	NULL	GN6	Ente.0077	CPS.L123	CPS.L111	CPS.L87	missing	missing	missing
GCF_000814125.3	ASM81412v3	Enterobacter_hormaechei	Enterobacter	Enterobacter	Enterobacter_hormaechei	Enterobacter_hormaechei	299766	clinical	USA	Homo sapiens	pneumonia	Bodily fluid	NULL	34977	Ente.0078	CPS.L172	CPS.L158	CPS.L105	missing	missing	missing
GCF_000814205.1	ASM81420v1	Enterobacter_hormaechei	Enterobacter	Enterobacter	Enterobacter_hormaechei	Enterobacter_hormaechei	301105	clinical	USA	Homo sapiens	pneumonia	Bodily fluid	NULL	34983	Ente.0003	missing	missing	missing	missing	missing	missing
GCF_000814225.1	ASM81422v1	Enterobacter_hormaechei	Enterobacter	Enterobacter	Enterobacter_hormaechei	Enterobacter_hormaechei	301102	clinical	USA	Homo sapiens	NULL	Excreted bodily substance	NULL	34399	Ente.0013	missing	missing	missing	missing	missing	missing
GCF_000818595.1	ASM81859v1	Enterobacter_ludwigii	Enterobacter	Enterobacter	Enterobacter_ludwigii	Enterobacter_ludwigii	299767	environmental/other	Germany:Munich	NULL	NULL	Urine	NULL	EN-119	Ente.0079	CPS.L145	CPS.L131	CPS.L104	missing	missing	missing
GCF_000818625.1	ASM81862v1	Enterobacter_cloacae	Enterobacter	Enterobacter	Enterobacter_cloacae	Enterobacter_cloacae_C2	550	environmental/other	Malaysia	NULL	NULL	Soil	NULL	6kgm	Ente.0080	CPS.L173	CPS.L159	CPS.L123	missing	missing	missing
GCF_000938355.2	ASM93835v2	Enterobacter_cloacae	Enterobacter	Enterobacter	Enterobacter_hormaechei	Enterobacter_hormaechei	550	clinical	USA	Homo sapiens	missing	Surveillance swab	NULL	MRSN 17626	Ente.0013	missing	missing	missing	missing	missing	missing
GCF_000948685.1	ASM94868v1	Enterobacter_cloacae	Enterobacter	Enterobacter	Enterobacter_ludwigii	Enterobacter_ludwigii	550	environmental/other	Canada	NULL	NULL	not collected	NULL	OLC-1682	Ente.0081	missing	missing	missing	missing	missing	missing
GCF_000949365.1	Ente_cloa_BIDMC_33A_V1	Enterobacter_cloacae	Enterobacter	Enterobacter	Enterobacter_hormaechei	Enterobacter_hormaechei	1328422	environmental/other	missing	missing	NULL	missing	NULL	BIDMC 33A	Ente.0046	CPS.L129	CPS.L117	CPS.L90	missing	missing	missing
GCF_000952195.1	ASM95219v1	Enterobacter_cloacae	Enterobacter	Enterobacter	Enterobacter_hormaechei	Enterobacter_hormaechei	550	clinical	USA: Minnesota	Homo sapiens	Not available	Urine	NULL	MNCRE84	Ente.0046	CPS.L129	CPS.L117	CPS.L90	missing	missing	missing
GCF_000952215.1	ASM95221v1	Enterobacter_cloacae	Enterobacter	Enterobacter	Enterobacter_hormaechei	Enterobacter_hormaechei	550	clinical	USA: Minnesota	Homo sapiens	Not available	Urine	NULL	MNCRE30	Ente.0046	CPS.L129	CPS.L117	CPS.L90	missing	missing	missing
GCF_000952275.1	ASM95227v1	Enterobacter_cloacae	Enterobacter	Enterobacter	Enterobacter_hormaechei	Enterobacter_hormaechei	550	clinical	USA: Minnesota	Homo sapiens	Not available	Sputum	NULL	MNCRE41	Ente.0046	CPS.L129	CPS.L117	CPS.L90	missing	missing	missing
GCF_000952285.1	ASM95228v1	Enterobacter_cloacae	Enterobacter	Enterobacter	Enterobacter_hormaechei	Enterobacter_hormaechei	550	clinical	USA: Minnesota	Homo sapiens	Not available	Sputum	NULL	MNCRE51	Ente.0046	CPS.L129	CPS.L117	CPS.L90	missing	missing	missing
GCF_000952315.1	ASM95231v1	Enterobacter_cloacae	Enterobacter	Enterobacter	Enterobacter_hormaechei	Enterobacter_hormaechei	550	clinical	USA: Minnesota	Homo sapiens	Not available	Urine	NULL	MNCRE15	Ente.0083	CPS.L137	CPS.L125	CPS.L95	missing	missing	missing
GCF_000952355.1	ASM95235v1	Enterobacter_cloacae	Enterobacter	Enterobacter	Enterobacter_hormaechei	Enterobacter_hormaechei	550	clinical	USA: Minnesota	Homo sapiens	Not available	Bone	NULL	MNCRE48	Ente.0046	CPS.L129	CPS.L117	CPS.L90	missing	missing	missing
GCF_000952375.1	ASM95237v1	Enterobacter_cloacae	Enterobacter	Enterobacter	Enterobacter_kobei	Enterobacter_kobei	550	clinical	USA: Minnesota	Homo sapiens	Not available	Urine	NULL	MNCRE12	Ente.0084	CPS.L129	CPS.L117	CPS.L90	missing	missing	missing
GCF_000952405.1	ASM95240v1	Enterobacter_cloacae	Enterobacter	Enterobacter	Enterobacter_hormaechei	Enterobacter_hormaechei	550	clinical	USA: Minnesota	Homo sapiens	Not available	Bronchioles	NULL	MNCRE23	Ente.0046	CPS.L129	CPS.L117	CPS.L90	missing	missing	missing
GCF_000952415.1	ASM95241v1	Enterobacter_cloacae	Enterobacter	Enterobacter	Enterobacter_hormaechei	Enterobacter_hormaechei	550	clinical	USA: Minnesota	Homo sapiens	Not available	Urine	NULL	MNCRE25	Ente.0046	CPS.L129	CPS.L117	CPS.L90	missing	missing	missing
GCF_000952455.1	ASM95245v1	Enterobacter_cloacae	Enterobacter	Enterobacter	Enterobacter_hormaechei	Enterobacter_hormaechei	550	clinical	USA: Minnesota	Homo sapiens	Not available	Not available	NULL	MNCRE17	Ente.0046	CPS.L129	CPS.L117	CPS.L90	missing	missing	missing
GCF_000952475.1	ASM95247v1	Enterobacter_cloacae	Enterobacter	Enterobacter	Enterobacter_hormaechei	Enterobacter_hormaechei	550	clinical	USA: Minnesota	Homo sapiens	Not available	Peritoneal	NULL	MNCRE19	Ente.0046	CPS.L129	CPS.L117	CPS.L90	missing	missing	missing
GCF_000952495.1	ASM95249v1	Enterobacter_cloacae	Enterobacter	Enterobacter	Enterobacter_hormaechei	Enterobacter_hormaechei	550	clinical	USA: Minnesota	Homo sapiens	Not available	Trachea	NULL	MNCRE57	Ente.0046	CPS.L129	CPS.L117	CPS.L90	missing	missing	missing
GCF_000952505.1	ASM95250v1	Enterobacter_cloacae	Enterobacter	Enterobacter	Enterobacter_hormaechei	Enterobacter_hormaechei	550	clinical	USA: Minnesota	Homo sapiens	Not available	Urine	NULL	MNCRE28	Ente.0046	CPS.L129	CPS.L117	CPS.L90	missing	missing	missing
GCF_000952515.1	ASM95251v1	Enterobacter_cloacae	Enterobacter	Enterobacter	Enterobacter_hormaechei	Enterobacter_hormaechei	550	clinical	USA: Minnesota	Homo sapiens	Not available	Urine	NULL	MNCRE42	Ente.0046	CPS.L129	CPS.L117	CPS.L90	missing	missing	missing
GCF_000952555.1	ASM95255v1	Enterobacter_cloacae	Enterobacter	Enterobacter	Enterobacter_hormaechei	Enterobacter_hormaechei	550	clinical	USA: Minnesota	Homo sapiens	Not available	Urine	NULL	MNCRE29	Ente.0046	CPS.L129	CPS.L117	CPS.L90	missing	missing	missing
GCF_000952575.1	ASM95257v1	Enterobacter_cloacae	Enterobacter	Enterobacter	Enterobacter_asburiae	Enterobacter_asburiae	550	clinical	USA: Minnesota	Homo sapiens	Not available	Not available	NULL	MNCRE20	Ente.0085	NA	NA	NA	missing	missing	missing
GCF_000952585.1	ASM95258v1	Enterobacter_cloacae	Enterobacter	Enterobacter	Enterobacter_hormaechei	Enterobacter_hormaechei	550	clinical	USA: Minnesota	Homo sapiens	Not available	Urine	NULL	MNCRE37	Ente.0046	CPS.L129	CPS.L117	CPS.L90	missing	missing	missing
GCF_000952595.1	ASM95259v1	Enterobacter_cloacae	Enterobacter	Enterobacter	Enterobacter_hormaechei	Enterobacter_hormaechei	550	clinical	USA: Minnesota	Homo sapiens	Not available	Blood	NULL	MNCRE7	Ente.0046	CPS.L129	CPS.L117	CPS.L90	missing	missing	missing
GCF_000952605.1	ASM95260v1	Enterobacter_cloacae	Enterobacter	Enterobacter	Enterobacter_asburiae	Enterobacter_asburiae	550	clinical	USA: Minnesota	Homo sapiens	Not available	Sputum	NULL	MNCRE14	Ente.0072	NA	NA	NA	missing	missing	missing
GCF_000952655.1	ASM95265v1	Enterobacter_cloacae	Enterobacter	Enterobacter	Enterobacter_hormaechei	Enterobacter_hormaechei	550	clinical	USA: Minnesota	Homo sapiens	Not available	Blood	NULL	MNCRE8	Ente.0046	CPS.L129	CPS.L117	CPS.L90	missing	missing	missing
GCF_000952665.1	ASM95266v1	Enterobacter_cloacae	Enterobacter	Enterobacter	Enterobacter_hormaechei	Enterobacter_hormaechei	550	clinical	USA: Minnesota	Homo sapiens	Not available	Urine	NULL	MNCRE6	Ente.0046	CPS.L129	CPS.L117	CPS.L90	missing	missing	missing
GCF_000952675.1	ASM95267v1	Enterobacter_cloacae	Enterobacter	Enterobacter	Enterobacter_hormaechei	Enterobacter_hormaechei	550	clinical	USA: Minnesota	Homo sapiens	Not available	Sputum	NULL	MNCRE18	Ente.0046	CPS.L129	CPS.L117	CPS.L90	missing	missing	missing
GCF_000952755.1	ASM95275v1	Enterobacter_cloacae	Enterobacter	Enterobacter	Enterobacter_hormaechei	Enterobacter_hormaechei	550	clinical	USA: Minnesota	Homo sapiens	Not available	Urine	NULL	MNCRE38	Ente.0086	CPS.L129	CPS.L117	CPS.L90	missing	missing	missing
GCF_000953895.1	ASM95389v1	Enterobacter_cloacae	Enterobacter	Enterobacter	Enterobacter_unknown	Enterobacter_unknown_C4	550	clinical	Japan	Homo sapiens	NULL	NULL	NULL	MRY13-0312	Ente.0087	NA	NA	NA	missing	missing	missing
GCF_000956645.1	ASM95664v1	Enterobacter_hormaechei	Enterobacter	Enterobacter	Enterobacter_hormaechei	Enterobacter_hormaechei	301102	clinical	USA: NJ	NULL	NULL	NULL	NULL	28131	Ente.0046	CPS.L129	CPS.L117	CPS.L90	missing	missing	missing
GCF_000956655.1	ASM95665v1	Enterobacter_hormaechei	Enterobacter	Enterobacter	Enterobacter_hormaechei	Enterobacter_hormaechei	299766	clinical	USA: NJ	NULL	NULL	NULL	NULL	28940	Ente.0039	CPS.L129	CPS.L117	CPS.L90	missing	missing	missing
GCF_000956665.1	ASM95666v1	Enterobacter_hormaechei	Enterobacter	Enterobacter	Enterobacter_hormaechei	Enterobacter_hormaechei	301102	clinical	USA: NJ	NULL	NULL	NULL	NULL	31613	Ente.0046	CPS.L174	CPS.L160	CPS.L90	missing	missing	missing
GCF_000956675.1	ASM95667v1	Enterobacter_hormaechei	Enterobacter	Enterobacter	Enterobacter_hormaechei	Enterobacter_hormaechei	301102	clinical	USA: NJ	NULL	NULL	NULL	NULL	28585	Ente.0046	CPS.L129	CPS.L117	CPS.L90	missing	missing	missing
GCF_000956725.1	ASM95672v1	Enterobacter_hormaechei	Enterobacter	Enterobacter	Enterobacter_hormaechei	Enterobacter_hormaechei	301102	clinical	USA: NYC	NULL	NULL	NULL	NULL	32595	Ente.0088	CPS.L140	CPS.L128	CPS.L101	missing	missing	missing
GCF_000956745.1	ASM95674v1	Enterobacter_hormaechei	Enterobacter	Enterobacter	Enterobacter_hormaechei	Enterobacter_hormaechei	301102	clinical	USA: NYC	NULL	NULL	NULL	NULL	32600	Ente.0046	CPS.L129	CPS.L117	CPS.L90	missing	missing	missing
GCF_000956765.1	ASM95676v1	Enterobacter_asburiae	Enterobacter	Enterobacter	Enterobacter_asburiae	Enterobacter_asburiae	61645	clinical	missing	NULL	NULL	NULL	NULL	33838	Ente.0089	CPS.L153	CPS.L140	CPS.L111	missing	missing	missing
GCF_000956805.1	ASM95680v1	Enterobacter_hormaechei	Enterobacter	Enterobacter	Enterobacter_hormaechei	Enterobacter_hormaechei	299766	clinical	USA: NYC	NULL	NULL	NULL	NULL	34980	Ente.0090	CPS.L175	CPS.L161	CPS.L124	missing	missing	missing
GCF_000956825.1	ASM95682v1	Enterobacter_hormaechei	Enterobacter	Enterobacter	Enterobacter_hormaechei	Enterobacter_hormaechei	301102	clinical	USA: NYC	NULL	NULL	NULL	NULL	34988	Ente.0046	CPS.L129	CPS.L117	CPS.L90	missing	missing	missing
GCF_000956845.1	ASM95684v1	Enterobacter_hormaechei	Enterobacter	Enterobacter	Enterobacter_hormaechei	Enterobacter_hormaechei	301102	clinical	USA: NYC	NULL	NULL	NULL	NULL	34990	Ente.0042	CPS.L176	CPS.L162	CPS.L125	missing	missing	missing
GCF_000956855.1	ASM95685v1	Enterobacter_hormaechei	Enterobacter	Enterobacter	Enterobacter_hormaechei	Enterobacter_hormaechei	301102	clinical	USA: NYC	NULL	NULL	NULL	NULL	34992	Ente.0088	CPS.L140	CPS.L128	CPS.L101	missing	missing	missing
GCF_000956885.1	ASM95688v1	Enterobacter_hormaechei	Enterobacter	Enterobacter	Enterobacter_hormaechei	Enterobacter_hormaechei	301102	clinical	USA: NYC	NULL	NULL	NULL	NULL	34996	Ente.0046	CPS.L129	CPS.L117	CPS.L90	missing	missing	missing
GCF_000956925.1	ASM95692v1	Enterobacter_hormaechei	Enterobacter	Enterobacter	Enterobacter_hormaechei	Enterobacter_hormaechei	158836	clinical	USA: NYC	NULL	NULL	NULL	NULL	35014	Ente.0091	CPS.L135	CPS.L123	CPS.L98	missing	missing	missing
GCF_000956935.1	ASM95693v1	Enterobacter_hormaechei	Enterobacter	Enterobacter	Enterobacter_hormaechei	Enterobacter_hormaechei	301102	clinical	USA: NYC	NULL	NULL	NULL	NULL	35036	Ente.0046	CPS.L129	CPS.L117	CPS.L90	missing	missing	missing
GCF_000956965.1	ASM95696v1	Enterobacter_cloacae	Enterobacter	Enterobacter	Enterobacter_cloacae	Enterobacter_cloacae_C1	1870938	clinical	USA: FL	NULL	NULL	NULL	NULL	35618	Ente.0074	CPS.L147	CPS.L134	CPS.L107	missing	missing	missing
GCF_000956985.1	ASM95698v1	Enterobacter_hormaechei	Enterobacter	Enterobacter	Enterobacter_hormaechei	Enterobacter_hormaechei	299766	clinical	USA: FL	NULL	NULL	NULL	NULL	35638	Ente.0092	CPS.L177	CPS.L163	CPS.L101	missing	missing	missing
GCF_000957005.1	ASM95700v1	Enterobacter_asburiae	Enterobacter	Enterobacter	Enterobacter_asburiae	Enterobacter_asburiae	61645	clinical	USA: FL	NULL	NULL	NULL	NULL	35642	Ente.0064	CPS.L162	CPS.L149	CPS.L117	missing	missing	missing
GCF_000957015.1	ASM95701v1	Enterobacter_hormaechei	Enterobacter	Enterobacter	Enterobacter_hormaechei	Enterobacter_hormaechei	299766	clinical	USA: FL	NULL	NULL	NULL	NULL	35661	Ente.0093	CPS.L178	CPS.L164	CPS.L126	missing	missing	missing
GCF_000957025.1	ASM95702v1	Enterobacter_hormaechei	Enterobacter	Enterobacter	Enterobacter_hormaechei	Enterobacter_hormaechei	301105	clinical	USA: FL	NULL	NULL	NULL	NULL	35666	Ente.0003	missing	missing	missing	missing	missing	missing
GCF_000957065.1	ASM95706v1	Enterobacter_cloacae	Enterobacter	Enterobacter	Enterobacter_bugandensis	Enterobacter_bugandensis	1619244	clinical	USA: FL	NULL	NULL	NULL	NULL	35669	Ente.0094	CPS.L135	CPS.L123	CPS.L98	missing	missing	missing
GCF_000957085.1	ASM95708v1	Enterobacter_hormaechei	Enterobacter	Enterobacter	Enterobacter_hormaechei	Enterobacter_hormaechei	301102	clinical	USA: FL	NULL	NULL	NULL	NULL	35673	Ente.0095	missing	missing	missing	missing	missing	missing
GCF_000957095.1	ASM95709v1	Enterobacter_hormaechei	Enterobacter	Enterobacter	Enterobacter_hormaechei	Enterobacter_hormaechei	299766	clinical	USA: FL	NULL	NULL	NULL	NULL	35681	Ente.0018	CPS.L138	CPS.L126	CPS.L99	missing	missing	missing
GCF_000957105.1	ASM95710v1	Enterobacter_hormaechei	Enterobacter	Enterobacter	Enterobacter_hormaechei	Enterobacter_hormaechei	158836	clinical	USA: FL	NULL	NULL	NULL	NULL	35683	Ente.0014	CPS.L135	CPS.L123	CPS.L98	missing	missing	missing
GCF_000957135.1	ASM95713v1	Enterobacter_hormaechei	Enterobacter	Enterobacter	Enterobacter_hormaechei	Enterobacter_hormaechei	301102	clinical	USA: FL	NULL	NULL	NULL	NULL	35722	Ente.0096	missing	missing	missing	missing	missing	missing
GCF_000957165.1	ASM95716v1	Enterobacter_hormaechei	Enterobacter	Enterobacter	Enterobacter_hormaechei	Enterobacter_hormaechei	299766	clinical	USA: FL	NULL	NULL	NULL	NULL	35728	Ente.0097	missing	missing	missing	missing	missing	missing
GCF_000957175.1	ASM95717v1	Enterobacter_kobei	Enterobacter	Enterobacter	Enterobacter_kobei	Enterobacter_kobei	208224	clinical	USA: FL	NULL	NULL	NULL	NULL	35730	Ente.0098	NA	NA	NA	missing	missing	missing
GCF_000957195.1	ASM95719v1	Enterobacter_cloacae	Enterobacter	Enterobacter	Enterobacter_cloacae	Enterobacter_cloacae_C1	1870936	clinical	USA: FL	NULL	NULL	NULL	NULL	35731	Ente.0099	NA	NA	NA	missing	missing	missing
GCF_000957225.1	ASM95722v1	Enterobacter_hormaechei	Enterobacter	Enterobacter	Enterobacter_hormaechei	Enterobacter_hormaechei	299766	clinical	Gaza Strip	NULL	NULL	NULL	NULL	36801	Ente.0100	CPS.L131	CPS.L119	CPS.L94	missing	missing	missing
GCF_000957255.1	ASM95725v1	Enterobacter_hormaechei	Enterobacter	Enterobacter	Enterobacter_hormaechei	Enterobacter_hormaechei	301102	clinical	USA: NJ	NULL	NULL	NULL	NULL	41948	Ente.0046	CPS.L129	CPS.L117	CPS.L90	missing	missing	missing
GCF_000957305.1	ASM95730v1	Enterobacter_hormaechei	Enterobacter	Enterobacter	Enterobacter_hormaechei	Enterobacter_hormaechei	301102	clinical	USA: MI	NULL	NULL	NULL	NULL	42336	Ente.0046	NA	NA	NA	missing	missing	missing
GCF_000957315.1	ASM95731v1	Enterobacter_cloacae	Enterobacter	Enterobacter	Enterobacter_cloacae	Enterobacter_cloacae_C1	1870935	clinical	USA: FL	NULL	NULL	NULL	NULL	43444	Ente.0101	CPS.L179	CPS.L165	CPS.L102	missing	missing	missing
GCF_000957325.1	ASM95732v1	Enterobacter_hormaechei	Enterobacter	Enterobacter	Enterobacter_hormaechei	Enterobacter_hormaechei	301102	clinical	Colombia	NULL	NULL	NULL	NULL	44565	Ente.0102	CPS.L166	CPS.L153	CPS.L113	missing	missing	missing
GCF_000957335.1	ASM95733v1	Enterobacter_hormaechei	Enterobacter	Enterobacter	Enterobacter_hormaechei	Enterobacter_hormaechei	301102	clinical	USA: NJ	NULL	NULL	NULL	NULL	42844	Ente.0046	CPS.L129	CPS.L117	CPS.L90	missing	missing	missing
GCF_000957385.1	ASM95738v1	Enterobacter_kobei	Enterobacter	Enterobacter	Enterobacter_kobei	Enterobacter_kobei	208224	clinical	Colombia	NULL	NULL	NULL	NULL	44593	Ente.0103	CPS.L180	CPS.L166	CPS.L90	missing	missing	missing
GCF_000957405.1	ASM95740v1	Enterobacter_hormaechei	Enterobacter	Enterobacter	Enterobacter_hormaechei	Enterobacter_hormaechei	301102	clinical	USA: NYC	NULL	NULL	NULL	NULL	44888	Ente.0096	missing	missing	missing	missing	missing	missing
GCF_000957415.1	ASM95741v1	Enterobacter_cloacae	Enterobacter	Enterobacter	Enterobacter_cloacae	Enterobacter_cloacae_C1	1870933	clinical	USA: NJ	NULL	NULL	NULL	NULL	20432	Ente.0104	CPS.L147	CPS.L134	CPS.L107	missing	missing	missing
GCF_000957445.1	ASM95744v1	Enterobacter_hormaechei	Enterobacter	Enterobacter	Enterobacter_hormaechei	Enterobacter_hormaechei	299766	clinical	USA: NJ	NULL	NULL	NULL	NULL	28132	Ente.0105	missing	missing	missing	missing	missing	missing
GCF_000957465.1	ASM95746v1	Enterobacter_hormaechei	Enterobacter	Enterobacter	Enterobacter_hormaechei	Enterobacter_hormaechei	301102	clinical	USA: NJ	NULL	NULL	NULL	NULL	28134	Ente.0046	CPS.L181	CPS.L167	CPS.L90	missing	missing	missing
GCF_000957505.1	ASM95750v1	Enterobacter_hormaechei	Enterobacter	Enterobacter	Enterobacter_hormaechei	Enterobacter_hormaechei	301102	clinical	USA: NJ	NULL	NULL	NULL	NULL	32534	Ente.0046	CPS.L129	CPS.L117	CPS.L90	missing	missing	missing
GCF_000957545.1	ASM95754v1	Enterobacter_hormaechei	Enterobacter	Enterobacter	Enterobacter_hormaechei	Enterobacter_hormaechei	301102	clinical	USA: NYC	NULL	NULL	NULL	NULL	32594	Ente.0046	CPS.L129	CPS.L117	CPS.L90	missing	missing	missing
GCF_000957565.1	ASM95756v1	Enterobacter_hormaechei	Enterobacter	Enterobacter	Enterobacter_hormaechei	Enterobacter_hormaechei	301102	clinical	missing	NULL	NULL	NULL	NULL	33813	Ente.0046	CPS.L129	CPS.L117	CPS.L90	missing	missing	missing
GCF_000957585.1	ASM95758v1	Enterobacter_hormaechei	Enterobacter	Enterobacter	Enterobacter_hormaechei	Enterobacter_hormaechei	301102	clinical	USA: NYC	NULL	NULL	NULL	NULL	34982	Ente.0042	CPS.L176	CPS.L162	CPS.L125	missing	missing	missing
GCF_000957595.1	ASM95759v1	Enterobacter_hormaechei	Enterobacter	Enterobacter	Enterobacter_hormaechei	Enterobacter_hormaechei	301102	clinical	USA: NYC	NULL	NULL	NULL	NULL	34984	Ente.0106	CPS.L182	CPS.L168	CPS.L99	missing	missing	missing
GCF_000957625.1	ASM95762v1	Enterobacter_hormaechei	Enterobacter	Enterobacter	Enterobacter_hormaechei	Enterobacter_hormaechei	301102	clinical	USA: NYC	NULL	NULL	NULL	NULL	34986	Ente.0046	CPS.L129	CPS.L117	CPS.L90	missing	missing	missing
GCF_000957645.1	ASM95764v1	Enterobacter_hormaechei	Enterobacter	Enterobacter	Enterobacter_hormaechei	Enterobacter_hormaechei	301102	clinical	USA: NYC	NULL	NULL	NULL	NULL	34994	Ente.0046	CPS.L129	CPS.L117	CPS.L90	missing	missing	missing
GCF_000957655.1	ASM95765v1	Enterobacter_hormaechei	Enterobacter	Enterobacter	Enterobacter_hormaechei	Enterobacter_hormaechei	299766	clinical	USA: NYC	NULL	NULL	NULL	NULL	34999	Ente.0107	CPS.L132	CPS.L120	CPS.L95	missing	missing	missing
GCF_000957685.1	ASM95768v1	Enterobacter_hormaechei	Enterobacter	Enterobacter	Enterobacter_hormaechei	Enterobacter_hormaechei	299766	clinical	USA: NYC	NULL	NULL	NULL	NULL	35002	Ente.0108	CPS.L183	CPS.L124	CPS.L90	missing	missing	missing
GCF_000957765.1	ASM95776v1	Enterobacter_cloacae	Enterobacter	Enterobacter	Enterobacter_cloacae	Enterobacter_cloacae_C1	1870934	clinical	USA: NYC	NULL	NULL	NULL	NULL	35009	Ente.0109	CPS.L135	CPS.L123	CPS.L98	missing	missing	missing
GCF_000957775.1	ASM95777v1	Enterobacter_hormaechei	Enterobacter	Enterobacter	Enterobacter_hormaechei	Enterobacter_hormaechei	299766	clinical	USA: NYC	NULL	NULL	NULL	NULL	35010	Ente.0078	CPS.L172	CPS.L158	CPS.L105	missing	missing	missing
GCF_000957805.1	ASM95780v1	Enterobacter_hormaechei	Enterobacter	Enterobacter	Enterobacter_hormaechei	Enterobacter_hormaechei	301102	clinical	USA: NYC	NULL	NULL	NULL	NULL	35012	Ente.0042	CPS.L176	CPS.L162	CPS.L125	missing	missing	missing
GCF_000957825.1	ASM95782v1	Enterobacter_hormaechei	Enterobacter	Enterobacter	Enterobacter_hormaechei	Enterobacter_hormaechei	299766	clinical	USA: NYC	NULL	NULL	NULL	NULL	35013	Ente.0097	missing	missing	missing	missing	missing	missing
GCF_000957835.1	ASM95783v1	Enterobacter_hormaechei	Enterobacter	Enterobacter	Enterobacter_hormaechei	Enterobacter_hormaechei	301102	clinical	USA: NYC	NULL	NULL	NULL	NULL	35019	Ente.0110	CPS.L129	CPS.L117	CPS.L90	missing	missing	missing
GCF_000957865.1	ASM95786v1	Enterobacter_hormaechei	Enterobacter	Enterobacter	Enterobacter_hormaechei	Enterobacter_hormaechei	301102	clinical	USA: NYC	NULL	NULL	NULL	NULL	35024	Ente.0046	CPS.L129	CPS.L117	CPS.L90	missing	missing	missing
GCF_000957885.1	ASM95788v1	Enterobacter_hormaechei	Enterobacter	Enterobacter	Enterobacter_hormaechei	Enterobacter_hormaechei	158836	clinical	USA: NYC	NULL	NULL	NULL	NULL	35025	Ente.0091	CPS.L135	CPS.L123	CPS.L98	missing	missing	missing
GCF_000957895.1	ASM95789v1	Enterobacter_hormaechei	Enterobacter	Enterobacter	Enterobacter_hormaechei	Enterobacter_hormaechei	301105	clinical	USA: NYC	NULL	NULL	NULL	NULL	35027	Ente.0003	missing	missing	missing	missing	missing	missing
GCF_000957925.1	ASM95792v1	Enterobacter_hormaechei	Enterobacter	Enterobacter	Enterobacter_hormaechei	Enterobacter_hormaechei	158836	clinical	USA: NYC	NULL	NULL	NULL	NULL	35030	Ente.0091	CPS.L135	CPS.L123	CPS.L98	missing	missing	missing
GCF_000957945.1	ASM95794v1	Enterobacter_hormaechei	Enterobacter	Enterobacter	Enterobacter_hormaechei	Enterobacter_hormaechei	158836	clinical	USA: NYC	NULL	NULL	NULL	NULL	35032	Ente.0091	CPS.L135	CPS.L123	CPS.L98	missing	missing	missing
GCF_000957955.1	ASM95795v1	Enterobacter_hormaechei	Enterobacter	Enterobacter	Enterobacter_hormaechei	Enterobacter_hormaechei	301102	clinical	USA: NYC	NULL	NULL	NULL	NULL	35034	Ente.0046	CPS.L129	CPS.L117	CPS.L90	missing	missing	missing
GCF_000957965.1	ASM95796v1	Enterobacter_hormaechei	Enterobacter	Enterobacter	Enterobacter_hormaechei	Enterobacter_hormaechei	301102	clinical	USA: NYC	NULL	NULL	NULL	NULL	35041	Ente.0111	CPS.L166	CPS.L153	CPS.L113	missing	missing	missing
GCF_000958005.1	ASM95800v1	Enterobacter_hormaechei	Enterobacter	Enterobacter	Enterobacter_hormaechei	Enterobacter_hormaechei	299766	clinical	USA: TX	NULL	NULL	NULL	NULL	35415	Ente.0112	CPS.L132	CPS.L120	CPS.L95	missing	missing	missing
GCF_000958015.1	ASM95801v1	Enterobacter_cloacae	Enterobacter	Enterobacter	Enterobacter_cloacae	Enterobacter_cloacae_C1	1870941	clinical	USA: FL	NULL	NULL	NULL	NULL	35651	Ente.0113	NA	NA	NA	missing	missing	missing
GCF_000958025.1	ASM95802v1	Enterobacter_hormaechei	Enterobacter	Enterobacter	Enterobacter_hormaechei	Enterobacter_hormaechei	299766	clinical	USA: FL	NULL	NULL	NULL	NULL	35658	Ente.0097	missing	missing	missing	missing	missing	missing
GCF_000958065.1	ASM95806v1	Enterobacter_hormaechei	Enterobacter	Enterobacter	Enterobacter_hormaechei	Enterobacter_hormaechei	299766	clinical	Colombia	NULL	NULL	NULL	NULL	44589	Ente.0114	CPS.L132	CPS.L120	CPS.L95	missing	missing	missing
GCF_000958085.1	ASM95808v1	Enterobacter_cloacae	Enterobacter	Enterobacter	Enterobacter_unknown	Enterobacter_unknown_C4	1619248	clinical	USA: FL	NULL	NULL	NULL	NULL	35699	Ente.0115	NA	NA	NA	missing	missing	missing
GCF_000958095.1	ASM95809v1	Enterobacter_hormaechei	Enterobacter	Enterobacter	Enterobacter_hormaechei	Enterobacter_hormaechei	299766	clinical	USA: FL	NULL	NULL	NULL	NULL	35703	Ente.0018	CPS.L138	CPS.L126	CPS.L99	missing	missing	missing
GCF_000958145.1	ASM95814v1	Enterobacter_hormaechei	Enterobacter	Enterobacter	Enterobacter_hormaechei	Enterobacter_hormaechei	301102	clinical	USA: OH	NULL	NULL	NULL	NULL	39366	Ente.0116	CPS.L166	CPS.L153	CPS.L113	missing	missing	missing
GCF_000958155.1	ASM95815v1	Enterobacter_hormaechei	Enterobacter	Enterobacter	Enterobacter_hormaechei	Enterobacter_hormaechei	301102	clinical	USA: OH	NULL	NULL	NULL	NULL	39373	Ente.0117	missing	missing	missing	missing	missing	missing
GCF_000958165.1	ASM95816v1	Enterobacter_hormaechei	Enterobacter	Enterobacter	Enterobacter_hormaechei	Enterobacter_hormaechei	299766	clinical	USA: OH	NULL	NULL	NULL	NULL	39379	Ente.0118	CPS.L177	CPS.L163	CPS.L101	missing	missing	missing
GCF_000958205.1	ASM95820v1	Enterobacter_cloacae	Enterobacter	Enterobacter	Enterobacter_cloacae	Enterobacter_cloacae_C2	336306	clinical	USA: MI	NULL	NULL	NULL	NULL	42324	Ente.0119	CPS.L184	CPS.L169	CPS.L127	missing	missing	missing
GCF_000958225.1	ASM95822v1	Enterobacter_hormaechei	Enterobacter	Enterobacter	Enterobacter_hormaechei	Enterobacter_hormaechei	301102	clinical	USA: MI	NULL	NULL	NULL	NULL	42333	Ente.0046	CPS.L168	CPS.L117	CPS.L90	missing	missing	missing
GCF_000958245.1	ASM95824v1	Enterobacter_hormaechei	Enterobacter	Enterobacter	Enterobacter_hormaechei	Enterobacter_hormaechei	301102	clinical	missing	NULL	NULL	NULL	NULL	43555	Ente.0046	CPS.L129	CPS.L117	CPS.L90	missing	missing	missing
GCF_000958265.1	ASM95826v1	Enterobacter_cloacae	Enterobacter	Enterobacter	Enterobacter_unknown	Enterobacter_unknown_C6	1870939	clinical	USA: NYC	NULL	NULL	NULL	NULL	44242	Ente.0120	CPS.L185	CPS.L170	CPS.L23	missing	missing	missing
GCF_000958285.1	ASM95828v1	Enterobacter_cloacae	Enterobacter	Enterobacter	Enterobacter_unknown	Enterobacter_unknown_C6	1870940	clinical	USA: NYC	NULL	NULL	NULL	NULL	44246	Ente.0120	CPS.L185	CPS.L170	CPS.L23	missing	missing	missing
GCF_000958325.1	ASM95832v1	Enterobacter_hormaechei	Enterobacter	Enterobacter	Enterobacter_hormaechei	Enterobacter_hormaechei	299766	clinical	Colombia	NULL	NULL	NULL	NULL	44517	Ente.0121	CPS.L175	CPS.L161	CPS.L124	missing	missing	missing
GCF_000958345.1	ASM95834v1	Enterobacter_hormaechei	Enterobacter	Enterobacter	Enterobacter_hormaechei	Enterobacter_hormaechei	299766	clinical	Colombia	NULL	NULL	NULL	NULL	44524	Ente.0122	CPS.L175	CPS.L161	CPS.L124	missing	missing	missing
GCF_000958365.1	ASM95836v1	Enterobacter_hormaechei	Enterobacter	Enterobacter	Enterobacter_hormaechei	Enterobacter_hormaechei	301102	clinical	Colombia	NULL	NULL	NULL	NULL	44527	Ente.0042	CPS.L176	CPS.L162	CPS.L125	missing	missing	missing
GCF_000958385.1	ASM95838v1	Enterobacter_hormaechei	Enterobacter	Enterobacter	Enterobacter_hormaechei	Enterobacter_hormaechei	299766	clinical	Colombia	NULL	NULL	NULL	NULL	44541	Ente.0122	CPS.L175	CPS.L161	CPS.L124	missing	missing	missing
GCF_000958405.1	ASM95840v1	Enterobacter_hormaechei	Enterobacter	Enterobacter	Enterobacter_hormaechei	Enterobacter_hormaechei	158836	clinical	Gaza Strip	NULL	NULL	NULL	NULL	36796	Ente.0123	CPS.L186	CPS.L171	CPS.L94	missing	missing	missing
GCF_000958425.1	ASM95842v1	Enterobacter_cloacae	Enterobacter	Enterobacter	Enterobacter_cloacae	Enterobacter_cloacae_C1	1870937	clinical	USA: NYC	NULL	NULL	NULL	NULL	42192	Ente.0124	CPS.L154	CPS.L141	CPS.L112	missing	missing	missing
GCF_000958445.1	ASM95844v1	Enterobacter_kobei	Enterobacter	Enterobacter	Enterobacter_kobei	Enterobacter_kobei	208224	clinical	USA: NYC	NULL	NULL	NULL	NULL	42202	Ente.0125	CPS.L129	CPS.L117	CPS.L90	missing	missing	missing
GCF_000958665.1	ASM95866v1	Enterobacter_cloacae	Enterobacter	Enterobacter	Enterobacter_hormaechei	Enterobacter_hormaechei	550	clinical	USA: Minnesota	Homo sapiens	Not available	Sputum	NULL	MNCRE39	Ente.0046	CPS.L129	CPS.L117	CPS.L90	missing	missing	missing
GCF_000958695.1	ASM95869v1	Enterobacter_cloacae	Enterobacter	Enterobacter	Enterobacter_hormaechei	Enterobacter_hormaechei	550	clinical	USA: Minnesota	Homo sapiens	Not available	Bronchoalveolar lavage	NULL	MNCRE35	Ente.0046	CPS.L164	CPS.L151	CPS.L90	missing	missing	missing
GCF_000958725.1	ASM95872v1	Enterobacter_cloacae	Enterobacter	Enterobacter	Enterobacter_hormaechei	Enterobacter_hormaechei	550	clinical	USA: Minnesota	Homo sapiens	Not available	Urine	NULL	MNCRE86	Ente.0126	CPS.L129	CPS.L117	CPS.L90	missing	missing	missing
GCF_000958735.1	ASM95873v1	Enterobacter_cloacae	Enterobacter	Enterobacter	Enterobacter_asburiae	Enterobacter_asburiae	550	clinical	USA: Minnesota	Homo sapiens	Not available	Urine	NULL	MNCRE3	Ente.0064	CPS.L162	CPS.L149	CPS.L117	missing	missing	missing
GCF_000958745.1	ASM95874v1	Enterobacter_cloacae	Enterobacter	Enterobacter	Enterobacter_hormaechei	Enterobacter_hormaechei	550	clinical	USA: Minnesota	Homo sapiens	Not available	Fluid	NULL	MNCRE36	Ente.0046	CPS.L129	CPS.L117	CPS.L90	missing	missing	missing
GCF_000958765.1	ASM95876v1	Enterobacter_cloacae	Enterobacter	Enterobacter	Enterobacter_hormaechei	Enterobacter_hormaechei	550	clinical	USA: Minnesota	Homo sapiens	Not available	Urine	NULL	MNCRE56	Ente.0127	NA	NA	NA	missing	missing	missing
GCF_000958805.1	ASM95880v1	Enterobacter_cloacae	Enterobacter	Enterobacter	Enterobacter_hormaechei	Enterobacter_hormaechei	550	clinical	USA: Minnesota	Homo sapiens	Not available	Urine	NULL	MNCRE55	Ente.0128	CPS.L129	CPS.L117	CPS.L90	missing	missing	missing
GCF_000958815.1	ASM95881v1	Enterobacter_cloacae	Enterobacter	Enterobacter	Enterobacter_hormaechei	Enterobacter_hormaechei	550	clinical	USA: Minnesota	Homo sapiens	Not available	Wound	NULL	MNCRE71	Ente.0129	CPS.L129	CPS.L117	CPS.L90	missing	missing	missing
GCF_000958825.1	ASM95882v1	Enterobacter_cloacae	Enterobacter	Enterobacter	Enterobacter_hormaechei	Enterobacter_hormaechei	550	clinical	USA: Minnesota	Homo sapiens	Not available	Urine	NULL	MNCRE83	Ente.0046	CPS.L129	CPS.L117	CPS.L90	missing	missing	missing
GCF_000958845.1	ASM95884v1	Enterobacter_cloacae	Enterobacter	Enterobacter	Enterobacter_hormaechei	Enterobacter_hormaechei	550	clinical	USA: Minnesota	Homo sapiens	Not available	Urine	NULL	MNCRE52	Ente.0046	CPS.L129	CPS.L117	CPS.L90	missing	missing	missing
GCF_000958885.1	ASM95888v1	Enterobacter_cloacae	Enterobacter	Enterobacter	Enterobacter_bugandensis	Enterobacter_bugandensis	550	clinical	USA: Minnesota	Homo sapiens	Not available	Urine	NULL	MNCRE4	Ente.0130	CPS.L187	CPS.L145	CPS.L114	missing	missing	missing
GCF_000958925.1	ASM95892v1	Enterobacter_cloacae	Enterobacter	Enterobacter	Enterobacter_hormaechei	Enterobacter_hormaechei	550	clinical	USA: Minnesota	Homo sapiens	Not available	Sputum	NULL	MNCRE9	Ente.0046	CPS.L129	CPS.L117	CPS.L90	missing	missing	missing
GCF_000965805.1	ASM96580v1	Enterobacter_hormaechei	Enterobacter	Enterobacter	Enterobacter_hormaechei	Enterobacter_hormaechei	301102	clinical	Colombia	Homo sapiens	NULL	Bodily fluid	NULL	CIDEIMsCOL2	Ente.0131	CPS.L188	CPS.L172	CPS.L128	missing	missing	missing
GCF_000965815.1	ASM96581v1	Enterobacter_hormaechei	Enterobacter	Enterobacter	Enterobacter_hormaechei	Enterobacter_hormaechei	299766	clinical	Colombia	Homo sapiens	NULL	Excreted bodily substance	NULL	CIDEIMsCOL3	Ente.0132	CPS.L138	CPS.L126	CPS.L99	missing	missing	missing
GCF_000965825.1	ASM96582v1	Enterobacter_asburiae	Enterobacter	Enterobacter	Enterobacter_asburiae	Enterobacter_asburiae	61645	clinical	Colombia	Homo sapiens	NULL	Excreted bodily substance	NULL	CIDEIMsCOL5	Ente.0133	CPS.L139	CPS.L127	CPS.L100	missing	missing	missing
GCF_000965835.1	ASM96583v1	Enterobacter_cloacae	Enterobacter	Enterobacter	Enterobacter_unknown	Enterobacter_unknown_C1	1870931	clinical	Colombia	Homo sapiens	NULL	Bodily fluid	NULL	CIDEIMsCOL1	Ente.0134	CPS.L169	CPS.L155	CPS.L120	missing	missing	missing
GCF_000965885.1	ASM96588v1	Enterobacter_cloacae	Enterobacter	Enterobacter	Enterobacter_unknown	Enterobacter_unknown_C7	1870932	clinical	Colombia	Homo sapiens	NULL	Bodily fluid	NULL	CIDEIMsCOL9	Ente.0135	CPS.L158	CPS.L145	CPS.L114	missing	missing	missing
GCF_000965895.1	ASM96589v1	Enterobacter_hormaechei	Enterobacter	Enterobacter	Enterobacter_hormaechei	Enterobacter_hormaechei	299766	clinical	Colombia	Homo sapiens	NULL	Bodily fluid	NULL	CIDEIMsCOL13	Ente.0136	CPS.L175	CPS.L161	CPS.L124	missing	missing	missing
GCF_000965905.1	ASM96590v1	Enterobacter_hormaechei	Enterobacter	Enterobacter	Enterobacter_hormaechei	Enterobacter_hormaechei	299766	clinical	Colombia	Homo sapiens	NULL	NULL	NULL	CIDEIMsCOL14	Ente.0137	missing	missing	missing	missing	missing	missing
GCF_000965925.1	ASM96592v1	Enterobacter_hormaechei	Enterobacter	Enterobacter	Enterobacter_hormaechei	Enterobacter_hormaechei	299766	clinical	Colombia	Homo sapiens	NULL	Organ	NULL	CIDEIMsCOL16	Ente.0136	CPS.L175	CPS.L161	CPS.L124	missing	missing	missing
GCF_000965965.1	ASM96596v1	Enterobacter_hormaechei	Enterobacter	Enterobacter	Enterobacter_hormaechei	Enterobacter_hormaechei	301102	clinical	Colombia	Homo sapiens	NULL	NULL	NULL	CIDEIMsCOL17	Ente.0042	CPS.L176	CPS.L162	CPS.L125	missing	missing	missing
GCF_000965975.1	ASM96597v1	Enterobacter_hormaechei	Enterobacter	Enterobacter	Enterobacter_hormaechei	Enterobacter_hormaechei	299766	clinical	Colombia	Homo sapiens	NULL	Bodily fluid	NULL	CIDEIMsCOL18	Ente.0136	CPS.L175	CPS.L161	CPS.L124	missing	missing	missing
GCF_000965985.1	ASM96598v1	Enterobacter_hormaechei	Enterobacter	Enterobacter	Enterobacter_hormaechei	Enterobacter_hormaechei	299766	clinical	Colombia	Homo sapiens	NULL	Excreted bodily substance	NULL	CIDEIMsCOL19	Ente.0136	CPS.L175	CPS.L161	CPS.L124	missing	missing	missing
GCF_000966005.1	ASM96600v1	Enterobacter_asburiae	Enterobacter	Enterobacter	Enterobacter_asburiae	Enterobacter_asburiae	61645	clinical	Colombia	Homo sapiens	NULL	Bodily fluid	NULL	CIDEIMsCOL4	Ente.0133	CPS.L139	CPS.L127	CPS.L100	missing	missing	missing
GCF_000966045.1	ASM96604v1	Enterobacter_hormaechei	Enterobacter	Enterobacter	Enterobacter_hormaechei	Enterobacter_hormaechei	299766	clinical	Colombia	Homo sapiens	NULL	Excreted bodily substance	NULL	CIDEIMsCOL6	Ente.0136	CPS.L175	CPS.L161	CPS.L124	missing	missing	missing
GCF_000966055.1	ASM96605v1	Enterobacter_hormaechei	Enterobacter	Enterobacter	Enterobacter_hormaechei	Enterobacter_hormaechei	299766	clinical	Colombia	Homo sapiens	NULL	Excreted bodily substance	NULL	CIDEIMsCOL7	Ente.0136	CPS.L175	CPS.L161	CPS.L124	missing	missing	missing
GCF_000966085.1	ASM96608v1	Enterobacter_hormaechei	Enterobacter	Enterobacter	Enterobacter_hormaechei	Enterobacter_hormaechei	299766	clinical	Colombia	Homo sapiens	NULL	Excreted bodily substance	NULL	CIDEIMsCOL8	Ente.0136	CPS.L175	CPS.L161	CPS.L124	missing	missing	missing
GCF_000966095.1	ASM96609v1	Enterobacter_cloacae	Enterobacter	Enterobacter	Enterobacter_cloacae	Enterobacter_cloacae_C2	336306	clinical	Colombia	Homo sapiens	NULL	Bodily fluid	NULL	CIDEIMsCOL10	Ente.0138	CPS.L189	CPS.L173	CPS.L129	missing	missing	missing
GCF_000966125.1	ASM96612v1	Enterobacter_hormaechei	Enterobacter	Enterobacter	Enterobacter_hormaechei	Enterobacter_hormaechei	299766	clinical	Colombia	Homo sapiens	NULL	Tissues	NULL	CIDEIMsCOL11	Ente.0136	CPS.L175	CPS.L161	CPS.L124	missing	missing	missing
GCF_000966135.1	ASM96613v1	Enterobacter_hormaechei	Enterobacter	Enterobacter	Enterobacter_hormaechei	Enterobacter_hormaechei	301102	clinical	Colombia	Homo sapiens	NULL	Excreted bodily substance	NULL	CIDEIMsCOL12	Ente.0043	CPS.L129	CPS.L117	CPS.L90	missing	missing	missing
GCF_000966165.1	ASM96616v1	Enterobacter_hormaechei	Enterobacter	Enterobacter	Enterobacter_hormaechei	Enterobacter_hormaechei	301102	clinical	Colombia	Homo sapiens	NULL	Bodily fluid	NULL	CIDEIMsCOL20	Ente.0139	CPS.L190	CPS.L174	CPS.L130	missing	missing	missing
GCF_000968675.1	ASM96867v1	Enterobacter_hormaechei	Enterobacter	Enterobacter	Enterobacter_hormaechei	Enterobacter_hormaechei	299766	clinical	Colombia	Homo sapiens	NULL	Organ	NULL	CIDEIMsCOL15	Ente.0136	CPS.L175	CPS.L161	CPS.L124	missing	missing	missing
GCF_000968725.1	ASM96872v1	Enterobacter_cloacae	Enterobacter	Enterobacter	Enterobacter_cloacae	Enterobacter_cloacae_C1	550	clinical	USA: Minnesota	Homo sapiens	Not available	Urine	NULL	MNCRE16	Ente.0140	NA	NA	NA	missing	missing	missing
GCF_000981975.1	ASM98197v1	Enterobacter_hormaechei	Enterobacter	Enterobacter	Enterobacter_hormaechei	Enterobacter_hormaechei	158836	clinical	USA: San Antonio	Homo sapiens	infection	Wound	NULL	MRSN 11248	Ente.0141	CPS.L191	CPS.L175	CPS.L130	missing	missing	missing
GCF_001006645.1	ASM100664v1	Enterobacter_cloacae	Enterobacter	Enterobacter	Enterobacter_cloacae	Enterobacter_cloacae_C2	550	environmental/other	Malaysia	NULL	NULL	Bitter gout	NULL	B2	Ente.0142	CPS.L192	CPS.L176	CPS.L131	missing	missing	missing
GCF_001010875.1	ASM101087v1	Enterobacter_cloacae	Enterobacter	Enterobacter	Enterobacter_hormaechei	Enterobacter_hormaechei	550	clinical	USA: Minnesota	Homo sapiens	Not available	Urine	NULL	MNCRE85	Ente.0046	CPS.L129	CPS.L117	CPS.L90	missing	missing	missing
GCF_001011695.1	ASM101169v1	Enterobacter_hormaechei	Enterobacter	Enterobacter	Enterobacter_hormaechei	Enterobacter_hormaechei	299766	clinical	USA	Homo sapiens	NULL	NULL	NULL	GN02044	Ente.0143	missing	missing	missing	missing	missing	missing
GCF_001011705.1	ASM101170v1	Enterobacter_asburiae	Enterobacter	Enterobacter	Enterobacter_asburiae	Enterobacter_asburiae	61645	clinical	USA	Homo sapiens	NULL	NULL	NULL	GN02127	Ente.0064	CPS.L162	CPS.L149	CPS.L117	missing	missing	missing
GCF_001011715.1	ASM101171v1	Enterobacter_cloacae	Enterobacter	Enterobacter	Enterobacter_cloacae	Enterobacter_cloacae_C2	336306	clinical	USA	Homo sapiens	NULL	NULL	NULL	GN02174	Ente.0144	CPS.L193	CPS.L177	CPS.L132	missing	missing	missing
GCF_001011725.1	ASM101172v1	Enterobacter_hormaechei	Enterobacter	Enterobacter	Enterobacter_hormaechei	Enterobacter_hormaechei	299766	clinical	USA	Homo sapiens	NULL	NULL	NULL	GN02001	Ente.0039	CPS.L129	CPS.L117	CPS.L90	missing	missing	missing
GCF_001011775.1	ASM101177v1	Enterobacter_hormaechei	Enterobacter	Enterobacter	Enterobacter_hormaechei	Enterobacter_hormaechei	299766	clinical	USA	Homo sapiens	NULL	NULL	NULL	GN02032	Ente.0145	CPS.L138	CPS.L126	CPS.L99	missing	missing	missing
GCF_001011785.1	ASM101178v1	Enterobacter_kobei	Enterobacter	Enterobacter	Enterobacter_kobei	Enterobacter_kobei	208224	clinical	USA	Homo sapiens	NULL	NULL	NULL	GN02186	Ente.0146	CPS.L194	CPS.L178	CPS.L133	missing	missing	missing
GCF_001011855.1	ASM101185v1	Enterobacter_asburiae	Enterobacter	Enterobacter	Enterobacter_asburiae	Enterobacter_asburiae	61645	clinical	USA	Homo sapiens	NULL	NULL	NULL	GN02073	Ente.0147	NA	NA	NA	missing	missing	missing
GCF_001011865.1	ASM101186v1	Enterobacter_hormaechei	Enterobacter	Enterobacter	Enterobacter_hormaechei	Enterobacter_hormaechei	299766	clinical	USA	Homo sapiens	NULL	NULL	NULL	GN02097	Ente.0148	CPS.L195	CPS.L179	CPS.L134	missing	missing	missing
GCF_001011895.1	ASM101189v1	Enterobacter_hormaechei	Enterobacter	Enterobacter	Enterobacter_hormaechei	Enterobacter_hormaechei	301102	clinical	USA	Homo sapiens	NULL	NULL	NULL	GN02108	Ente.0149	CPS.L196	CPS.L180	CPS.L135	missing	missing	missing
GCF_001011955.1	ASM101195v1	Enterobacter_cloacae	Enterobacter	Enterobacter	Enterobacter_cloacae	Enterobacter_cloacae_C1	1870943	clinical	USA	Homo sapiens	NULL	NULL	NULL	GN02208	Ente.0150	CPS.L169	CPS.L155	CPS.L120	missing	missing	missing
GCF_001011975.1	ASM101197v1	Enterobacter_kobei	Enterobacter	Enterobacter	Enterobacter_kobei	Enterobacter_kobei	208224	clinical	USA	Homo sapiens	NULL	NULL	NULL	GN02225	Ente.0068	CPS.L129	CPS.L117	CPS.L90	missing	missing	missing
GCF_001022015.1	ASM102201v1	Enterobacter_cloacae	Enterobacter	Enterobacter	Enterobacter_hormaechei	Enterobacter_hormaechei	550	clinical	USA:Virginia	Homo sapiens	missing	Urine/Genitourinary	NULL	CAV1311	Ente.0047	missing	missing	missing	missing	missing	missing
GCF_001022055.1	ASM102205v1	Enterobacter_cloacae	Enterobacter	Enterobacter	Enterobacter_hormaechei	Enterobacter_hormaechei	550	clinical	USA:Virginia	Homo sapiens	NULL	Perirectal	NULL	CAV1668	Ente.0047	missing	missing	missing	missing	missing	missing
GCF_001022075.1	ASM102207v1	Enterobacter_cloacae	Enterobacter	Enterobacter	Enterobacter_hormaechei	Enterobacter_hormaechei	550	clinical	USA:Virginia	Homo sapiens	missing	Respiratory	NULL	CAV1411	Ente.0047	missing	missing	missing	missing	missing	missing
GCF_001022095.1	ASM102209v1	Enterobacter_asburiae	Enterobacter	Enterobacter	Enterobacter_asburiae	Enterobacter_asburiae	61645	clinical	USA:Virginia	Homo sapiens	missing	missing	NULL	CAV1043	Ente.0151	CPS.L197	CPS.L181	CPS.L136	KPS.L65	KPS.L50	KPS.L27
GCF_001022255.1	ASM102225v1	Enterobacter_cloacae	Enterobacter	Enterobacter	Enterobacter_hormaechei	Enterobacter_hormaechei	550	clinical	USA:Virginia	Homo sapiens	NULL	Perirectal	NULL	CAV1669	Ente.0047	missing	missing	missing	missing	missing	missing
GCF_001022335.1	ASM102233v1	Enterobacter_hormaechei	Enterobacter	Enterobacter	Enterobacter_hormaechei	Enterobacter_hormaechei	299766	clinical	USA	Homo sapiens	NULL	bodily fluid	NULL	GN02377	Ente.0152	CPS.L129	CPS.L117	CPS.L90	missing	missing	missing
GCF_001022345.1	ASM102234v1	Enterobacter_hormaechei	Enterobacter	Enterobacter	Enterobacter_hormaechei	Enterobacter_hormaechei	299766	clinical	USA	Homo sapiens	NULL	bodily fluid	NULL	GN02413	Ente.0097	missing	missing	missing	missing	missing	missing
GCF_001022355.1	ASM102235v1	Enterobacter_kobei	Enterobacter	Enterobacter	Enterobacter_kobei	Enterobacter_kobei	208224	clinical	USA	Homo sapiens	NULL	bodily fluid	NULL	GN02366	Ente.0153	CPS.L129	CPS.L117	CPS.L90	missing	missing	missing
GCF_001022365.1	ASM102236v1	Enterobacter_hormaechei	Enterobacter	Enterobacter	Enterobacter_hormaechei	Enterobacter_hormaechei	299766	clinical	USA	Homo sapiens	NULL	bodily fluid	NULL	GN02382	Ente.0154	NA	NA	NA	missing	missing	missing
GCF_001022415.1	ASM102241v1	Enterobacter_cloacae	Enterobacter	Enterobacter	Enterobacter_cloacae	Enterobacter_cloacae_C1	1870944	clinical	USA	Homo sapiens	NULL	NULL	NULL	GN02440	Ente.0104	CPS.L147	CPS.L134	CPS.L107	missing	missing	missing
GCF_001022425.1	ASM102242v1	Enterobacter_hormaechei	Enterobacter	Enterobacter	Enterobacter_hormaechei	Enterobacter_hormaechei	299766	clinical	USA	Homo sapiens	NULL	bodily fluid	NULL	GN02414	Ente.0018	CPS.L138	CPS.L126	CPS.L99	missing	missing	missing
GCF_001022435.2	ASM102243v2	Enterobacter_ludwigii	Enterobacter	Enterobacter	Enterobacter_hormaechei	Enterobacter_hormaechei	299767	clinical	USA	Homo sapiens	NULL	bodily fluid	NULL	GN02450	Ente.0155	CPS.L137	CPS.L125	CPS.L95	missing	missing	missing
GCF_001022445.2	Assembly of colistin-resistant Enterobacter cloacae strain	Enterobacter_kobei	Enterobacter	Enterobacter	Enterobacter_ludwigii	Enterobacter_ludwigii	208224	clinical	USA	Homo sapiens	NULL	bodily fluid	NULL	GN02454	Ente.0156	CPS.L173	CPS.L159	CPS.L123	missing	missing	missing
GCF_001022495.2	ASM102249v2	Enterobacter_hormaechei	Enterobacter	Enterobacter	Enterobacter_kobei	Enterobacter_kobei	299766	clinical	USA	Homo sapiens	NULL	bodily fluid	NULL	GN02457	Ente.0157	CPS.L129	CPS.L117	CPS.L90	missing	missing	missing
GCF_001022515.1	ASM102251v1	Enterobacter_hormaechei	Enterobacter	Enterobacter	Enterobacter_hormaechei	Enterobacter_hormaechei	299766	clinical	USA	Homo sapiens	NULL	bodily fluid	NULL	GN02465	Ente.0158	missing	missing	missing	missing	missing	missing
GCF_001022525.2	SAMN03732710 Assembly	Enterobacter_cloacae	Enterobacter	Enterobacter	Enterobacter_unknown	Enterobacter_unknown_C6	1870945	clinical	USA	Homo sapiens	NULL	bodily fluid	NULL	GN02468	Ente.0159	CPS.L185	CPS.L170	CPS.L23	missing	missing	missing
GCF_001022545.1	ASM102254v1	Enterobacter_hormaechei	Enterobacter	Enterobacter	Enterobacter_hormaechei	Enterobacter_hormaechei	299766	clinical	USA	Homo sapiens	NULL	bodily fluid	NULL	GN02486	Ente.0160	CPS.L138	CPS.L126	CPS.L99	missing	missing	missing
GCF_001022575.1	ASM102257v1	Enterobacter_cloacae	Enterobacter	Enterobacter	Enterobacter_cloacae	Enterobacter_cloacae_C2	69219	clinical	USA	Homo sapiens	NULL	bodily fluid	NULL	GN02534	Ente.0161	CPS.L198	CPS.L182	CPS.L137	missing	missing	missing
GCF_001022595.1	ASM102259v1	Enterobacter_cloacae	Enterobacter	Enterobacter	Enterobacter_bugandensis	Enterobacter_bugandensis	1659713	clinical	USA	Homo sapiens	NULL	bodily fluid	NULL	GN02548	Ente.0162	CPS.L145	CPS.L131	CPS.L104	missing	missing	missing
GCF_001022605.1	ASM102260v1	Enterobacter_hormaechei	Enterobacter	Enterobacter	Enterobacter_hormaechei	Enterobacter_hormaechei	299766	clinical	USA	Homo sapiens	NULL	bodily fluid	NULL	GN02553	Ente.0018	CPS.L138	CPS.L126	CPS.L99	missing	missing	missing
GCF_001022615.1	ASM102261v1	Enterobacter_hormaechei	Enterobacter	Enterobacter	Enterobacter_hormaechei	Enterobacter_hormaechei	299766	clinical	USA	Homo sapiens	NULL	bodily fluid	NULL	GN02555	Ente.0163	NA	NA	NA	missing	missing	missing
GCF_001022655.1	ASM102265v1	Enterobacter_cloacae	Enterobacter	Enterobacter	Enterobacter_cloacae	Enterobacter_cloacae_C1	1870946	clinical	USA	Homo sapiens	NULL	NULL	NULL	GN02570	Ente.0164	CPS.L135	CPS.L123	CPS.L98	missing	missing	missing
GCF_001022675.1	ASM102267v1	Enterobacter_cloacae	Enterobacter	Enterobacter	Enterobacter_unknown	Enterobacter_unknown_C6	1870947	clinical	USA	Homo sapiens	NULL	bodily fluid	NULL	GN02587	Ente.0120	CPS.L185	CPS.L170	CPS.L23	missing	missing	missing
GCF_001022685.1	ASM102268v1	Enterobacter_sp.	Citrobacter	Citrobacter	Citrobacter_braakii	Citrobacter_braakii	1659714	unknown	unknown	unknown	unknown	unknown	unknown	unknown	Citr.0040	missing	missing	missing	missing	missing	missing
GCF_001022695.1	ASM102269v1	Enterobacter_cloacae	Enterobacter	Enterobacter	Enterobacter_cloacae	Enterobacter_cloacae_C2	336306	clinical	USA	Homo sapiens	NULL	bodily fluid	NULL	GN02616	Ente.0165	CPS.L199	CPS.L183	CPS.L127	missing	missing	missing
GCF_001022735.1	ASM102273v1	Enterobacter_hormaechei	Enterobacter	Enterobacter	Enterobacter_hormaechei	Enterobacter_hormaechei	301102	clinical	USA	Homo sapiens	NULL	bodily fluid	NULL	GN02645	Ente.0013	missing	missing	missing	missing	missing	missing
GCF_001022755.1	ASM102275v1	Enterobacter_cloacae	Enterobacter	Enterobacter	Enterobacter_cloacae	Enterobacter_cloacae_C1	1870948	clinical	USA	Homo sapiens	NULL	bodily fluid	NULL	GN02692	Ente.0166	CPS.L147	CPS.L134	CPS.L107	missing	missing	missing
GCF_001022765.1	ASM102276v1	Enterobacter_asburiae	Enterobacter	Enterobacter	Enterobacter_asburiae	Enterobacter_asburiae	61645	clinical	USA	Homo sapiens	NULL	bodily fluid	NULL	GN02709	Ente.0167	CPS.L153	CPS.L140	CPS.L111	missing	missing	missing
GCF_001022775.1	ASM102277v1	Enterobacter_hormaechei	Enterobacter	Enterobacter	Enterobacter_hormaechei	Enterobacter_hormaechei	301102	clinical	USA	Homo sapiens	NULL	bodily fluid	NULL	GN02667	Ente.0013	missing	missing	missing	missing	missing	missing
GCF_001022805.1	ASM102280v1	Enterobacter_ludwigii	Enterobacter	Enterobacter	Enterobacter_ludwigii	Enterobacter_ludwigii	299767	clinical	USA	Homo sapiens	NULL	NULL	NULL	GN02730	Ente.0168	CPS.L191	CPS.L175	CPS.L130	missing	missing	missing
GCF_001022835.1	ASM102283v1	Enterobacter_hormaechei	Enterobacter	Enterobacter	Enterobacter_hormaechei	Enterobacter_hormaechei	299766	clinical	USA	Homo sapiens	NULL	bodily fluid	NULL	GN02767	Ente.0169	CPS.L132	CPS.L120	CPS.L95	missing	missing	missing
GCF_001022855.1	ASM102285v1	Enterobacter_hormaechei	Enterobacter	Enterobacter	Enterobacter_hormaechei	Enterobacter_hormaechei	158836	clinical	USA	Homo sapiens	NULL	bodily fluid	NULL	GN02768	Ente.0032	CPS.L135	CPS.L123	CPS.L98	missing	missing	missing
GCF_001022875.1	ASM102287v1	Enterobacter_hormaechei	Enterobacter	Enterobacter	Enterobacter_hormaechei	Enterobacter_hormaechei	299766	clinical	USA	Homo sapiens	NULL	bodily fluid	NULL	GN02773	Ente.0170	CPS.L129	CPS.L117	CPS.L90	missing	missing	missing
GCF_001022885.1	ASM102288v1	Enterobacter_hormaechei	Enterobacter	Enterobacter	Enterobacter_hormaechei	Enterobacter_hormaechei	299766	clinical	USA	Homo sapiens	NULL	bodily fluid	NULL	GN02808	Ente.0171	missing	missing	missing	missing	missing	missing
GCF_001022915.1	ASM102291v1	Enterobacter_kobei	Enterobacter	Enterobacter	Enterobacter_kobei	Enterobacter_kobei	208224	clinical	USA	Homo sapiens	NULL	bodily fluid	NULL	GN02825	Ente.0024	CPS.L129	CPS.L117	CPS.L90	missing	missing	missing
GCF_001022935.1	ASM102293v1	Enterobacter_hormaechei	Enterobacter	Enterobacter	Enterobacter_hormaechei	Enterobacter_hormaechei	299766	clinical	USA	Homo sapiens	NULL	bodily fluid	NULL	GN03041	Ente.0172	CPS.L138	CPS.L126	CPS.L99	missing	missing	missing
GCF_001022955.1	ASM102295v1	Enterobacter_asburiae	Enterobacter	Enterobacter	Enterobacter_asburiae	Enterobacter_asburiae	61645	clinical	USA	Homo sapiens	NULL	bodily fluid	NULL	GN03140	Ente.0173	CPS.L162	CPS.L149	CPS.L117	missing	missing	missing
GCF_001022965.1	ASM102296v1	Enterobacter_cloacae	Enterobacter	Enterobacter	Enterobacter_unknown	Enterobacter_unknown_C5	1659719	clinical	USA	Homo sapiens	NULL	bodily fluid	NULL	GN03164	Ente.0174	CPS.L200	CPS.L184	CPS.L77	missing	missing	missing
GCF_001022995.1	ASM102299v1	Enterobacter_kobei	Enterobacter	Enterobacter	Enterobacter_kobei	Enterobacter_kobei	208224	clinical	USA	Homo sapiens	NULL	bodily fluid	NULL	GN03191	Ente.0175	CPS.L129	CPS.L117	CPS.L90	missing	missing	missing
GCF_001023015.1	ASM102301v1	Enterobacter_asburiae	Enterobacter	Enterobacter	Enterobacter_asburiae	Enterobacter_asburiae	61645	clinical	USA	Homo sapiens	NULL	bodily fluid	NULL	GN04222	Ente.0147	NA	NA	NA	missing	missing	missing
GCF_001023175.1	ASM102317v1	Enterobacter_cloacae	Enterobacter	Enterobacter	Enterobacter_cloacae	Enterobacter_cloacae_C1	1870942	clinical	USA	Homo sapiens	NULL	NULL	NULL	GN02141	Ente.0176	CPS.L147	CPS.L134	CPS.L107	KPS.L66	KPS.L51	KPS.L28
GCF_001023195.1	ASM102319v1	Enterobacter_kobei	Enterobacter	Enterobacter	Enterobacter_kobei	Enterobacter_kobei	208224	clinical	USA	Homo sapiens	NULL	NULL	NULL	GN02204	Ente.0177	CPS.L129	CPS.L117	CPS.L90	missing	missing	missing
GCF_001023215.1	ASM102321v1	Enterobacter_hormaechei	Enterobacter	Enterobacter	Enterobacter_hormaechei	Enterobacter_hormaechei	299766	clinical	USA	Homo sapiens	NULL	bodily fluid	NULL	GN02232	Ente.0065	CPS.L132	CPS.L120	CPS.L95	missing	missing	missing
GCF_001023225.1	ASM102322v1	Enterobacter_hormaechei	Enterobacter	Enterobacter	Enterobacter_hormaechei	Enterobacter_hormaechei	299766	clinical	USA	Homo sapiens	NULL	bodily fluid	NULL	GN02227	Ente.0178	CPS.L132	CPS.L120	CPS.L95	missing	missing	missing
GCF_001023235.1	ASM102323v1	Enterobacter_kobei	Enterobacter	Enterobacter	Enterobacter_kobei	Enterobacter_kobei	208224	clinical	USA	Homo sapiens	NULL	bodily fluid	NULL	GN02275	Ente.0179	CPS.L129	CPS.L117	CPS.L90	missing	missing	missing
GCF_001023245.1	ASM102324v1	Enterobacter_ludwigii	Enterobacter	Enterobacter	Enterobacter_ludwigii	Enterobacter_ludwigii	299767	clinical	USA	Homo sapiens	NULL	bodily fluid	NULL	GN02226	Ente.0180	CPS.L201	CPS.L185	CPS.L92	missing	missing	missing
GCF_001023295.1	ASM102329v1	Enterobacter_kobei	Enterobacter	Enterobacter	Enterobacter_kobei	Enterobacter_kobei	208224	clinical	USA	Homo sapiens	NULL	bodily fluid	NULL	GN02266	Ente.0181	CPS.L202	CPS.L169	CPS.L127	missing	missing	missing
GCF_001023305.1	ASM102330v1	Enterobacter_cloacae	Enterobacter	Enterobacter	Enterobacter_bugandensis	Enterobacter_bugandensis	1659706	clinical	USA	Homo sapiens	NULL	bodily fluid	NULL	GN02283	Ente.0182	CPS.L145	CPS.L131	CPS.L104	missing	missing	missing
GCF_001023315.1	ASM102331v1	Enterobacter_hormaechei	Enterobacter	Enterobacter	Enterobacter_hormaechei	Enterobacter_hormaechei	301105	clinical	USA	Homo sapiens	NULL	bodily fluid	NULL	GN02315	Ente.0183	CPS.L203	CPS.L186	CPS.L138	missing	missing	missing
GCF_001023345.1	ASM102334v1	Enterobacter_hormaechei	Enterobacter	Enterobacter	Enterobacter_hormaechei	Enterobacter_hormaechei	299766	clinical	USA	Homo sapiens	NULL	bodily fluid	NULL	GN02320	Ente.0018	CPS.L138	CPS.L126	CPS.L99	missing	missing	missing
GCF_001023375.1	ASM102337v1	Enterobacter_hormaechei	Enterobacter	Enterobacter	Enterobacter_hormaechei	Enterobacter_hormaechei	299766	clinical	USA	Homo sapiens	NULL	bodily fluid	NULL	GN02327	Ente.0018	CPS.L138	CPS.L126	CPS.L99	missing	missing	missing
GCF_001023385.1	ASM102338v1	Enterobacter_hormaechei	Enterobacter	Enterobacter	Enterobacter_hormaechei	Enterobacter_hormaechei	299766	clinical	USA	Homo sapiens	NULL	bodily fluid	NULL	GN02346	Ente.0184	CPS.L203	CPS.L186	CPS.L138	missing	missing	missing
GCF_001023395.1	ASM102339v1	Enterobacter_hormaechei	Enterobacter	Enterobacter	Enterobacter_hormaechei	Enterobacter_hormaechei	299766	clinical	USA	Homo sapiens	NULL	bodily fluid	NULL	GN02338	Ente.0018	CPS.L138	CPS.L126	CPS.L99	missing	missing	missing
GCF_001023425.1	ASM102342v1	Enterobacter_hormaechei	Enterobacter	Enterobacter	Enterobacter_hormaechei	Enterobacter_hormaechei	158836	clinical	USA	Homo sapiens	NULL	bodily fluid	NULL	GN02358	Ente.0185	CPS.L135	CPS.L123	CPS.L98	missing	missing	missing
GCF_001025045.1	ASM102504v1	Enterobacter_cloacae	Enterobacter	Enterobacter	Enterobacter_hormaechei	Enterobacter_hormaechei	550	clinical	USA: Minnesota	Homo sapiens	Not available	Nephretic drain fluid	NULL	MNCRE81	Ente.0186	NA	NA	NA	missing	missing	missing
GCF_001025055.1	ASM102505v1	Enterobacter_cloacae	Enterobacter	Enterobacter	Enterobacter_hormaechei	Enterobacter_hormaechei	550	clinical	USA: Minnesota	Homo sapiens	Not available	Urine	NULL	MNCRE79	Ente.0046	NA	NA	NA	missing	missing	missing
GCF_001029645.1	ASM102964v1	Enterobacter_cloacae	Enterobacter	Enterobacter	Enterobacter_ludwigii	Enterobacter_ludwigii	550	environmental/other	Canada:Waterloo	NULL	NULL	NULL	NULL	UW5	Ente.0187	CPS.L201	CPS.L185	CPS.L92	missing	missing	missing
GCF_001030145.1	Ente_cloa_UCI86_V1	Enterobacter_cloacae	Enterobacter	Enterobacter	Enterobacter_hormaechei	Enterobacter_hormaechei	550	clinical	missing	Homo sapiens	missing	missing	missing	UCI86	Ente.0188	CPS.L203	CPS.L186	CPS.L138	missing	missing	missing
GCF_001030195.1	Ente_cloa_UCI85_V1	Enterobacter_cloacae	Enterobacter	Enterobacter	Enterobacter_hormaechei	Enterobacter_hormaechei	550	clinical	missing	Homo sapiens	missing	missing	missing	UCI85	Ente.0188	CPS.L203	CPS.L186	CPS.L138	missing	missing	missing
GCF_001030225.1	Ente_spec_BIDMC92_V1	Enterobacter_sp.	Enterobacter	Enterobacter	Enterobacter_unknown	Enterobacter_unknown_C4	1594172	unknown	unknown	unknown	unknown	unknown	unknown	unknown	Ente.0189	CPS.L204	CPS.L187	CPS.L94	missing	missing	missing
GCF_001037565.1	Ente_cloa_complex_BWH52_V1	Enterobacter_sp.	Enterobacter	Enterobacter	Enterobacter_hormaechei	Enterobacter_hormaechei	1686386	clinical	USA	Homo sapiens	missing	missing	missing	BWH52	Ente.0190	CPS.L132	CPS.L120	CPS.L95	missing	missing	missing
GCF_001037595.1	Ente_cloa_complex_BWH63_V1	Enterobacter_sp.	Enterobacter	Enterobacter	Enterobacter_hormaechei	Enterobacter_hormaechei	1686387	clinical	USA	Homo sapiens	missing	missing	missing	BWH63	Ente.0043	CPS.L129	CPS.L117	CPS.L90	missing	missing	missing
GCF_001037645.1	Ente_cloa_complex_BWH64_V1	Enterobacter_sp.	Enterobacter	Enterobacter	Enterobacter_hormaechei	Enterobacter_hormaechei	1686388	clinical	USA	Homo sapiens	missing	missing	missing	BWH64	Ente.0065	CPS.L132	CPS.L120	CPS.L95	missing	missing	missing
GCF_001037655.1	Ente_cloa_complex_MGH85_V1	Enterobacter_sp.	Enterobacter	Enterobacter	Enterobacter_hormaechei	Enterobacter_hormaechei	1686389	clinical	missing	Homo sapiens	missing	missing	missing	MGH85	Ente.0191	CPS.L135	CPS.L123	CPS.L98	missing	missing	missing
GCF_001037665.1	Ente_cloa_complex_MGH86_V1	Enterobacter_sp.	Enterobacter	Enterobacter	Enterobacter_hormaechei	Enterobacter_hormaechei	1686390	clinical	missing	Homo sapiens	missing	missing	missing	MGH86	Ente.0039	CPS.L129	CPS.L117	CPS.L90	missing	missing	missing
GCF_001037675.1	Ente_cloa_complex_MGH119_V1	Enterobacter_sp.	Enterobacter	Enterobacter	Enterobacter_hormaechei	Enterobacter_hormaechei	1686391	clinical	missing	Homo sapiens	missing	missing	missing	MGH119	Ente.0192	CPS.L190	CPS.L174	CPS.L130	missing	missing	missing
GCF_001037725.1	Ente_cloa_complex_MGH120_V1	Enterobacter_sp.	Enterobacter	Enterobacter	Enterobacter_hormaechei	Enterobacter_hormaechei	1686392	clinical	missing	Homo sapiens	missing	missing	missing	MGH120	Ente.0193	missing	missing	missing	missing	missing	missing
GCF_001037735.1	Ente_cloa_complex_MGH127_V1	Enterobacter_sp.	Enterobacter	Enterobacter	Enterobacter_hormaechei	Enterobacter_hormaechei	1686393	clinical	missing	Homo sapiens	missing	missing	missing	MGH127	Ente.0014	CPS.L135	CPS.L123	CPS.L98	missing	missing	missing
GCF_001037745.1	Ente_cloa_complex_MGH128_V1	Enterobacter_sp.	Enterobacter	Enterobacter	Enterobacter_hormaechei	Enterobacter_hormaechei	1686394	clinical	missing	Homo sapiens	missing	missing	missing	MGH128	Ente.0194	missing	missing	missing	missing	missing	missing
GCF_001037755.1	Ente_cloa_complex_BIDMC87_V1	Enterobacter_sp.	Enterobacter	Enterobacter	Enterobacter_hormaechei	Enterobacter_hormaechei	1686395	clinical	missing	Homo sapiens	missing	missing	missing	BIDMC87	Ente.0018	CPS.L138	CPS.L126	CPS.L99	missing	missing	missing
GCF_001037805.1	Ente_cloa_complex_BIDMC93_V1	Enterobacter_sp.	Enterobacter	Enterobacter	Enterobacter_hormaechei	Enterobacter_hormaechei	1686396	clinical	missing	Homo sapiens	missing	missing	missing	BIDMC93	Ente.0195	CPS.L205	CPS.L188	CPS.L139	missing	missing	missing
GCF_001037815.1	Ente_cloa_complex_BIDMC94_V1	Enterobacter_sp.	Enterobacter	Enterobacter	Enterobacter_hormaechei	Enterobacter_hormaechei	1686397	clinical	missing	Homo sapiens	missing	missing	missing	BIDMC94	Ente.0043	CPS.L129	CPS.L117	CPS.L90	missing	missing	missing
GCF_001037835.1	Ente_cloa_complex_BIDMC99_V1	Enterobacter_sp.	Enterobacter	Enterobacter	Enterobacter_hormaechei	Enterobacter_hormaechei	1686398	clinical	missing	Homo sapiens	missing	missing	missing	BIDMC99	Ente.0196	CPS.L206	CPS.L189	CPS.L90	missing	missing	missing
GCF_001037845.1	Ente_cloa_complex_BIDMC100_V1	Enterobacter_sp.	Enterobacter	Enterobacter	Enterobacter_hormaechei	Enterobacter_hormaechei	1686399	clinical	missing	Homo sapiens	missing	missing	missing	BIDMC100	Ente.0013	missing	missing	missing	missing	missing	missing
GCF_001037885.1	Ente_cloa_complex_BIDMC109_V1	Enterobacter_sp.	Enterobacter	Enterobacter	Enterobacter_hormaechei	Enterobacter_hormaechei	1686400	clinical	missing	Homo sapiens	missing	missing	missing	BIDMC109	Ente.0197	CPS.L129	CPS.L117	CPS.L90	missing	missing	missing
GCF_001037905.1	Ente_cloa_complex_BIDMC110_V1	Enterobacter_sp.	Enterobacter	Enterobacter	Enterobacter_hormaechei	Enterobacter_hormaechei	1686401	clinical	missing	Homo sapiens	missing	missing	missing	BIDMC110	unknown	CPS.L136	CPS.L124	CPS.L90	missing	missing	missing
GCF_001039365.2	ASM103936v2	Enterobacter_cloacae	Enterobacter	Enterobacter	Enterobacter_unknown	Enterobacter_unknown_C1	336306	clinical	China: Chengdu	Homo sapiens	acute lymphoblastic leukemia	blood	NULL	WCHECl-1060	Ente.0199	CPS.L207	CPS.L190	CPS.L115	missing	missing	missing
GCF_001052055.1	ASM105205v1	Enterobacter_cloacae	Enterobacter	Enterobacter	Enterobacter_cloacae	Enterobacter_cloacae_C1	1812935	clinical	USA: WA	Homo sapiens	missing	missing	NULL	1000_ECLO	Ente.0200	CPS.L208	CPS.L191	CPS.L109	missing	missing	missing
GCF_001052135.1	ASM105213v1	Enterobacter_asburiae	Enterobacter	Enterobacter	Enterobacter_asburiae	Enterobacter_asburiae	61645	clinical	USA: WA	Homo sapiens	missing	missing	NULL	1119_ECLO	Ente.0201	CPS.L209	CPS.L192	CPS.L140	missing	missing	missing
GCF_001052145.1	ASM105214v1	Enterobacter_asburiae	Enterobacter	Enterobacter	Enterobacter_asburiae	Enterobacter_asburiae	61645	clinical	USA: WA	Homo sapiens	missing	missing	NULL	1126_ECLO	Ente.0202	NA	NA	NA	missing	missing	missing
GCF_001052195.1	ASM105219v1	Enterobacter_cloacae	Enterobacter	Enterobacter	Enterobacter_unknown	Enterobacter_unknown_C8	550	clinical	USA: WA	Homo sapiens	missing	missing	NULL	1131_ECLO	Ente.0203	CPS.L210	CPS.L193	CPS.L98	missing	missing	missing
GCF_001052225.1	ASM105222v1	Enterobacter_cloacae	Enterobacter	Enterobacter	Enterobacter_hormaechei	Enterobacter_hormaechei	550	clinical	USA: WA	Homo sapiens	missing	missing	NULL	1147_ECLO	Ente.0139	CPS.L190	CPS.L174	CPS.L130	missing	missing	missing
GCF_001052295.1	ASM105229v1	Enterobacter_cloacae	Enterobacter	Enterobacter	Enterobacter_unknown	Enterobacter_unknown_C8	550	clinical	USA: WA	Homo sapiens	missing	missing	NULL	1161_ECLO	Ente.0203	CPS.L210	CPS.L193	CPS.L98	missing	missing	missing
GCF_001052355.1	ASM105235v1	Enterobacter_asburiae	Enterobacter	Enterobacter	Enterobacter_asburiae	Enterobacter_asburiae	61645	clinical	USA: WA	Homo sapiens	missing	missing	NULL	1180_ECLO	Ente.0201	CPS.L209	CPS.L192	CPS.L140	missing	missing	missing
GCF_001052595.1	ASM105259v1	Enterobacter_cloacae	Klebsiella	Klebsiella,Raoultella	Klebsiella_pneumoniae	Klebsiella_pneumoniae	550	clinical	USA: WA	Homo sapiens	missing	missing	NULL	10_ECLO	Kleb.0330	NA	NA	NA	missing	missing	missing
GCF_001052605.1	ASM105260v1	Enterobacter_cloacae	Enterobacter	Enterobacter	Enterobacter_cloacae	Enterobacter_cloacae_C1	1812935	clinical	USA: WA	Homo sapiens	missing	missing	NULL	1001_ECLO	Ente.0200	CPS.L208	CPS.L191	CPS.L109	missing	missing	missing
GCF_001052635.1	ASM105263v1	Enterobacter_asburiae	Enterobacter	Enterobacter	Enterobacter_asburiae	Enterobacter_asburiae	61645	clinical	USA: WA	Homo sapiens	missing	missing	NULL	1011_EASB	Ente.0020	NA	NA	NA	missing	missing	missing
GCF_001052645.1	ASM105264v1	Enterobacter_asburiae	Enterobacter	Enterobacter	Enterobacter_asburiae	Enterobacter_asburiae	61645	clinical	USA: WA	Homo sapiens	missing	missing	NULL	1009_ECLO	Ente.0020	NA	NA	NA	missing	missing	missing
GCF_001052895.1	ASM105289v1	Enterobacter_cloacae	Enterobacter	Enterobacter	Enterobacter_cloacae	Enterobacter_cloacae_C1	1812935	clinical	USA: WA	Homo sapiens	missing	missing	NULL	1176_ECLO	Ente.0204	CPS.L135	CPS.L123	CPS.L98	missing	missing	missing
GCF_001052955.1	ASM105295v1	Enterobacter_hormaechei	Enterobacter	Enterobacter	Enterobacter_hormaechei	Enterobacter_hormaechei	299766	clinical	USA: WA	Homo sapiens	missing	missing	NULL	1200_ECLO	Ente.0197	CPS.L129	CPS.L117	CPS.L90	missing	missing	missing
GCF_001053345.1	ASM105334v1	Enterobacter_hormaechei	Enterobacter	Enterobacter	Enterobacter_hormaechei	Enterobacter_hormaechei	299766	clinical	USA: WA	Homo sapiens	missing	missing	NULL	1309_ECLO	Ente.0039	NA	NA	NA	missing	missing	missing
GCF_001053395.1	ASM105339v1	Enterobacter_cloacae	Enterobacter	Enterobacter	Enterobacter_kobei	Enterobacter_kobei	550	clinical	USA: WA	Homo sapiens	missing	missing	NULL	1323_ECLO	Ente.0024	CPS.L129	CPS.L117	CPS.L90	missing	missing	missing
GCF_001053615.1	ASM105361v1	Enterobacter_asburiae	Enterobacter	Enterobacter	Enterobacter_asburiae	Enterobacter_asburiae	61645	clinical	USA: WA	Homo sapiens	missing	missing	NULL	1027_ECLO	Ente.0033	CPS.L146	CPS.L133	CPS.L106	missing	missing	missing
GCF_001053635.1	ASM105363v1	Enterobacter_cloacae	Enterobacter	Enterobacter	Enterobacter_kobei	Enterobacter_kobei	550	clinical	USA: WA	Homo sapiens	missing	missing	NULL	1034_ECLO	Ente.0153	CPS.L129	CPS.L117	CPS.L90	missing	missing	missing
GCF_001053725.1	ASM105372v1	Enterobacter_cloacae	Enterobacter	Enterobacter	Enterobacter_kobei	Enterobacter_kobei	550	clinical	USA: WA	Homo sapiens	missing	missing	NULL	1049_ECLO	Ente.0153	CPS.L129	CPS.L117	CPS.L90	missing	missing	missing
GCF_001053955.1	ASM105395v1	Enterobacter_cloacae	Enterobacter	Enterobacter	Enterobacter_unknown	Enterobacter_unknown_C8	550	clinical	USA: WA	Homo sapiens	missing	missing	NULL	1160_ECLO	Ente.0203	CPS.L210	CPS.L193	CPS.L98	missing	missing	missing
GCF_001054075.1	ASM105407v1	Enterobacter_hormaechei	Enterobacter	Enterobacter	Enterobacter_hormaechei	Enterobacter_hormaechei	301102	clinical	USA: WA	Homo sapiens	missing	missing	NULL	1202_ECLO	Ente.0205	CPS.L138	CPS.L126	CPS.L99	missing	missing	missing
GCF_001054135.1	ASM105413v1	Enterobacter_hormaechei	Enterobacter	Enterobacter	Enterobacter_hormaechei	Enterobacter_hormaechei	299766	clinical	USA: WA	Homo sapiens	missing	missing	NULL	1222_ECLO	Ente.0206	CPS.L182	CPS.L168	CPS.L99	missing	missing	missing
GCF_001054435.1	ASM105443v1	Enterobacter_cloacae	Enterobacter	Enterobacter	Enterobacter_bugandensis	Enterobacter_bugandensis	550	clinical	USA: WA	Homo sapiens	missing	missing	NULL	153_ECLO	Ente.0207	CPS.L145	CPS.L131	CPS.L104	missing	missing	missing
GCF_001054505.1	ASM105450v1	Enterobacter_cloacae	Enterobacter	Enterobacter	Enterobacter_bugandensis	Enterobacter_bugandensis	550	clinical	USA: WA	Homo sapiens	missing	missing	NULL	171_ECLO	Ente.0208	CPS.L187	CPS.L145	CPS.L114	missing	missing	missing
GCF_001054625.1	ASM105462v1	Enterobacter_cloacae	Enterobacter	Enterobacter	Enterobacter_bugandensis	Enterobacter_bugandensis	550	clinical	USA: WA	Homo sapiens	missing	missing	NULL	217_ECLO	Ente.0209	CPS.L211	CPS.L194	CPS.L141	missing	missing	missing
GCF_001054695.1	ASM105469v1	Enterobacter_hormaechei	Enterobacter	Enterobacter	Enterobacter_hormaechei	Enterobacter_hormaechei	299766	clinical	USA: WA	Homo sapiens	missing	missing	NULL	24_ECLO	Ente.0210	CPS.L177	CPS.L163	CPS.L101	missing	missing	missing
GCF_001054835.1	ASM105483v1	Enterobacter_cloacae	Enterobacter	Enterobacter	Enterobacter_cloacae	Enterobacter_cloacae_C1	1812935	clinical	USA: WA	Homo sapiens	missing	missing	NULL	28_ECLO	Ente.0204	CPS.L135	CPS.L123	CPS.L98	missing	missing	missing
GCF_001054905.1	ASM105490v1	Enterobacter_asburiae	Enterobacter	Enterobacter	Enterobacter_asburiae	Enterobacter_asburiae	61645	clinical	USA: WA	Homo sapiens	missing	missing	NULL	333_ECLO	Ente.0211	CPS.L153	CPS.L140	CPS.L111	missing	missing	missing
GCF_001055075.1	ASM105507v1	Enterobacter_cloacae	Enterobacter	Enterobacter	Enterobacter_unknown	Enterobacter_unknown_C6	550	clinical	USA: WA	Homo sapiens	missing	missing	NULL	414_ECLO	Ente.0120	CPS.L185	CPS.L170	CPS.L23	missing	missing	missing
GCF_001055165.1	ASM105516v1	Enterobacter_cloacae	Enterobacter	Enterobacter	Enterobacter_kobei	Enterobacter_kobei	550	clinical	USA: WA	Homo sapiens	missing	missing	NULL	467_ECLO	Ente.0212	NA	NA	NA	missing	missing	missing
GCF_001055365.1	ASM105536v1	Enterobacter_cloacae	Enterobacter	Enterobacter	Enterobacter_cloacae	Enterobacter_cloacae_C2	550	clinical	USA: WA	Homo sapiens	missing	missing	NULL	565_ECLO	Ente.0213	CPS.L125	CPS.L113	CPS.L89	missing	missing	missing
GCF_001055515.1	ASM105551v1	Enterobacter_cloacae	Enterobacter	Enterobacter	Enterobacter_bugandensis	Enterobacter_bugandensis	550	clinical	USA: WA	Homo sapiens	missing	missing	NULL	627_ECLO	Ente.0214	CPS.L187	CPS.L145	CPS.L114	missing	missing	missing
GCF_001055645.1	ASM105564v1	Enterobacter_cloacae	Enterobacter	Enterobacter	Enterobacter_bugandensis	Enterobacter_bugandensis	550	clinical	USA: WA	Homo sapiens	missing	missing	NULL	182_ECLO	Ente.0208	CPS.L187	CPS.L145	CPS.L114	missing	missing	missing
GCF_001055805.1	ASM105580v1	Enterobacter_cloacae	Enterobacter	Enterobacter	Enterobacter_bugandensis	Enterobacter_bugandensis	550	clinical	USA: WA	Homo sapiens	missing	missing	NULL	195_ECLO	Ente.0208	CPS.L187	CPS.L145	CPS.L114	missing	missing	missing
GCF_001055835.1	ASM105583v1	Enterobacter_cloacae	Enterobacter	Enterobacter	Enterobacter_bugandensis	Enterobacter_bugandensis	550	clinical	USA: WA	Homo sapiens	missing	missing	NULL	198_ECLO	Ente.0208	CPS.L187	CPS.L145	CPS.L114	missing	missing	missing
GCF_001056175.1	ASM105617v1	Enterobacter_cloacae	Enterobacter	Enterobacter	Enterobacter_hormaechei	Enterobacter_hormaechei	1812934	clinical	USA: WA	Homo sapiens	missing	missing	NULL	261_ECLO	Ente.0215	NA	NA	NA	missing	missing	missing
GCF_001056255.1	ASM105625v1	Enterobacter_cloacae	Enterobacter	Enterobacter	Enterobacter_cloacae	Enterobacter_cloacae_C1	1812935	clinical	USA: WA	Homo sapiens	missing	missing	NULL	29_ECLO	Ente.0204	CPS.L212	CPS.L123	CPS.L98	missing	missing	missing
GCF_001056585.1	ASM105658v1	Enterobacter_cloacae	Enterobacter	Enterobacter	Enterobacter_unknown	Enterobacter_unknown_C6	550	clinical	USA: WA	Homo sapiens	missing	missing	NULL	405_ECLO	Ente.0120	CPS.L185	CPS.L170	CPS.L23	missing	missing	missing
GCF_001056795.1	ASM105679v1	Enterobacter_hormaechei	Enterobacter	Enterobacter	Enterobacter_hormaechei	Enterobacter_hormaechei	299766	clinical	USA: WA	Homo sapiens	missing	missing	NULL	443_ECLO	Ente.0216	CPS.L138	CPS.L126	CPS.L99	missing	missing	missing
GCF_001057255.1	ASM105725v1	Enterobacter_cloacae	Enterobacter	Enterobacter	Enterobacter_cloacae	Enterobacter_cloacae_C2	550	clinical	USA: WA	Homo sapiens	missing	missing	NULL	559_ECLO	Ente.0213	CPS.L125	CPS.L113	CPS.L89	missing	missing	missing
GCF_001057315.1	ASM105731v1	Enterobacter_cloacae	Enterobacter	Enterobacter	Enterobacter_cloacae	Enterobacter_cloacae_C2	550	clinical	USA: WA	Homo sapiens	missing	missing	NULL	564_ECLO	Ente.0213	CPS.L125	CPS.L113	CPS.L89	missing	missing	missing
GCF_001057375.1	ASM105737v1	Enterobacter_hormaechei	Enterobacter	Enterobacter	Enterobacter_hormaechei	Enterobacter_hormaechei	299766	clinical	USA: WA	Homo sapiens	missing	missing	NULL	569_ECLO	Ente.0216	NA	NA	NA	missing	missing	missing
GCF_001057535.1	ASM105753v1	Enterobacter_ludwigii	Enterobacter	Enterobacter	Enterobacter_ludwigii	Enterobacter_ludwigii	299767	clinical	USA: WA	Homo sapiens	missing	missing	NULL	608_ECLO	Ente.0217	CPS.L213	CPS.L195	CPS.L142	missing	missing	missing
GCF_001057545.1	ASM105754v1	Enterobacter_cloacae	Enterobacter	Enterobacter	Enterobacter_kobei	Enterobacter_kobei	550	clinical	USA: WA	Homo sapiens	missing	missing	NULL	61_ECLO	Ente.0218	CPS.L129	CPS.L117	CPS.L90	missing	missing	missing
GCF_001057675.1	ASM105767v1	Enterobacter_cloacae	Enterobacter	Enterobacter	Enterobacter_unknown	Enterobacter_unknown_C3	550	clinical	USA: WA	Homo sapiens	missing	missing	NULL	624_ECLO	Ente.0219	CPS.L187	CPS.L145	CPS.L114	missing	missing	missing
GCF_001057695.1	ASM105769v1	Enterobacter_cloacae	Enterobacter	Enterobacter	Enterobacter_bugandensis	Enterobacter_bugandensis	550	clinical	USA: WA	Homo sapiens	missing	missing	NULL	629_ECLO	Ente.0214	CPS.L187	CPS.L145	CPS.L114	missing	missing	missing
GCF_001057735.1	ASM105773v1	Enterobacter_cloacae	Enterobacter	Enterobacter	Enterobacter_kobei	Enterobacter_kobei	550	clinical	USA: WA	Homo sapiens	missing	missing	NULL	63_ECLO	Ente.0218	CPS.L129	CPS.L117	CPS.L90	missing	missing	missing
GCF_001057845.1	ASM105784v1	Enterobacter_hormaechei	Enterobacter	Enterobacter	Enterobacter_hormaechei	Enterobacter_hormaechei	299766	clinical	USA: WA	Homo sapiens	missing	missing	NULL	665_ECLO	Ente.0040	NA	NA	NA	missing	missing	missing
GCF_001057935.1	ASM105793v1	Enterobacter_cloacae	Enterobacter	Enterobacter	Enterobacter_asburiae	Enterobacter_asburiae	550	clinical	USA: WA	Homo sapiens	missing	missing	NULL	683_ECLO	Ente.0220	CPS.L197	CPS.L181	CPS.L136	missing	missing	missing
GCF_001058415.1	ASM105841v1	Enterobacter_cloacae	Enterobacter	Enterobacter	Enterobacter_kobei	Enterobacter_kobei	550	clinical	USA: WA	Homo sapiens	missing	missing	NULL	77_ECLO	Ente.0221	CPS.L129	CPS.L117	CPS.L90	missing	missing	missing
GCF_001058605.1	ASM105860v1	Enterobacter_cloacae	Enterobacter	Enterobacter	Enterobacter_kobei	Enterobacter_kobei	550	clinical	USA: WA	Homo sapiens	missing	missing	NULL	85_ECLO	Ente.0221	CPS.L129	CPS.L117	CPS.L90	missing	missing	missing
GCF_001059415.1	ASM105941v1	Enterobacter_sp.	Enterobacter	Enterobacter	Enterobacter_asburiae	Enterobacter_asburiae	1572665	unknown	unknown	unknown	unknown	unknown	unknown	unknown	Ente.0202	NA	NA	NA	missing	missing	missing
GCF_001059535.1	ASM105953v1	Enterobacter_asburiae	Enterobacter	Enterobacter	Enterobacter_asburiae	Enterobacter_asburiae	61645	clinical	USA: WA	Homo sapiens	missing	missing	NULL	895_ECLO	Ente.0020	NA	NA	NA	missing	missing	missing
GCF_001059905.1	ASM105990v1	Enterobacter_hormaechei	Enterobacter	Enterobacter	Enterobacter_hormaechei	Enterobacter_hormaechei	299766	clinical	USA: WA	Homo sapiens	missing	missing	NULL	959_ECLO	Ente.0222	CPS.L129	CPS.L117	CPS.L90	missing	missing	missing
GCF_001060045.1	ASM106004v1	Enterobacter_asburiae	Enterobacter	Enterobacter	Enterobacter_asburiae	Enterobacter_asburiae	61645	clinical	USA: WA	Homo sapiens	missing	missing	NULL	995_ECLO	Ente.0033	CPS.L146	CPS.L133	CPS.L106	missing	missing	missing
GCF_001075365.1	ASM107536v1	Enterobacter_hormaechei	Enterobacter	Enterobacter	Enterobacter_hormaechei	Enterobacter_hormaechei	301102	clinical	USA: WA	Homo sapiens	missing	missing	NULL	921_ECLO	Ente.0223	CPS.L214	CPS.L126	CPS.L99	missing	missing	missing
GCF_001076175.1	ASM107617v1	Enterobacter_cloacae	Enterobacter	Enterobacter	Enterobacter_cloacae	Enterobacter_cloacae_C1	1812935	clinical	USA: WA	Homo sapiens	missing	missing	NULL	1254_ECLO	Ente.0204	CPS.L135	CPS.L123	CPS.L98	missing	missing	missing
GCF_001076295.1	ASM107629v1	Enterobacter_asburiae	Enterobacter	Enterobacter	Enterobacter_asburiae	Enterobacter_asburiae	61645	clinical	USA: WA	Homo sapiens	missing	missing	NULL	1135_ECLO	Ente.0202	CPS.L139	CPS.L127	CPS.L100	missing	missing	missing
GCF_001076375.1	ASM107637v1	Enterobacter_hormaechei	Enterobacter	Enterobacter	Enterobacter_hormaechei	Enterobacter_hormaechei	299766	clinical	USA: WA	Homo sapiens	missing	missing	NULL	353_ECLO	Ente.0224	CPS.L215	CPS.L117	CPS.L90	missing	missing	missing
GCF_001077015.1	ASM107701v1	Enterobacter_cloacae	Enterobacter	Enterobacter	Enterobacter_unknown	Enterobacter_unknown_C3	550	clinical	USA: WA	Homo sapiens	missing	missing	NULL	630_ECLO	Ente.0219	CPS.L187	CPS.L145	CPS.L114	missing	missing	missing
GCF_001187305.1	ASM118730v1	Enterobacter_cloacae	Enterobacter	Enterobacter	Enterobacter_hormaechei	Enterobacter_hormaechei	550	environmental/other	Malaysia	NULL	NULL	Long Beans	NULL	LB3	Ente.0225	CPS.L216	CPS.L196	CPS.L143	missing	missing	missing
GCF_001190095.1	ASM119009v1	Enterobacter_cloacae	Enterobacter	Enterobacter	Enterobacter_cloacae	Enterobacter_cloacae_C2	550	environmental/other	Malaysia	NULL	NULL	Long Beans	NULL	LB2	Ente.0226	CPS.L217	CPS.L197	CPS.L42	missing	missing	missing
GCF_001190105.1	ASM119010v1	Enterobacter_cloacae	Enterobacter	Enterobacter	Enterobacter_kobei	Enterobacter_kobei	550	environmental/other	Malaysia	NULL	NULL	cabbage	NULL	CB2	Ente.0227	CPS.L218	CPS.L198	CPS.L144	missing	missing	missing
GCF_001263115.1	EntNMC_A5miseq	Enterobacter_ludwigii	Enterobacter	Enterobacter	Enterobacter_ludwigii	Enterobacter_ludwigii	299767	clinical	Italy: Careggi University Hospital, Careggi, Florence	Homo sapiens	NULL	rectal swab from female	NULL	AOUC-8/14	Ente.0228	CPS.L219	CPS.L199	CPS.L88	missing	missing	missing
GCF_001270135.1	ASM127013v1	Enterobacter_cloacae	Enterobacter	Enterobacter	Enterobacter_hormaechei	Enterobacter_hormaechei	550	environmental/other	Bangladesh	NULL	NULL	Soil	NULL	B2-DHA	unknown	CPS.L163	CPS.L150	CPS.L118	missing	missing	missing
GCF_001276405.1	ASM127640v1	Enterobacter_cloacae	Enterobacter	Enterobacter	Enterobacter_hormaechei	Enterobacter_hormaechei	336306	clinical	Australia: Brisbane	Homo sapiens	Cystic fibrosis	lungs of cystic fibrosis patient B	NULL	B2	Ente.0092	CPS.L220	CPS.L163	CPS.L101	missing	missing	missing
GCF_001276425.1	ASM127642v1	Enterobacter_cloacae	Enterobacter	Enterobacter	Enterobacter_hormaechei	Enterobacter_hormaechei	336306	clinical	Australia: Brisbane	Homo sapiens	Cystic fibrosis	lungs of cystic fibrosis patient B	NULL	B3	Ente.0092	CPS.L220	CPS.L163	CPS.L101	missing	missing	missing
GCF_001276465.1	ASM127646v1	Enterobacter_asburiae	Enterobacter	Enterobacter	Enterobacter_asburiae	Enterobacter_asburiae	61645	clinical	Australia: Brisbane	Homo sapiens	Cystic fibrosis	lungs of cystic fibrosis patient C	NULL	C7	Ente.0229	CPS.L153	CPS.L140	CPS.L111	missing	missing	missing
GCF_001316445.2	ASM131644v2	Enterobacter_asburiae	Enterobacter	Enterobacter	Enterobacter_asburiae	Enterobacter_asburiae	61645	clinical	South Africa: Durban	Homo sapiens	Bacteraemia	missing	NULL	ST252:19870317JSK	Ente.0064	CPS.L221	CPS.L149	CPS.L117	missing	missing	missing
GCF_001316615.1	ASM131661v1	Enterobacter_cloacae	Enterobacter	Enterobacter	Enterobacter_hormaechei	Enterobacter_hormaechei	336306	clinical	South Africa: Durban	Homo sapiens	MISSING	missing	NULL	ST108:941726609	Ente.0230	NA	NA	NA	missing	missing	missing
GCF_001316705.2	ASM131670v2	Enterobacter_kobei	Enterobacter	Enterobacter	Enterobacter_kobei	Enterobacter_kobei	208224	clinical	South Africa: Durban	Homo sapiens	MISSING	urine	NULL	ST54:941713674	Ente.0231	NA	NA	NA	missing	missing	missing
GCF_001316805.2	ASM131680v2	Enterobacter_sp.	Enterobacter	Enterobacter	Enterobacter_hormaechei	Enterobacter_hormaechei	1903134	clinical	South Africa: Durban	Homo sapiens	MISSING	missing	NULL	ST121:950178628	Ente.0232	missing	missing	missing	missing	missing	missing
GCF_001316815.2	ASM131681v2	Enterobacter_cloacae	Enterobacter	Enterobacter	Enterobacter_hormaechei	Enterobacter_hormaechei	1812934	clinical	South Africa: Durban	Homo sapiens	MISSING	missing	NULL	ST145:950180354	Ente.0233	NA	NA	NA	missing	missing	missing
GCF_001317055.2	ASM131705v2	Enterobacter_cloacae	Enterobacter	Enterobacter	Enterobacter_cloacae	Enterobacter_cloacae_C1	1812935	clinical	South Africa: Durban	Homo sapiens	MISSING	abdominal fluid	NULL	ST433:953102574	Ente.0234	NA	NA	NA	missing	missing	missing
GCF_001317225.2	ASM131722v2	Enterobacter_kobei	Enterobacter	Enterobacter	Enterobacter_kobei	Enterobacter_kobei	208224	clinical	South Africa: Durban	Homo sapiens	MISSING	endo-tracheal apirate (ETA)	NULL	ST434:953099839	Ente.0027	NA	NA	NA	missing	missing	missing
GCF_001317235.2	ASM131723v2	Enterobacter_asburiae	Enterobacter	Enterobacter	Enterobacter_asburiae	Enterobacter_asburiae	61645	clinical	South Africa: Durban	Homo sapiens	MISSING	urine	NULL	ST435:939705067	Ente.0235	NA	NA	NA	missing	missing	missing
GCF_001317435.1	ASM131743v1	Enterobacter_cloacae	Enterobacter	Enterobacter	Enterobacter_cloacae	Enterobacter_cloacae_C2	336306	clinical	South Africa: Durban	Homo sapiens	MISSING	cardiovascular puncture (CVP) tip	NULL	ST436:951358951	Ente.0236	missing	missing	missing	missing	missing	missing
GCF_001375695.1	PRJEB8964_assembly_1	Enterobacter_cloacae	Enterobacter	Enterobacter	Enterobacter_hormaechei	Enterobacter_hormaechei	550	environmental/other	NULL	NULL	NULL	NULL	NULL	Marseille	Ente.0237	CPS.L190	CPS.L174	CPS.L130	missing	missing	missing
GCF_001441705.1	ASM144170v1	Enterobacter_cloacae	Enterobacter	Enterobacter	Enterobacter_kobei	Enterobacter_kobei	550	clinical	Mexico	Homo sapiens	Bloody diarrhea	Feces	NULL	8706	Ente.0027	CPS.L129	CPS.L117	CPS.L90	missing	missing	missing
GCF_001462935.1	ASM146293v1	Enterobacter_sp.	Enterobacter	Enterobacter	Enterobacter_bugandensis	Enterobacter_bugandensis	1736698	unknown	unknown	unknown	unknown	unknown	unknown	unknown	Ente.0238	CPS.L208	CPS.L191	CPS.L109	missing	missing	missing
GCF_001463035.1	ASM146303v1	Enterobacter_sp.	Enterobacter	Enterobacter	Enterobacter_asburiae	Enterobacter_asburiae	1736702	unknown	unknown	unknown	unknown	unknown	unknown	unknown	Ente.0033	CPS.L146	CPS.L133	CPS.L106	missing	missing	missing
GCF_001463365.1	ASM146336v1	Enterobacter_sp.	Enterobacter	Enterobacter	Enterobacter_cloacae	Enterobacter_cloacae_C2	1736700	unknown	unknown	unknown	unknown	unknown	unknown	unknown	Ente.0239	NA	NA	NA	missing	missing	missing
GCF_001463465.1	ASM146346v1	Enterobacter_sp.	Enterobacter	Enterobacter	Enterobacter_hormaechei	Enterobacter_hormaechei	1736701	unknown	unknown	unknown	unknown	unknown	unknown	unknown	Ente.0240	NA	NA	NA	missing	missing	missing
GCF_001469415.1	ASM146941v1	Enterobacter_cloacae	Enterobacter	Enterobacter	Enterobacter_hormaechei	Enterobacter_hormaechei	550	environmental/other	China: Guangdong, Shenzhen coast	Scrippsiella trochoidea	NULL	missing	NULL	ST3	Ente.0241	CPS.L136	CPS.L124	CPS.L90	missing	missing	missing
GCF_001471215.1	SMART_1113.v1	Enterobacter_hormaechei	Enterobacter	Enterobacter	Enterobacter_hormaechei	Enterobacter_hormaechei	301102	clinical	Croatia	Homo sapiens	clinical or host-associated bacteria	NULL	NULL	SMART_1113	Ente.0242	missing	missing	missing	missing	missing	missing
GCF_001471225.1	SMART_1147.v1	Enterobacter_hormaechei	Enterobacter	Enterobacter	Enterobacter_hormaechei	Enterobacter_hormaechei	301102	clinical	Greece	Homo sapiens	clinical or host-associated bacteria	NULL	NULL	SMART_1147	Ente.0013	missing	missing	missing	missing	missing	missing
GCF_001471255.1	SMART_1141.v1	Enterobacter_hormaechei	Enterobacter	Enterobacter	Enterobacter_hormaechei	Enterobacter_hormaechei	299766	clinical	Hungary	Homo sapiens	clinical or host-associated bacteria	NULL	NULL	SMART_1141	Ente.0243	CPS.L137	CPS.L125	CPS.L95	missing	missing	missing
GCF_001471875.1	SMART_28.v1	Enterobacter_hormaechei	Enterobacter	Enterobacter	Enterobacter_hormaechei	Enterobacter_hormaechei	158836	clinical	Turkey	Homo sapiens	clinical or host-associated bacteria	NULL	NULL	SMART_28	Ente.0244	CPS.L222	CPS.L180	CPS.L135	missing	missing	missing
GCF_001471885.1	SMART_27.v1	Enterobacter_hormaechei	Enterobacter	Enterobacter	Enterobacter_hormaechei	Enterobacter_hormaechei	301102	clinical	USA	Homo sapiens	clinical or host-associated bacteria	NULL	NULL	SMART_27	Ente.0013	missing	missing	missing	missing	missing	missing
GCF_001471915.1	SMART_267.v1	Enterobacter_hormaechei	Enterobacter	Enterobacter	Enterobacter_hormaechei	Enterobacter_hormaechei	299766	clinical	Spain	Homo sapiens	clinical or host-associated bacteria	NULL	NULL	SMART_267	Ente.0205	CPS.L138	CPS.L126	CPS.L99	missing	missing	missing
GCF_001471935.1	SMART_264.v1	Enterobacter_hormaechei	Enterobacter	Enterobacter	Enterobacter_hormaechei	Enterobacter_hormaechei	301102	clinical	Colombia	Homo sapiens	clinical or host-associated bacteria	NULL	NULL	SMART_264	Ente.0043	CPS.L129	CPS.L117	CPS.L90	missing	missing	missing
GCF_001471955.1	SMART_266.v1	Enterobacter_hormaechei	Enterobacter	Enterobacter	Enterobacter_hormaechei	Enterobacter_hormaechei	158836	clinical	Spain	Homo sapiens	clinical or host-associated bacteria	NULL	NULL	SMART_266	Ente.0014	CPS.L135	CPS.L123	CPS.L98	missing	missing	missing
GCF_001471975.1	SMART_268.v1	Enterobacter_hormaechei	Enterobacter	Enterobacter	Enterobacter_hormaechei	Enterobacter_hormaechei	299766	clinical	Spain	Homo sapiens	clinical or host-associated bacteria	NULL	NULL	SMART_268	Ente.0205	CPS.L138	CPS.L126	CPS.L99	missing	missing	missing
GCF_001471995.1	SMART_269.v1	Enterobacter_cloacae	Enterobacter	Enterobacter	Enterobacter_cloacae	Enterobacter_cloacae_C1	1870949	clinical	Spain	Homo sapiens	clinical or host-associated bacteria	NULL	NULL	SMART_269	Ente.0012	CPS.L223	CPS.L200	CPS.L145	missing	missing	missing
GCF_001472005.1	SMART_271.v1	Enterobacter_hormaechei	Enterobacter	Enterobacter	Enterobacter_hormaechei	Enterobacter_hormaechei	158836	clinical	Taiwan	Homo sapiens	clinical or host-associated bacteria	NULL	NULL	SMART_271	Ente.0245	CPS.L135	CPS.L123	CPS.L98	missing	missing	missing
GCF_001472035.1	SMART_278.v1	Enterobacter_hormaechei	Enterobacter	Enterobacter	Enterobacter_hormaechei	Enterobacter_hormaechei	301102	clinical	Argentina	Homo sapiens	clinical or host-associated bacteria	NULL	NULL	SMART_278	Ente.0246	missing	missing	missing	missing	missing	missing
GCF_001472055.1	SMART_286.v1	Enterobacter_hormaechei	Enterobacter	Enterobacter	Enterobacter_hormaechei	Enterobacter_hormaechei	301102	clinical	Greece	Homo sapiens	clinical or host-associated bacteria	NULL	NULL	SMART_286	Ente.0247	CPS.L188	CPS.L172	CPS.L128	missing	missing	missing
GCF_001472075.1	SMART_291.v1	Enterobacter_hormaechei	Enterobacter	Enterobacter	Enterobacter_hormaechei	Enterobacter_hormaechei	299766	clinical	USA	Homo sapiens	clinical or host-associated bacteria	NULL	NULL	SMART_291	Ente.0045	missing	missing	missing	missing	missing	missing
GCF_001472085.1	SMART_309.v1	Enterobacter_hormaechei	Enterobacter	Enterobacter	Enterobacter_hormaechei	Enterobacter_hormaechei	158836	clinical	Italy	Homo sapiens	clinical or host-associated bacteria	NULL	NULL	SMART_309	Ente.0014	CPS.L135	CPS.L123	CPS.L98	missing	missing	missing
GCF_001472115.1	SMART_312.v1	Enterobacter_hormaechei	Enterobacter	Enterobacter	Enterobacter_hormaechei	Enterobacter_hormaechei	299766	clinical	Viet Nam	Homo sapiens	clinical or host-associated bacteria	NULL	NULL	SMART_312	Ente.0045	CPS.L224	CPS.L201	CPS.L146	missing	missing	missing
GCF_001472135.1	SMART_313.v1	Enterobacter_cloacae	Enterobacter	Enterobacter	Enterobacter_cloacae	Enterobacter_cloacae_C2	336306	clinical	Viet Nam	Homo sapiens	clinical or host-associated bacteria	NULL	NULL	SMART_313	Ente.0248	CPS.L225	CPS.L149	CPS.L117	missing	missing	missing
GCF_001472175.1	SMART_389.v1	Enterobacter_hormaechei	Enterobacter	Enterobacter	Enterobacter_hormaechei	Enterobacter_hormaechei	301102	clinical	Romania	Homo sapiens	clinical or host-associated bacteria	NULL	NULL	SMART_389	Ente.0249	CPS.L136	CPS.L124	CPS.L90	missing	missing	missing
GCF_001472195.1	SMART_398.v1	Enterobacter_hormaechei	Enterobacter	Enterobacter	Enterobacter_hormaechei	Enterobacter_hormaechei	299766	clinical	Taiwan	Homo sapiens	clinical or host-associated bacteria	NULL	NULL	SMART_398	Ente.0250	CPS.L138	CPS.L126	CPS.L99	missing	missing	missing
GCF_001472215.1	SMART_405.v1	Enterobacter_hormaechei	Enterobacter	Enterobacter	Enterobacter_hormaechei	Enterobacter_hormaechei	301102	clinical	Morocco	Homo sapiens	clinical or host-associated bacteria	NULL	NULL	SMART_405	Ente.0251	missing	missing	missing	missing	missing	missing
GCF_001472225.1	SMART_416.v1	Enterobacter_hormaechei	Enterobacter	Enterobacter	Enterobacter_hormaechei	Enterobacter_hormaechei	301102	clinical	USA	Homo sapiens	clinical or host-associated bacteria	NULL	NULL	SMART_416	Ente.0013	missing	missing	missing	missing	missing	missing
GCF_001472255.1	SMART_409.v1	Enterobacter_hormaechei	Enterobacter	Enterobacter	Enterobacter_hormaechei	Enterobacter_hormaechei	301102	clinical	Spain	Homo sapiens	clinical or host-associated bacteria	NULL	NULL	SMART_409	Ente.0042	CPS.L176	CPS.L162	CPS.L125	missing	missing	missing
GCF_001472295.1	SMART_448.v1	Enterobacter_hormaechei	Enterobacter	Enterobacter	Enterobacter_hormaechei	Enterobacter_hormaechei	299766	clinical	Italy	Homo sapiens	clinical or host-associated bacteria	NULL	NULL	SMART_448	Ente.0252	CPS.L138	CPS.L126	CPS.L99	missing	missing	missing
GCF_001472305.1	SMART_454.v1	Enterobacter_cloacae	Enterobacter	Enterobacter	Enterobacter_cloacae	Enterobacter_cloacae_C1	1870950	clinical	USA	Homo sapiens	clinical or host-associated bacteria	NULL	NULL	SMART_454	Ente.0253	CPS.L226	CPS.L118	CPS.L93	missing	missing	missing
GCF_001472335.1	SMART_488.v1	Enterobacter_hormaechei	Enterobacter	Enterobacter	Enterobacter_hormaechei	Enterobacter_hormaechei	301102	clinical	Venezuela	Homo sapiens	clinical or host-associated bacteria	NULL	NULL	SMART_488	Ente.0254	missing	missing	missing	missing	missing	missing
GCF_001472355.1	SMART_503.v1	Enterobacter_hormaechei	Enterobacter	Enterobacter	Enterobacter_hormaechei	Enterobacter_hormaechei	299766	clinical	Germany	Homo sapiens	clinical or host-associated bacteria	NULL	NULL	SMART_503	Ente.0172	CPS.L138	CPS.L126	CPS.L99	missing	missing	missing
GCF_001472375.1	SMART_530.v1	Enterobacter_hormaechei	Enterobacter	Enterobacter	Enterobacter_hormaechei	Enterobacter_hormaechei	301102	clinical	Turkey	Homo sapiens	clinical or host-associated bacteria	NULL	NULL	SMART_530	Ente.0255	missing	missing	missing	missing	missing	missing
GCF_001472385.1	SMART_539.v1	Enterobacter_hormaechei	Enterobacter	Enterobacter	Enterobacter_hormaechei	Enterobacter_hormaechei	299766	clinical	Colombia	Homo sapiens	clinical or host-associated bacteria	NULL	NULL	SMART_539	Ente.0122	CPS.L175	CPS.L161	CPS.L124	missing	missing	missing
GCF_001472435.1	SMART_557.v1	Enterobacter_hormaechei	Enterobacter	Enterobacter	Enterobacter_hormaechei	Enterobacter_hormaechei	299766	clinical	Spain	Homo sapiens	clinical or host-associated bacteria	NULL	NULL	SMART_557	Ente.0045	missing	missing	missing	missing	missing	missing
GCF_001472455.1	SMART_562.v1	Enterobacter_hormaechei	Enterobacter	Enterobacter	Enterobacter_hormaechei	Enterobacter_hormaechei	301102	clinical	Croatia	Homo sapiens	clinical or host-associated bacteria	NULL	NULL	SMART_562	Ente.0242	missing	missing	missing	missing	missing	missing
GCF_001472475.1	SMART_599.v1	Enterobacter_hormaechei	Enterobacter	Enterobacter	Enterobacter_hormaechei	Enterobacter_hormaechei	299766	clinical	Viet Nam	Homo sapiens	clinical or host-associated bacteria	NULL	NULL	SMART_599	Ente.0045	missing	missing	missing	missing	missing	missing
GCF_001472495.1	SMART_598.v1	Enterobacter_hormaechei	Enterobacter	Enterobacter	Enterobacter_hormaechei	Enterobacter_hormaechei	301102	clinical	Viet Nam	Homo sapiens	clinical or host-associated bacteria	NULL	NULL	SMART_598	Ente.0042	CPS.L227	CPS.L202	CPS.L110	missing	missing	missing
GCF_001472515.1	SMART_575.v1	Enterobacter_hormaechei	Enterobacter	Enterobacter	Enterobacter_hormaechei	Enterobacter_hormaechei	158836	clinical	Serbia	Homo sapiens	clinical or host-associated bacteria	NULL	NULL	SMART_575	Ente.0256	CPS.L135	CPS.L123	CPS.L98	missing	missing	missing
GCF_001472535.1	SMART_601.v1	Enterobacter_hormaechei	Enterobacter	Enterobacter	Enterobacter_hormaechei	Enterobacter_hormaechei	299766	clinical	Viet Nam	Homo sapiens	clinical or host-associated bacteria	NULL	NULL	SMART_601	Ente.0045	missing	missing	missing	missing	missing	missing
GCF_001472555.1	SMART_628.v1	Enterobacter_cloacae	Enterobacter	Enterobacter	Enterobacter_cloacae	Enterobacter_cloacae_C2	336306	clinical	Guatemala	Homo sapiens	clinical or host-associated bacteria	NULL	NULL	SMART_628	Ente.0257	missing	missing	missing	missing	missing	missing
GCF_001472575.1	SMART_610.v1	Enterobacter_hormaechei	Enterobacter	Enterobacter	Enterobacter_hormaechei	Enterobacter_hormaechei	299766	clinical	Greece	Homo sapiens	clinical or host-associated bacteria	NULL	NULL	SMART_610	Ente.0258	missing	missing	missing	missing	missing	missing
GCF_001472595.1	SMART_635.v1	Enterobacter_kobei	Enterobacter	Enterobacter	Enterobacter_kobei	Enterobacter_kobei	208224	clinical	Spain	Homo sapiens	clinical or host-associated bacteria	NULL	NULL	SMART_635	Ente.0259	CPS.L228	CPS.L154	CPS.L119	missing	missing	missing
GCF_001472605.1	SMART_661.v1	Enterobacter_hormaechei	Enterobacter	Enterobacter	Enterobacter_hormaechei	Enterobacter_hormaechei	301102	clinical	Serbia	Homo sapiens	clinical or host-associated bacteria	NULL	NULL	SMART_661	Ente.0260	missing	missing	missing	missing	missing	missing
GCF_001472635.1	SMART_685.v1	Enterobacter_hormaechei	Enterobacter	Enterobacter	Enterobacter_hormaechei	Enterobacter_hormaechei	299766	clinical	Jordan	Homo sapiens	clinical or host-associated bacteria	NULL	NULL	SMART_685	Ente.0261	CPS.L229	CPS.L203	CPS.L90	missing	missing	missing
GCF_001472645.1	SMART_710.v1	Enterobacter_hormaechei	Enterobacter	Enterobacter	Enterobacter_hormaechei	Enterobacter_hormaechei	301102	clinical	Tunisia	Homo sapiens	clinical or host-associated bacteria	NULL	NULL	SMART_710	Ente.0013	missing	missing	missing	missing	missing	missing
GCF_001472675.1	SMART_716.v1	Enterobacter_hormaechei	Enterobacter	Enterobacter	Enterobacter_hormaechei	Enterobacter_hormaechei	301102	clinical	Argentina	Homo sapiens	clinical or host-associated bacteria	NULL	NULL	SMART_716	Ente.0246	missing	missing	missing	missing	missing	missing
GCF_001472685.1	SMART_723.v1	Enterobacter_hormaechei	Enterobacter	Enterobacter	Enterobacter_hormaechei	Enterobacter_hormaechei	301102	clinical	Spain	Homo sapiens	clinical or host-associated bacteria	NULL	NULL	SMART_723	Ente.0262	CPS.L230	CPS.L204	CPS.L147	missing	missing	missing
GCF_001472715.1	SMART_763.v1	Enterobacter_cloacae	Enterobacter	Enterobacter	Enterobacter_cloacae	Enterobacter_cloacae_C1	1870951	clinical	Venezuela	Homo sapiens	clinical or host-associated bacteria	NULL	NULL	SMART_763	Ente.0263	CPS.L154	CPS.L141	CPS.L112	missing	missing	missing
GCF_001472765.1	SMART_803.v1	Enterobacter_hormaechei	Enterobacter	Enterobacter	Enterobacter_hormaechei	Enterobacter_hormaechei	301102	clinical	Turkey	Homo sapiens	clinical or host-associated bacteria	NULL	NULL	SMART_803	Ente.0255	missing	missing	missing	missing	missing	missing
GCF_001472795.1	SMART_834.v1	Enterobacter_hormaechei	Enterobacter	Enterobacter	Enterobacter_hormaechei	Enterobacter_hormaechei	301102	clinical	Romania	Homo sapiens	clinical or host-associated bacteria	NULL	NULL	SMART_834	Ente.0249	CPS.L136	CPS.L124	CPS.L90	missing	missing	missing
GCF_001472815.1	SMART_843.v1	Enterobacter_hormaechei	Enterobacter	Enterobacter	Enterobacter_hormaechei	Enterobacter_hormaechei	301102	clinical	Croatia	Homo sapiens	clinical or host-associated bacteria	NULL	NULL	SMART_843	Ente.0242	missing	missing	missing	missing	missing	missing
GCF_001472835.1	SMART_851.v1	Enterobacter_hormaechei	Enterobacter	Enterobacter	Enterobacter_hormaechei	Enterobacter_hormaechei	299766	clinical	Viet Nam	Homo sapiens	clinical or host-associated bacteria	NULL	NULL	SMART_851	Ente.0045	missing	missing	missing	missing	missing	missing
GCF_001472845.1	SMART_855.v1	Enterobacter_cloacae	Enterobacter	Enterobacter	Enterobacter_cloacae	Enterobacter_cloacae_C2	336306	clinical	Viet Nam	Homo sapiens	clinical or host-associated bacteria	NULL	NULL	SMART_855	Ente.0264	CPS.L199	CPS.L183	CPS.L127	missing	missing	missing
GCF_001472875.1	SMART_857.v1	Enterobacter_hormaechei	Enterobacter	Enterobacter	Enterobacter_hormaechei	Enterobacter_hormaechei	299766	clinical	Viet Nam	Homo sapiens	clinical or host-associated bacteria	NULL	NULL	SMART_857	Ente.0045	missing	missing	missing	missing	missing	missing
GCF_001472895.1	SMART_886.v1	Enterobacter_cloacae	Enterobacter	Enterobacter	Enterobacter_cloacae	Enterobacter_cloacae_C2	336306	clinical	Philippines	Homo sapiens	clinical or host-associated bacteria	NULL	NULL	SMART_886	Ente.0265	CPS.L129	CPS.L117	CPS.L90	missing	missing	missing
GCF_001472915.1	SMART_887.v1	Enterobacter_hormaechei	Enterobacter	Enterobacter	Enterobacter_hormaechei	Enterobacter_hormaechei	301102	clinical	Philippines	Homo sapiens	clinical or host-associated bacteria	NULL	NULL	SMART_887	Ente.0266	missing	missing	missing	missing	missing	missing
GCF_001472955.1	SMART_901.v1	Enterobacter_cloacae	Enterobacter	Enterobacter	Enterobacter_cloacae	Enterobacter_cloacae_C2	336306	clinical	Puerto Rico	Homo sapiens	clinical or host-associated bacteria	NULL	NULL	SMART_901	Ente.0267	CPS.L231	CPS.L205	CPS.L148	missing	missing	missing
GCF_001472975.1	SMART_935.v1	Enterobacter_hormaechei	Enterobacter	Enterobacter	Enterobacter_hormaechei	Enterobacter_hormaechei	299766	clinical	Puerto Rico	Homo sapiens	clinical or host-associated bacteria	NULL	NULL	SMART_935	Ente.0268	CPS.L138	CPS.L126	CPS.L99	missing	missing	missing
GCF_001472995.1	SMART_930.v1	Enterobacter_cloacae	Enterobacter	Enterobacter	Enterobacter_cloacae	Enterobacter_cloacae_C1	1870952	clinical	Venezuela	Homo sapiens	clinical or host-associated bacteria	NULL	NULL	SMART_930	Ente.0269	NA	NA	NA	missing	missing	missing
GCF_001473015.1	SMART_1001.v1	Enterobacter_hormaechei	Enterobacter	Enterobacter	Enterobacter_hormaechei	Enterobacter_hormaechei	301102	clinical	Taiwan	Homo sapiens	clinical or host-associated bacteria	NULL	NULL	SMART_1001	Ente.0270	CPS.L182	CPS.L168	CPS.L99	missing	missing	missing
GCF_001473025.1	SMART_1009.v1	Enterobacter_hormaechei	Enterobacter	Enterobacter	Enterobacter_hormaechei	Enterobacter_hormaechei	299766	clinical	Argentina	Homo sapiens	clinical or host-associated bacteria	NULL	NULL	SMART_1009	Ente.0093	CPS.L222	CPS.L180	CPS.L135	missing	missing	missing
GCF_001473055.1	SMART_1020.v1	Enterobacter_hormaechei	Enterobacter	Enterobacter	Enterobacter_hormaechei	Enterobacter_hormaechei	301102	clinical	Serbia	Homo sapiens	clinical or host-associated bacteria	NULL	NULL	SMART_1020	Ente.0271	CPS.L232	CPS.L206	CPS.L149	missing	missing	missing
GCF_001473075.1	SMART_1057.v1	Enterobacter_hormaechei	Enterobacter	Enterobacter	Enterobacter_hormaechei	Enterobacter_hormaechei	301102	clinical	Guatemala	Homo sapiens	clinical or host-associated bacteria	NULL	NULL	SMART_1057	Ente.0046	CPS.L129	CPS.L117	CPS.L90	missing	missing	missing
GCF_001473115.1	SMART_1078.v1	Enterobacter_hormaechei	Enterobacter	Enterobacter	Enterobacter_hormaechei	Enterobacter_hormaechei	299766	clinical	Colombia	Homo sapiens	clinical or host-associated bacteria	NULL	NULL	SMART_1078	Ente.0136	CPS.L175	CPS.L161	CPS.L124	missing	missing	missing
GCF_001473135.1	SMART_1093.v1	Enterobacter_cloacae	Enterobacter	Enterobacter	Enterobacter_cloacae	Enterobacter_cloacae_C2	336306	clinical	Tunisia	Homo sapiens	clinical or host-associated bacteria	NULL	NULL	SMART_1093	Ente.0272	NA	NA	NA	missing	missing	missing
GCF_001473155.1	SMART_1094.v1	Enterobacter_cloacae	Enterobacter	Enterobacter	Enterobacter_cloacae	Enterobacter_cloacae_C2	336306	clinical	Tunisia	Homo sapiens	clinical or host-associated bacteria	NULL	NULL	SMART_1094	Ente.0272	NA	NA	NA	missing	missing	missing
GCF_001473175.1	SMART_1095.v1	Enterobacter_hormaechei	Enterobacter	Enterobacter	Enterobacter_hormaechei	Enterobacter_hormaechei	301102	clinical	Tunisia	Homo sapiens	clinical or host-associated bacteria	NULL	NULL	SMART_1095	Ente.0273	missing	missing	missing	missing	missing	missing
GCF_001473285.1	SMART_77.v1	Enterobacter_hormaechei	Enterobacter	Enterobacter	Enterobacter_hormaechei	Enterobacter_hormaechei	301102	clinical	India	Homo sapiens	clinical or host-associated bacteria	NULL	NULL	SMART_77	Ente.0274	missing	missing	missing	missing	missing	missing
GCF_001475395.1	SMART_1139.v1	Enterobacter_hormaechei	Enterobacter	Enterobacter	Enterobacter_hormaechei	Enterobacter_hormaechei	299766	clinical	Colombia	Homo sapiens	clinical or host-associated bacteria	NULL	NULL	SMART_1139	Ente.0275	missing	missing	missing	missing	missing	missing
GCF_001475405.1	SMART_1118.v1	Enterobacter_hormaechei	Enterobacter	Enterobacter	Enterobacter_hormaechei	Enterobacter_hormaechei	299766	clinical	Romania	Homo sapiens	clinical or host-associated bacteria	NULL	NULL	SMART_1118	Ente.0063	missing	missing	missing	missing	missing	missing
GCF_001475415.1	SMART_1112.v1	Enterobacter_hormaechei	Enterobacter	Enterobacter	Enterobacter_hormaechei	Enterobacter_hormaechei	301102	clinical	Croatia	Homo sapiens	clinical or host-associated bacteria	NULL	NULL	SMART_1112	Ente.0242	missing	missing	missing	missing	missing	missing
GCF_001475425.1	SMART_1109.v1	Enterobacter_hormaechei	Enterobacter	Enterobacter	Enterobacter_hormaechei	Enterobacter_hormaechei	301102	clinical	Morocco	Homo sapiens	clinical or host-associated bacteria	NULL	NULL	SMART_1109	Ente.0013	missing	missing	missing	missing	missing	missing
GCF_001475475.1	SMART_1105.v1	Enterobacter_hormaechei	Enterobacter	Enterobacter	Enterobacter_hormaechei	Enterobacter_hormaechei	158836	clinical	Greece	Homo sapiens	clinical or host-associated bacteria	NULL	NULL	SMART_1105	Ente.0014	CPS.L233	CPS.L207	CPS.L98	missing	missing	missing
GCF_001475535.1	ASM147553v1	Enterobacter_cancerogenus	Enterobacter	Enterobacter	Enterobacter_cancerogenus	Enterobacter_cancerogenus	69218	environmental/other	India	Oryza sativa	NULL	NULL	NULL	NS104	Ente.0276	CPS.L234	CPS.L208	CPS.L150	missing	missing	missing
GCF_001475565.1	ASM147556v1	Enterobacter_cancerogenus	Enterobacter	Enterobacter	Enterobacter_cancerogenus	Enterobacter_cancerogenus	69218	environmental/other	India	Oryza sativa	NULL	NULL	NULL	NS188	Ente.0276	CPS.L234	CPS.L208	CPS.L150	missing	missing	missing
GCF_001475615.1	ASM147561v1	Enterobacter_xiangfangensis	Enterobacter	Enterobacter	Enterobacter_hormaechei	Enterobacter_hormaechei	1296536	environmental/other	India	Oryza sativa	NULL	NULL	NULL	NS19	Ente.0277	CPS.L205	CPS.L188	CPS.L139	missing	missing	missing
GCF_001475635.1	ASM147563v1	Enterobacter_xiangfangensis	Enterobacter	Enterobacter	Enterobacter_hormaechei	Enterobacter_hormaechei	1296536	environmental/other	India	Oryza sativa	NULL	NULL	NULL	NS29	Ente.0277	NA	NA	NA	missing	missing	missing
GCF_001475645.1	ASM147564v1	Enterobacter_xiangfangensis	Enterobacter	Enterobacter	Enterobacter_hormaechei	Enterobacter_hormaechei	1296536	environmental/other	India	Oryza sativa	NULL	NULL	NULL	NS64	Ente.0277	CPS.L205	CPS.L188	CPS.L139	missing	missing	missing
GCF_001475795.1	ASM147579v1	Enterobacter_asburiae	Enterobacter	Enterobacter	Enterobacter_hormaechei	Enterobacter_hormaechei	61645	environmental/other	India	Oryza sativa	NULL	NULL	NULL	NS34	Ente.0277	missing	missing	missing	missing	missing	missing
GCF_001475805.1	ASM147580v1	Enterobacter_asburiae	Enterobacter	Enterobacter	Enterobacter_hormaechei	Enterobacter_hormaechei	61645	environmental/other	India	Oryza sativa	NULL	NULL	NULL	NS7	Ente.0277	missing	missing	missing	missing	missing	missing
GCF_001475835.1	ASM147583v1	Enterobacter_xiangfangensis	Enterobacter	Enterobacter	Enterobacter_hormaechei	Enterobacter_hormaechei	1296536	environmental/other	India	Oryza sativa	NULL	NULL	NULL	NS24	Ente.0277	NA	NA	NA	missing	missing	missing
GCF_001475855.1	ASM147585v1	Enterobacter_xiangfangensis	Enterobacter	Enterobacter	Enterobacter_hormaechei	Enterobacter_hormaechei	1296536	environmental/other	India	Oryza sativa	NULL	NULL	NULL	NS49	Ente.0277	CPS.L205	CPS.L188	CPS.L139	missing	missing	missing
GCF_001475875.1	ASM147587v1	Enterobacter_xiangfangensis	Enterobacter	Enterobacter	Enterobacter_hormaechei	Enterobacter_hormaechei	1296536	environmental/other	India	Oryza sativa	NULL	NULL	NULL	NS75	Ente.0277	CPS.L205	CPS.L188	CPS.L139	missing	missing	missing
GCF_001475955.1	ASM147595v1	Enterobacter_asburiae	Enterobacter	Enterobacter	Enterobacter_hormaechei	Enterobacter_hormaechei	61645	environmental/other	India	Oryza sativa	NULL	NULL	NULL	NS23	Ente.0277	NA	NA	NA	missing	missing	missing
GCF_001475965.1	ASM147596v1	Enterobacter_cancerogenus	Enterobacter	Enterobacter	Enterobacter_cancerogenus	Enterobacter_cancerogenus	69218	environmental/other	India	Oryza sativa	NULL	NULL	NULL	NS111	Ente.0276	CPS.L234	CPS.L208	CPS.L150	missing	missing	missing
GCF_001475985.1	ASM147598v1	Enterobacter_cancerogenus	Enterobacter	Enterobacter	Enterobacter_cancerogenus	Enterobacter_cancerogenus	69218	environmental/other	India	Oryza sativa	NULL	NULL	NULL	NS31	Ente.0276	CPS.L234	CPS.L208	CPS.L150	missing	missing	missing
GCF_001476005.1	ASM147600v1	Enterobacter_xiangfangensis	Enterobacter	Enterobacter	Enterobacter_hormaechei	Enterobacter_hormaechei	1296536	environmental/other	India	Oryza sativa	NULL	NULL	NULL	NS28	Ente.0277	CPS.L205	CPS.L188	CPS.L139	missing	missing	missing
GCF_001476035.1	ASM147603v1	Enterobacter_xiangfangensis	Enterobacter	Enterobacter	Enterobacter_hormaechei	Enterobacter_hormaechei	1296536	environmental/other	India	Oryza sativa	NULL	NULL	NULL	NS371	Ente.0277	CPS.L205	CPS.L188	CPS.L139	missing	missing	missing
GCF_001476055.1	ASM147605v1	Enterobacter_xiangfangensis	Enterobacter	Enterobacter	Enterobacter_hormaechei	Enterobacter_hormaechei	1296536	environmental/other	India	Oryza sativa	NULL	NULL	NULL	NS57	Ente.0277	CPS.L205	CPS.L188	CPS.L139	missing	missing	missing
GCF_001476065.1	ASM147606v1	Enterobacter_xiangfangensis	Enterobacter	Enterobacter	Enterobacter_hormaechei	Enterobacter_hormaechei	1296536	environmental/other	India	Oryza sativa	NULL	NULL	NULL	NS80	Ente.0277	CPS.L205	CPS.L188	CPS.L139	missing	missing	missing
GCF_001476095.1	ASM147609v1	Enterobacter_xiangfangensis	Enterobacter	Enterobacter	Enterobacter_hormaechei	Enterobacter_hormaechei	1296536	environmental/other	India	Oryza sativa	NULL	NULL	NULL	RSA8	Ente.0277	NA	NA	NA	missing	missing	missing
GCF_001482465.1	ASM148246v1	Enterobacter_asburiae	Enterobacter	Enterobacter	Enterobacter_asburiae	Enterobacter_asburiae	61645	clinical	Denmark	Homo sapiens	Unitary tract infection	Urine	NULL	AMA 497	Ente.0278	CPS.L146	CPS.L133	CPS.L106	missing	missing	missing
GCF_001482565.1	ASM148256v1	Enterobacter_asburiae	Enterobacter	Enterobacter	Enterobacter_asburiae	Enterobacter_asburiae	61645	clinical	missing	Homo sapiens	pleumoniae	expectorate	NULL	AMA 810	Ente.0278	CPS.L146	CPS.L133	CPS.L106	missing	missing	missing
GCF_001482625.1	ASM148262v1	Enterobacter_asburiae	Enterobacter	Enterobacter	Enterobacter_asburiae	Enterobacter_asburiae	61645	clinical	Denmark	Homo sapiens	Urinary tract infection	Urine	NULL	AMA 590	Ente.0278	CPS.L146	CPS.L133	CPS.L106	missing	missing	missing
GCF_001487035.1	ASM148703v1	Enterobacter_cloacae	Enterobacter	Enterobacter	Enterobacter_hormaechei	Enterobacter_hormaechei	336306	clinical	China: Soochow	Homo sapiens	Pneumonia	sputum	NULL	SZECL	Ente.0279	CPS.L166	CPS.L153	CPS.L113	missing	missing	missing
GCF_001518045.1	ASM151804v1	Enterobacter_asburiae	Enterobacter	Enterobacter	Enterobacter_asburiae	Enterobacter_asburiae	61645	clinical	USA	Homo sapiens	Bloodstream infection	NULL	NULL	GN03205	Ente.0280	CPS.L162	CPS.L149	CPS.L117	missing	missing	missing
GCF_001518065.1	ASM151806v1	Enterobacter_hormaechei	Enterobacter	Enterobacter	Enterobacter_hormaechei	Enterobacter_hormaechei	299766	clinical	USA	Homo sapiens	Bloodstream infection	NULL	NULL	GN03193	Ente.0281	CPS.L138	CPS.L126	CPS.L99	missing	missing	missing
GCF_001518145.1	ASM151814v1	Enterobacter_hormaechei	Enterobacter	Enterobacter	Enterobacter_hormaechei	Enterobacter_hormaechei	301102	clinical	USA	Homo sapiens	Bloodstream infection	NULL	NULL	GN03433	Ente.0282	CPS.L140	CPS.L128	CPS.L101	missing	missing	missing
GCF_001518165.1	ASM151816v1	Enterobacter_kobei	Enterobacter	Enterobacter	Enterobacter_kobei	Enterobacter_kobei	208224	clinical	USA	Homo sapiens	Bloodstream infection	NULL	NULL	GN04300	Ente.0283	CPS.L129	CPS.L117	CPS.L90	missing	missing	missing
GCF_001518195.1	ASM151819v1	Enterobacter_hormaechei	Enterobacter	Enterobacter	Enterobacter_hormaechei	Enterobacter_hormaechei	301102	clinical	USA	Homo sapiens	Bloodstream infection	NULL	NULL	GN03556	Ente.0284	CPS.L235	CPS.L209	CPS.L139	missing	missing	missing
GCF_001518205.1	ASM151820v1	Enterobacter_ludwigii	Enterobacter	Enterobacter	Enterobacter_ludwigii	Enterobacter_ludwigii	299767	clinical	USA	Homo sapiens	Bloodstream infection	NULL	NULL	GN03638	Ente.0285	CPS.L217	CPS.L197	CPS.L42	missing	missing	missing
GCF_001518225.1	ASM151822v1	Enterobacter_hormaechei	Enterobacter	Enterobacter	Enterobacter_hormaechei	Enterobacter_hormaechei	299766	clinical	USA	Homo sapiens	Bloodstream infection	NULL	NULL	GN04225	Ente.0145	CPS.L138	CPS.L126	CPS.L99	missing	missing	missing
GCF_001518245.1	ASM151824v1	Enterobacter_kobei	Enterobacter	Enterobacter	Enterobacter_kobei	Enterobacter_kobei	208224	clinical	USA	Homo sapiens	Bloodstream infection	NULL	NULL	GN03848	Ente.0286	CPS.L129	CPS.L117	CPS.L90	missing	missing	missing
GCF_001518275.1	ASM151827v1	Enterobacter_hormaechei	Enterobacter	Enterobacter	Enterobacter_hormaechei	Enterobacter_hormaechei	301102	clinical	USA	Homo sapiens	Bloodstream infection	NULL	NULL	GN04381	Ente.0287	CPS.L190	CPS.L174	CPS.L130	missing	missing	missing
GCF_001518285.1	ASM151828v1	Enterobacter_asburiae	Enterobacter	Enterobacter	Enterobacter_asburiae	Enterobacter_asburiae	61645	clinical	USA	Homo sapiens	Bloodstream infection	NULL	NULL	GN03667	Ente.0211	CPS.L153	CPS.L140	CPS.L111	missing	missing	missing
GCF_001518315.1	ASM151831v1	Enterobacter_cloacae	Enterobacter	Enterobacter	Enterobacter_bugandensis	Enterobacter_bugandensis	1870954	clinical	USA	Homo sapiens	Bloodstream infection	NULL	NULL	GN03842	Ente.0288	CPS.L187	CPS.L145	CPS.L114	missing	missing	missing
GCF_001518325.1	ASM151832v1	Enterobacter_hormaechei	Enterobacter	Enterobacter	Enterobacter_hormaechei	Enterobacter_hormaechei	301102	clinical	USA	Homo sapiens	Bloodstream infection	NULL	NULL	GN04366	Ente.0021	CPS.L140	CPS.L128	CPS.L101	missing	missing	missing
GCF_001518395.1	ASM151839v1	Enterobacter_cloacae	Enterobacter	Enterobacter	Enterobacter_bugandensis	Enterobacter_bugandensis	1870956	clinical	USA	Homo sapiens	Bloodstream infection	NULL	NULL	GN05729	Ente.0289	CPS.L145	CPS.L131	CPS.L104	missing	missing	missing
GCF_001518415.1	ASM151841v1	Enterobacter_hormaechei	Enterobacter	Enterobacter	Enterobacter_hormaechei	Enterobacter_hormaechei	299766	clinical	USA	Homo sapiens	Bloodstream infection	NULL	NULL	GN05792	Ente.0158	missing	missing	missing	missing	missing	missing
GCF_001518455.1	ASM151845v1	Enterobacter_cloacae	Enterobacter	Enterobacter	Enterobacter_cloacae	Enterobacter_cloacae_C1	1870957	clinical	USA	Homo sapiens	Bloodstream infection	NULL	NULL	GN05753	Ente.0290	CPS.L236	CPS.L134	CPS.L107	missing	missing	missing
GCF_001518515.1	ASM151851v1	Enterobacter_hormaechei	Enterobacter	Enterobacter	Enterobacter_hormaechei	Enterobacter_hormaechei	301102	clinical	USA	Homo sapiens	Bloodstream infection	NULL	NULL	GN02002	Ente.0291	CPS.L195	CPS.L179	CPS.L134	missing	missing	missing
GCF_001518525.1	ASM151852v1	Enterobacter_kobei	Enterobacter	Enterobacter	Enterobacter_kobei	Enterobacter_kobei	208224	clinical	USA	Homo sapiens	Bloodstream infection	NULL	NULL	GN02618	Ente.0153	CPS.L129	CPS.L117	CPS.L90	missing	missing	missing
GCF_001518535.1	ASM151853v1	Enterobacter_cloacae	Enterobacter	Enterobacter	Enterobacter_cloacae	Enterobacter_cloacae_C1	1870953	clinical	USA	Homo sapiens	Bloodstream infection	NULL	NULL	GN02693	Ente.0292	CPS.L135	CPS.L123	CPS.L98	missing	missing	missing
GCF_001518545.1	ASM151854v1	Enterobacter_hormaechei	Enterobacter	Enterobacter	Enterobacter_hormaechei	Enterobacter_hormaechei	301102	clinical	USA	Homo sapiens	Bloodstream infection	NULL	NULL	GN03738	Ente.0293	CPS.L129	CPS.L117	CPS.L90	missing	missing	missing
GCF_001518595.1	ASM151859v1	Enterobacter_hormaechei	Enterobacter	Enterobacter	Enterobacter_hormaechei	Enterobacter_hormaechei	299766	clinical	USA	Homo sapiens	Bloodstream infection	NULL	NULL	GN03866	Ente.0294	CPS.L237	CPS.L210	CPS.L151	missing	missing	missing
GCF_001518605.1	ASM151860v1	Enterobacter_hormaechei	Enterobacter	Enterobacter	Enterobacter_hormaechei	Enterobacter_hormaechei	299766	clinical	USA	Homo sapiens	Bloodstream infection	NULL	NULL	GN04369	Ente.0145	CPS.L138	CPS.L126	CPS.L99	missing	missing	missing
GCF_001518625.1	ASM151862v1	Enterobacter_hormaechei	Enterobacter	Enterobacter	Enterobacter_hormaechei	Enterobacter_hormaechei	299766	clinical	USA	Homo sapiens	Bloodstream infection	NULL	NULL	GN04311	Ente.0295	CPS.L129	CPS.L117	CPS.L90	missing	missing	missing
GCF_001518635.1	ASM151863v1	Enterobacter_cloacae	Enterobacter	Enterobacter	Enterobacter_unknown	Enterobacter_unknown_C5	1870955	clinical	USA	Homo sapiens	Bloodstream infection	NULL	NULL	GN04363	Ente.0296	CPS.L238	CPS.L211	CPS.L42	missing	missing	missing
GCF_001521715.1	ASM152171v1	Enterobacter_asburiae	Enterobacter	Enterobacter	Enterobacter_asburiae	Enterobacter_asburiae	61645	clinical	missing	Homo sapiens	missing	physical	NULL	ATCC 35953	Ente.0297	CPS.L239	CPS.L212	CPS.L104	missing	missing	missing
GCF_001524915.1	ASM152491v1	Enterobacter_hormaechei	Enterobacter	Enterobacter	Enterobacter_hormaechei	Enterobacter_hormaechei	299766	clinical	Australia	Homo sapiens	clinical or host-associated bacteria	abdomen	NULL	SMART_1260	Ente.0145	CPS.L138	CPS.L126	CPS.L99	missing	missing	missing
GCF_001524965.1	ASM152496v1	Enterobacter_hormaechei	Enterobacter	Enterobacter	Enterobacter_hormaechei	Enterobacter_hormaechei	299766	clinical	Argentina	Homo sapiens	clinical or host-associated bacteria	abdomen	NULL	SMART_1306	Ente.0243	CPS.L137	CPS.L125	CPS.L95	missing	missing	missing
GCF_001524975.1	ASM152497v1	Enterobacter_hormaechei	Enterobacter	Enterobacter	Enterobacter_hormaechei	Enterobacter_hormaechei	301102	clinical	Canada	Homo sapiens	clinical or host-associated bacteria	NULL	NULL	FL-1283	Ente.0298	CPS.L182	CPS.L168	CPS.L99	missing	missing	missing
GCF_001524995.1	ASM152499v1	Enterobacter_hormaechei	Enterobacter	Enterobacter	Enterobacter_hormaechei	Enterobacter_hormaechei	299766	clinical	Australia	Homo sapiens	clinical or host-associated bacteria	abdomen	NULL	SMART_1234	Ente.0039	CPS.L129	CPS.L117	CPS.L90	missing	missing	missing
GCF_001525015.1	ASM152501v1	Enterobacter_hormaechei	Enterobacter	Enterobacter	Enterobacter_hormaechei	Enterobacter_hormaechei	299766	clinical	Australia	Homo sapiens	clinical or host-associated bacteria	urine	NULL	SMART_1291	Ente.0299	missing	missing	missing	missing	missing	missing
GCF_001525045.1	ASM152504v1	Enterobacter_hormaechei	Enterobacter	Enterobacter	Enterobacter_hormaechei	Enterobacter_hormaechei	301102	clinical	USA	Homo sapiens	clinical or host-associated bacteria	urine	NULL	SMART_1160	Ente.0046	CPS.L129	CPS.L117	CPS.L90	missing	missing	missing
GCF_001525055.1	ASM152505v1	Enterobacter_asburiae	Enterobacter	Enterobacter	Enterobacter_asburiae	Enterobacter_asburiae	61645	clinical	Colombia	Homo sapiens	clinical or host-associated bacteria	urine	NULL	SMART_1470	Ente.0300	CPS.L208	CPS.L191	CPS.L109	missing	missing	missing
GCF_001525085.1	ASM152508v1	Enterobacter_hormaechei	Enterobacter	Enterobacter	Enterobacter_hormaechei	Enterobacter_hormaechei	299766	clinical	USA	Homo sapiens	clinical or host-associated bacteria	gall bladder	NULL	SMART_1414	Ente.0097	missing	missing	missing	missing	missing	missing
GCF_001525095.1	ASM152509v1	Enterobacter_hormaechei	Enterobacter	Enterobacter	Enterobacter_hormaechei	Enterobacter_hormaechei	299766	clinical	Viet Nam	Homo sapiens	clinical or host-associated bacteria	urine	NULL	SMART_1488	Ente.0301	missing	missing	missing	missing	missing	missing
GCF_001525125.1	ASM152512v1	Enterobacter_hormaechei	Enterobacter	Enterobacter	Enterobacter_hormaechei	Enterobacter_hormaechei	301102	clinical	South Africa	Homo sapiens	clinical or host-associated bacteria	sputum	NULL	EC_849	Ente.0046	CPS.L129	CPS.L117	CPS.L90	missing	missing	missing
GCF_001525135.1	ASM152513v1	Enterobacter_asburiae	Enterobacter	Enterobacter	Enterobacter_asburiae	Enterobacter_asburiae	61645	clinical	South Africa	Homo sapiens	clinical or host-associated bacteria	urine	NULL	EC_287	Ente.0302	CPS.L240	CPS.L140	CPS.L111	missing	missing	missing
GCF_001525155.1	ASM152515v1	Enterobacter_hormaechei	Enterobacter	Enterobacter	Enterobacter_hormaechei	Enterobacter_hormaechei	301102	clinical	Serbia	Homo sapiens	clinical or host-associated bacteria	urine	NULL	SMART_1270	Ente.0271	missing	missing	missing	missing	missing	missing
GCF_001525175.1	ASM152517v1	Enterobacter_cloacae	Enterobacter	Enterobacter	Enterobacter_cloacae	Enterobacter_cloacae_C2	336306	clinical	Viet Nam	Homo sapiens	clinical or host-associated bacteria	abdomen	NULL	SMART_1493	Ente.0303	missing	missing	missing	missing	missing	missing
GCF_001525205.1	ASM152520v1	Enterobacter_hormaechei	Enterobacter	Enterobacter	Enterobacter_hormaechei	Enterobacter_hormaechei	299766	clinical	Colombia	Homo sapiens	clinical or host-associated bacteria	abdomen	NULL	SMART_1348	Ente.0275	missing	missing	missing	missing	missing	missing
GCF_001525225.1	ASM152522v1	Enterobacter_hormaechei	Enterobacter	Enterobacter	Enterobacter_hormaechei	Enterobacter_hormaechei	299766	clinical	Italy	Homo sapiens	clinical or host-associated bacteria	abdomen	NULL	SMART_1216	Ente.0304	missing	missing	missing	missing	missing	missing
GCF_001525285.1	ASM152528v1	Enterobacter_cloacae	Enterobacter	Enterobacter	Enterobacter_cloacae	Enterobacter_cloacae_C2	336306	clinical	Philippines	Homo sapiens	clinical or host-associated bacteria	urine	NULL	SMART_1312	Ente.0305	CPS.L160	CPS.L147	CPS.L116	missing	missing	missing
GCF_001525305.1	ASM152530v1	Enterobacter_hormaechei	Enterobacter	Enterobacter	Enterobacter_hormaechei	Enterobacter_hormaechei	301102	clinical	Serbia	Homo sapiens	clinical or host-associated bacteria	abdomen	NULL	SMART_1262	Ente.0271	missing	missing	missing	missing	missing	missing
GCF_001525325.1	ASM152532v1	Enterobacter_hormaechei	Enterobacter	Enterobacter	Enterobacter_hormaechei	Enterobacter_hormaechei	301102	clinical	Serbia	Homo sapiens	clinical or host-associated bacteria	abdomen	NULL	SMART_1261	Ente.0271	missing	missing	missing	missing	missing	missing
GCF_001525345.1	ASM152534v1	Enterobacter_hormaechei	Enterobacter	Enterobacter	Enterobacter_hormaechei	Enterobacter_hormaechei	299766	clinical	Greece	Homo sapiens	clinical or host-associated bacteria	gall bladder	NULL	SMART_1458	Ente.0306	CPS.L177	CPS.L163	CPS.L101	missing	missing	missing
GCF_001525365.1	ASM152536v1	Enterobacter_hormaechei	Enterobacter	Enterobacter	Enterobacter_hormaechei	Enterobacter_hormaechei	301102	clinical	Tunisia	Homo sapiens	clinical or host-associated bacteria	abdomen	NULL	SMART_1168	Ente.0013	missing	missing	missing	missing	missing	missing
GCF_001525385.1	ASM152538v1	Enterobacter_hormaechei	Enterobacter	Enterobacter	Enterobacter_hormaechei	Enterobacter_hormaechei	301102	clinical	Serbia	Homo sapiens	clinical or host-associated bacteria	abdomen	NULL	SMART_1263	Ente.0271	missing	missing	missing	missing	missing	missing
GCF_001525405.1	ASM152540v1	Enterobacter_hormaechei	Enterobacter	Enterobacter	Enterobacter_hormaechei	Enterobacter_hormaechei	301102	clinical	Tunisia	Homo sapiens	clinical or host-associated bacteria	abdomen	NULL	SMART_1169	Ente.0042	CPS.L176	CPS.L162	CPS.L125	missing	missing	missing
GCF_001525425.1	ASM152542v1	Enterobacter_hormaechei	Enterobacter	Enterobacter	Enterobacter_hormaechei	Enterobacter_hormaechei	299766	clinical	Romania	Homo sapiens	clinical or host-associated bacteria	urine	NULL	SMART_1411	Ente.0045	missing	missing	missing	missing	missing	missing
GCF_001525445.1	ASM152544v1	Enterobacter_hormaechei	Enterobacter	Enterobacter	Enterobacter_hormaechei	Enterobacter_hormaechei	158836	clinical	Taiwan	Homo sapiens	clinical or host-associated bacteria	urine	NULL	SMART_1259	Ente.0307	CPS.L135	CPS.L123	CPS.L98	missing	missing	missing
GCF_001525465.1	ASM152546v1	Enterobacter_hormaechei	Enterobacter	Enterobacter	Enterobacter_hormaechei	Enterobacter_hormaechei	299766	clinical	Viet Nam	Homo sapiens	clinical or host-associated bacteria	urine	NULL	SMART_1487	Ente.0045	missing	missing	missing	missing	missing	missing
GCF_001525475.1	ASM152547v1	Enterobacter_hormaechei	Enterobacter	Enterobacter	Enterobacter_hormaechei	Enterobacter_hormaechei	299766	clinical	Thailand	Homo sapiens	clinical or host-associated bacteria	urine	NULL	SMART_1276	Ente.0308	missing	missing	missing	missing	missing	missing
GCF_001526005.1	ASM152600v1	Enterobacter_hormaechei	Enterobacter	Enterobacter	Enterobacter_hormaechei	Enterobacter_hormaechei	158836	clinical	Taiwan	Homo sapiens	clinical or host-associated bacteria	NULL	NULL	SMART_272	Ente.0245	CPS.L135	CPS.L123	CPS.L98	missing	missing	missing
GCF_001526015.1	ASM152601v1	Enterobacter_hormaechei	Enterobacter	Enterobacter	Enterobacter_hormaechei	Enterobacter_hormaechei	301102	clinical	Guatemala	Homo sapiens	clinical or host-associated bacteria	urine	NULL	SMART_1342	Ente.0042	CPS.L176	CPS.L162	CPS.L125	missing	missing	missing
GCF_001526025.1	ASM152602v1	Enterobacter_hormaechei	Enterobacter	Enterobacter	Enterobacter_hormaechei	Enterobacter_hormaechei	299766	clinical	Ecuador	Homo sapiens	clinical or host-associated bacteria	wound	NULL	UAH-2/S629	Ente.0063	missing	missing	missing	missing	missing	missing
GCF_001526035.1	ASM152603v1	Enterobacter_hormaechei	Enterobacter	Enterobacter	Enterobacter_hormaechei	Enterobacter_hormaechei	299766	clinical	Argentina	Homo sapiens	clinical or host-associated bacteria	abdomen	NULL	SMART_1305	Ente.0243	CPS.L137	CPS.L125	CPS.L95	missing	missing	missing
GCF_001526085.1	ASM152608v1	Enterobacter_hormaechei	Enterobacter	Enterobacter	Enterobacter_hormaechei	Enterobacter_hormaechei	301102	clinical	Croatia	Homo sapiens	clinical or host-associated bacteria	urine	NULL	SMART_1361	Ente.0274	missing	missing	missing	missing	missing	missing
GCF_001526105.1	ASM152610v1	Enterobacter_hormaechei	Enterobacter	Enterobacter	Enterobacter_hormaechei	Enterobacter_hormaechei	299766	clinical	Greece	Homo sapiens	clinical or host-associated bacteria	urine	NULL	SMART_1286	Ente.0093	CPS.L222	CPS.L180	CPS.L135	missing	missing	missing
GCF_001526115.1	ASM152611v1	Enterobacter_hormaechei	Enterobacter	Enterobacter	Enterobacter_hormaechei	Enterobacter_hormaechei	299766	clinical	Colombia	Homo sapiens	clinical or host-associated bacteria	urine	NULL	SMART_1351	Ente.0275	missing	missing	missing	missing	missing	missing
GCF_001526145.1	ASM152614v1	Enterobacter_hormaechei	Enterobacter	Enterobacter	Enterobacter_hormaechei	Enterobacter_hormaechei	299766	clinical	Greece	Homo sapiens	clinical or host-associated bacteria	abdomen	NULL	SMART_1287	Ente.0093	CPS.L222	CPS.L180	CPS.L135	missing	missing	missing
GCF_001526165.1	ASM152616v1	Enterobacter_hormaechei	Enterobacter	Enterobacter	Enterobacter_hormaechei	Enterobacter_hormaechei	301102	clinical	Italy	Homo sapiens	clinical or host-associated bacteria	abdomen	NULL	SMART_1420	Ente.0013	missing	missing	missing	missing	missing	missing
GCF_001526185.1	ASM152618v1	Enterobacter_hormaechei	Enterobacter	Enterobacter	Enterobacter_hormaechei	Enterobacter_hormaechei	301102	clinical	Serbia	Homo sapiens	clinical or host-associated bacteria	NULL	NULL	SMART_1269	Ente.0271	missing	missing	missing	missing	missing	missing
GCF_001562175.1	ASM156217v1	Enterobacter_cloacae	Enterobacter	Enterobacter	Enterobacter_unknown	Other	550	clinical	USA:Colorado	Homo sapiens	cellulitis	wound	NULL	NULL	Ente.0309	CPS.L145	CPS.L131	CPS.L104	missing	missing	missing
GCF_001593645.1	ASM159364v1	Enterobacter_cloacae	Enterobacter	Enterobacter	Enterobacter_hormaechei	Enterobacter_hormaechei	550	environmental/other	India: Assam, Guwahati	NULL	NULL	oil contaminated soil collected from the Noonmati oil refinery	NULL	S1:CND1	unknown	CPS.L190	CPS.L174	CPS.L130	missing	missing	missing
GCF_001605945.1	ASM160594v1	Enterobacter_sp.	Enterobacter	Enterobacter	Enterobacter_cloacae	Enterobacter_cloacae_C2	1247402	unknown	unknown	unknown	unknown	unknown	unknown	unknown	Ente.0310	CPS.L225	CPS.L149	CPS.L117	missing	missing	missing
GCF_001623605.1	ASM162360v1	Enterobacter_sp.	Enterobacter	Enterobacter	Enterobacter_kobei	Enterobacter_kobei	1827481	unknown	unknown	unknown	unknown	unknown	unknown	unknown	Ente.0283	CPS.L180	CPS.L166	CPS.L90	missing	missing	missing
GCF_001631025.1	ASM163102v1	Enterobacter_kobei	Enterobacter	Enterobacter	Enterobacter_kobei	Enterobacter_kobei	208224	clinical	USA	Homo sapiens	Bloodstream infection	NULL	NULL	GN06078	Ente.0068	CPS.L129	CPS.L117	CPS.L90	missing	missing	missing
GCF_001631035.1	ASM163103v1	Enterobacter_cloacae	Enterobacter	Enterobacter	Enterobacter_cloacae	Enterobacter_cloacae_C1	1812935	clinical	USA	Homo sapiens	Bloodstream infection	NULL	NULL	GN05647	Ente.0311	CPS.L241	CPS.L213	CPS.L152	missing	missing	missing
GCF_001631045.1	ASM163104v1	Enterobacter_hormaechei	Enterobacter	Enterobacter	Enterobacter_hormaechei	Enterobacter_hormaechei	299766	clinical	USA	Homo sapiens	Bloodstream infection	NULL	NULL	GN05334	Ente.0312	CPS.L175	CPS.L161	CPS.L124	missing	missing	missing
GCF_001631055.1	ASM163105v1	Enterobacter_hormaechei	Enterobacter	Enterobacter	Enterobacter_hormaechei	Enterobacter_hormaechei	299766	clinical	USA	Homo sapiens	Bloodstream infection	NULL	NULL	GN04967	Ente.0313	CPS.L132	CPS.L120	CPS.L95	missing	missing	missing
GCF_001631105.1	ASM163110v1	Enterobacter_cloacae	Enterobacter	Enterobacter	Enterobacter_unknown	Enterobacter_unknown_C6	1820020	clinical	USA	Homo sapiens	Bloodstream infection	NULL	NULL	GN04826	Ente.0314	CPS.L185	CPS.L170	CPS.L23	missing	missing	missing
GCF_001631115.1	ASM163111v1	Enterobacter_cloacae	Enterobacter	Enterobacter	Enterobacter_bugandensis	Enterobacter_bugandensis	1820019	clinical	USA	Homo sapiens	Bloodstream infection	NULL	NULL	GN04787	Ente.0315	CPS.L145	CPS.L131	CPS.L104	missing	missing	missing
GCF_001631125.1	ASM163112v1	Enterobacter_hormaechei	Enterobacter	Enterobacter	Enterobacter_hormaechei	Enterobacter_hormaechei	301102	clinical	USA	Homo sapiens	Bloodstream infection	NULL	NULL	GN05606	Ente.0316	CPS.L242	CPS.L214	CPS.L143	missing	missing	missing
GCF_001631145.1	ASM163114v1	Enterobacter_hormaechei	Enterobacter	Enterobacter	Enterobacter_hormaechei	Enterobacter_hormaechei	299766	clinical	USA	Homo sapiens	Bloodstream infection	NULL	NULL	GN05035	Ente.0158	missing	missing	missing	missing	missing	missing
GCF_001631195.1	ASM163119v1	Enterobacter_cloacae	Enterobacter	Enterobacter	Enterobacter_cloacae	Enterobacter_cloacae_C2	69219	clinical	USA	Homo sapiens	Bloodstream infection	NULL	NULL	GN05306	Ente.0317	CPS.L243	CPS.L215	CPS.L133	missing	missing	missing
GCF_001631235.1	ASM163123v1	Enterobacter_hormaechei	Enterobacter	Enterobacter	Enterobacter_hormaechei	Enterobacter_hormaechei	299766	clinical	USA	Homo sapiens	Bloodstream infection	NULL	NULL	GN05911	Ente.0318	missing	missing	missing	missing	missing	missing
GCF_001631265.1	ASM163126v1	Enterobacter_hormaechei	Enterobacter	Enterobacter	Enterobacter_hormaechei	Enterobacter_hormaechei	301102	clinical	USA	Homo sapiens	Bloodstream infection	NULL	NULL	GN04900	Ente.0319	CPS.L190	CPS.L174	CPS.L130	missing	missing	missing
GCF_001631275.1	ASM163127v1	Enterobacter_hormaechei	Enterobacter	Enterobacter	Enterobacter_hormaechei	Enterobacter_hormaechei	299766	clinical	USA	Homo sapiens	Bloodstream infection	NULL	NULL	GN05420	Ente.0320	missing	missing	missing	missing	missing	missing
GCF_001631365.1	ASM163136v1	Enterobacter_cloacae	Enterobacter	Enterobacter	Enterobacter_cloacae	Enterobacter_cloacae_C2	69219	clinical	USA	Homo sapiens	Bloodstream infection	NULL	NULL	GN05902	Ente.0321	CPS.L244	CPS.L198	CPS.L144	missing	missing	missing
GCF_001631385.1	ASM163138v1	Enterobacter_asburiae	Enterobacter	Enterobacter	Enterobacter_asburiae	Enterobacter_asburiae	61645	clinical	USA	Homo sapiens	Bloodstream infection	NULL	NULL	GN05598	Ente.0322	CPS.L245	CPS.L148	CPS.L53	missing	missing	missing
GCF_001631405.1	ASM163140v1	Enterobacter_hormaechei	Enterobacter	Enterobacter	Enterobacter_hormaechei	Enterobacter_hormaechei	299766	clinical	USA	Homo sapiens	Bloodstream infection	NULL	NULL	GN05631	Ente.0323	CPS.L246	CPS.L216	CPS.L95	missing	missing	missing
GCF_001631425.1	ASM163142v1	Enterobacter_hormaechei	Enterobacter	Enterobacter	Enterobacter_hormaechei	Enterobacter_hormaechei	299766	clinical	USA	Homo sapiens	Bloodstream infection	NULL	NULL	GN04697	Ente.0040	CPS.L129	CPS.L117	CPS.L90	missing	missing	missing
GCF_001631445.1	ASM163144v1	Enterobacter_cloacae	Enterobacter	Enterobacter	Enterobacter_unknown	Enterobacter_unknown_C5	1820021	clinical	USA	Homo sapiens	Bloodstream infection	NULL	NULL	GN05526	Ente.0324	CPS.L247	CPS.L217	CPS.L127	missing	missing	missing
GCF_001631455.1	ASM163145v1	Enterobacter_hormaechei	Enterobacter	Enterobacter	Enterobacter_hormaechei	Enterobacter_hormaechei	299766	clinical	USA	Homo sapiens	Bloodstream infection	NULL	NULL	GN06257	Ente.0325	CPS.L129	CPS.L117	CPS.L90	missing	missing	missing
GCF_001631485.1	ASM163148v1	Enterobacter_hormaechei	Enterobacter	Enterobacter	Enterobacter_hormaechei	Enterobacter_hormaechei	299766	clinical	USA	Homo sapiens	Bloodstream infection	NULL	NULL	GN06223	Ente.0040	CPS.L129	CPS.L117	CPS.L90	missing	missing	missing
GCF_001631505.1	ASM163150v1	Enterobacter_hormaechei	Enterobacter	Enterobacter	Enterobacter_hormaechei	Enterobacter_hormaechei	299766	clinical	USA	Homo sapiens	Bloodstream infection	NULL	NULL	GN05643	Ente.0326	missing	missing	missing	missing	missing	missing
GCF_001631525.1	ASM163152v1	Enterobacter_kobei	Enterobacter	Enterobacter	Enterobacter_kobei	Enterobacter_kobei	208224	clinical	USA	Homo sapiens	Bloodstream infection	NULL	NULL	GN05680	Ente.0327	missing	missing	missing	missing	missing	missing
GCF_001631535.1	ASM163153v1	Enterobacter_cloacae	Enterobacter	Enterobacter	Enterobacter_cloacae	Enterobacter_cloacae_C1	1812935	clinical	USA	Homo sapiens	Bloodstream infection	NULL	NULL	GN04673	Ente.0328	CPS.L208	CPS.L191	CPS.L109	missing	missing	missing
GCF_001631555.1	ASM163155v1	Enterobacter_ludwigii	Enterobacter	Enterobacter	Enterobacter_ludwigii	Enterobacter_ludwigii	299767	clinical	USA	Homo sapiens	Bloodstream infection	NULL	NULL	GN04920	Ente.0329	CPS.L213	CPS.L195	CPS.L142	missing	missing	missing
GCF_001631615.1	ASM163161v1	Enterobacter_hormaechei	Enterobacter	Enterobacter	Enterobacter_hormaechei	Enterobacter_hormaechei	299766	clinical	USA	Homo sapiens	Bloodstream infection	NULL	NULL	GN05811	Ente.0075	CPS.L136	CPS.L124	CPS.L90	missing	missing	missing
GCF_001631685.1	ASM163168v1	Enterobacter_hormaechei	Enterobacter	Enterobacter	Enterobacter_hormaechei	Enterobacter_hormaechei	299766	clinical	USA	Homo sapiens	Bloodstream infection	NULL	NULL	GN04892	Ente.0154	NA	NA	NA	missing	missing	missing
GCF_001631695.1	ASM163169v1	Enterobacter_cloacae	Enterobacter	Enterobacter	Enterobacter_cloacae	Enterobacter_cloacae_C1	1812935	clinical	USA	Homo sapiens	Bloodstream infection	NULL	NULL	GN04609	Ente.0330	CPS.L142	CPS.L130	CPS.L103	missing	missing	missing
GCF_001631745.1	ASM163174v1	Enterobacter_cloacae	Enterobacter	Enterobacter	Enterobacter_cloacae	Enterobacter_cloacae_C1	1812935	clinical	USA	Homo sapiens	Bloodstream infection	NULL	NULL	GN06520	Ente.0331	CPS.L142	CPS.L130	CPS.L103	missing	missing	missing
GCF_001631805.1	ASM163180v1	Enterobacter_cloacae	Enterobacter	Enterobacter	Enterobacter_hormaechei	Enterobacter_hormaechei	1820023	clinical	USA	Homo sapiens	Bloodstream infection	NULL	NULL	GN06232	Ente.0332	CPS.L137	CPS.L125	CPS.L95	missing	missing	missing
GCF_001631835.1	ASM163183v1	Enterobacter_hormaechei	Enterobacter	Enterobacter	Enterobacter_hormaechei	Enterobacter_hormaechei	299766	clinical	USA	Homo sapiens	Bloodstream infection	NULL	NULL	GN05698	Ente.0326	missing	missing	missing	missing	missing	missing
GCF_001631885.1	ASM163188v1	Enterobacter_asburiae	Enterobacter	Enterobacter	Enterobacter_asburiae	Enterobacter_asburiae	61645	clinical	USA	Homo sapiens	Bloodstream infection	NULL	NULL	GN06315	Ente.0333	CPS.L211	CPS.L194	CPS.L141	missing	missing	missing
GCF_001631925.1	ASM163192v1	Enterobacter_hormaechei	Enterobacter	Enterobacter	Enterobacter_hormaechei	Enterobacter_hormaechei	299766	clinical	USA	Homo sapiens	Bloodstream infection	NULL	NULL	GN06275	Ente.0334	CPS.L137	CPS.L125	CPS.L95	missing	missing	missing
GCF_001641445.1	ASM164144v1	Enterobacter_cloacae	Enterobacter	Enterobacter	Enterobacter_hormaechei	Enterobacter_hormaechei	550	environmental/other	USA: Alachua County, Florida	Bos taurus	NULL	feces	NULL	KCJK1735	Ente.0335	missing	missing	missing	missing	missing	missing
GCF_001641585.1	ASM164158v1	Enterobacter_cloacae	Enterobacter	Enterobacter	Enterobacter_hormaechei	Enterobacter_hormaechei	550	environmental/other	USA: Alachua County, Florida	Bos taurus	NULL	feces	NULL	KCJK1725	Ente.0335	missing	missing	missing	missing	missing	missing
GCF_001643165.1	ASM164316v1	Enterobacter_xiangfangensis	Enterobacter	Enterobacter	Enterobacter_hormaechei	Enterobacter_hormaechei	1296536	clinical	India: Chandigarh, IMTECH	Homo sapiens	NULL	Stool	NULL	RDT3	Ente.0336	missing	missing	missing	missing	missing	missing
GCF_001653545.1	ASM165354v1	Enterobacter_cloacae	Enterobacter	Enterobacter	Enterobacter_hormaechei	Enterobacter_hormaechei	550	environmental/other	Portugal: Lisbon	NULL	NULL	Vegetable	NULL	INSali2	Ente.0337	CPS.L203	CPS.L186	CPS.L138	missing	missing	missing
GCF_001653625.1	ASM165362v1	Enterobacter_cloacae	Enterobacter	Enterobacter	Enterobacter_hormaechei	Enterobacter_hormaechei	550	environmental/other	Portugal: Lisbon	NULL	NULL	Vegetable	NULL	INSali10	Ente.0338	NA	NA	NA	missing	missing	missing
GCF_001654845.1	EsoBAA2102_DRAFTv1	Enterobacter_soli	Enterobacter	Enterobacter	Enterobacter_soli	Enterobacter_soli	1354262	environmental/other	Peru	NULL	NULL	soil	NULL	ATCC BAA-2102	Ente.0004	CPS.L126	CPS.L114	CPS.L90	missing	missing	missing
GCF_001661155.1	ASM166115v1	Enterobacter_asburiae	Enterobacter	Enterobacter	Enterobacter_asburiae	Enterobacter_asburiae	61645	environmental/other	USA: Tennessee	NULL	NULL	NULL	NULL	EA_75	Ente.0339	CPS.L248	CPS.L218	CPS.L153	missing	missing	missing
GCF_001662855.1	ASM166285v1	Enterobacter_cloacae	Enterobacter	Enterobacter	Enterobacter_hormaechei	Enterobacter_hormaechei	550	environmental/other	India:Nagpur	buffalo	NULL	NULL	NULL	ND22	Ente.0340	missing	missing	missing	missing	missing	missing
GCF_001663525.1	ASM166352v1	Enterobacter_asburiae	Enterobacter	Enterobacter	Enterobacter_asburiae	Enterobacter_asburiae	61645	environmental/other	India: Sundarban	NULL	NULL	biofouled membrane	NULL	EGD_AQ_BF12	Ente.0085	CPS.L208	CPS.L191	CPS.L109	missing	missing	missing
GCF_001675835.1	CLC Genomics Workbench	Enterobacter_asburiae	Enterobacter	Enterobacter	Enterobacter_cloacae	Enterobacter_cloacae_C1	61645	environmental/other	Oman: Muscat	Phoenix dactylifera	NULL	roots	NULL	PDA134	Ente.0341	CPS.L249	CPS.L219	CPS.L154	missing	missing	missing
GCF_001698955.1	ASM169895v1	Enterobacter_ludwigii	Enterobacter	Enterobacter	Enterobacter_ludwigii	Enterobacter_ludwigii	299767	environmental/other	Australia: Melbourne	Carpobrotus rossii	NULL	rhizosphere	NULL	NCR3	Ente.0342	CPS.L186	CPS.L171	CPS.L94	missing	missing	missing
GCF_001719105.1	ASM171910v1	Enterobacter_sp.	Enterobacter	Enterobacter	Enterobacter_asburiae	Enterobacter_asburiae	1868135	unknown	unknown	unknown	unknown	unknown	unknown	unknown	Ente.0343	CPS.L248	CPS.L218	CPS.L153	missing	missing	missing
GCF_001729705.1	ASM172970v1	Enterobacter_hormaechei	Enterobacter	Enterobacter	Enterobacter_hormaechei	Enterobacter_hormaechei	301102	clinical	Germany	Homo sapiens	missing	missing	NULL	DSM 16687	Ente.0145	CPS.L138	CPS.L126	CPS.L99	missing	missing	missing
GCF_001729725.1	ASM172972v1	Enterobacter_hormaechei	Enterobacter	Enterobacter	Enterobacter_hormaechei	Enterobacter_hormaechei	299766	clinical	Belgium	Homo sapiens	missing	wound	NULL	DSM 16691	Ente.0258	CPS.L216	CPS.L196	CPS.L143	missing	missing	missing
GCF_001729745.1	ASM172974v1	Enterobacter_cloacae	Enterobacter	Enterobacter	Enterobacter_hormaechei	Enterobacter_hormaechei	1812934	clinical	Germany	Homo sapiens	missing	missing	NULL	DSM 14563	Ente.0344	CPS.L250	CPS.L220	CPS.L155	missing	missing	missing
GCF_001729765.1	ASM172976v1	Enterobacter_kobei	Enterobacter	Enterobacter	Enterobacter_kobei	Enterobacter_kobei	208224	clinical	Japan	Homo sapiens	missing	blood	NULL	DSM 13645	Ente.0345	CPS.L251	CPS.L117	CPS.L90	missing	missing	missing
GCF_001729785.1	ASM172978v1	Enterobacter_xiangfangensis	Enterobacter	Enterobacter	Enterobacter_hormaechei	Enterobacter_hormaechei	1296536	clinical	China	Homo sapiens	missing	missing	NULL	LMG27195	Ente.0346	missing	missing	missing	missing	missing	missing
GCF_001729805.1	ASM172980v1	Enterobacter_cloacae	Enterobacter	Enterobacter	Enterobacter_cloacae	Enterobacter_cloacae_C1	1812935	clinical	Germany	Homo sapiens	missing	missing	NULL	DSM 16690	Ente.0347	CPS.L207	CPS.L190	CPS.L115	missing	missing	missing
GCF_001742765.1	ASM174276v1	Enterobacter_sp.	Enterobacter	Enterobacter	Enterobacter_unknown	Enterobacter_unknown_C1	1888167	unknown	unknown	unknown	unknown	unknown	unknown	unknown	Ente.0348	missing	missing	missing	missing	missing	missing
GCF_001743375.1	ASM174337v1	Enterobacter_sp.	Enterobacter	Enterobacter	Enterobacter_bugandensis	Enterobacter_bugandensis	1841143	unknown	unknown	unknown	unknown	unknown	unknown	unknown	Ente.0349	CPS.L153	CPS.L140	CPS.L111	missing	missing	missing
GCF_001743385.1	ASM174338v1	Enterobacter_sp.	Enterobacter	Enterobacter	Enterobacter_bugandensis	Enterobacter_bugandensis	1841144	unknown	unknown	unknown	unknown	unknown	unknown	unknown	Ente.0349	CPS.L153	CPS.L140	CPS.L111	missing	missing	missing
GCF_001750725.1	ASM175072v1	Enterobacter_ludwigii	Enterobacter	Enterobacter	Enterobacter_ludwigii	Enterobacter_ludwigii	299767	clinical	NULL	Homo sapiens	NULL	NULL	NULL	EN-119	Ente.0079	CPS.L145	CPS.L131	CPS.L104	missing	missing	missing
GCF_001807145.1	ASM180714v1	Enterobacter_sp.	Enterobacter	Enterobacter	Enterobacter_cloacae	Enterobacter_cloacae_C1	1581111	unknown	unknown	unknown	unknown	unknown	unknown	unknown	Ente.0350	CPS.L154	CPS.L141	CPS.L112	missing	missing	missing
GCF_001809025.1	ASM180902v1	Enterobacter_sp.	Klebsiella	Klebsiella,Raoultella	Klebsiella_oxytoca	Klebsiella_oxytoca	1715020	unknown	unknown	unknown	unknown	unknown	unknown	unknown	Kleb.0547	NA	NA	NA	missing	missing	missing
GCF_001858135.1	ASM185813v1	Enterobacter_cloacae	Enterobacter	Enterobacter	Enterobacter_cloacae	Enterobacter_cloacae_C1	1812935	clinical	Malaysia	Homo sapiens	NULL	Dental Plaque	NULL	R8E	Ente.0351	CPS.L147	CPS.L134	CPS.L107	missing	missing	missing
GCF_001858285.1	ASM185828v1	Enterobacter_cloacae	Enterobacter	Enterobacter	Enterobacter_cloacae	Enterobacter_cloacae_C1	1812935	clinical	Malaysia	Homo sapiens	NULL	Dental Plaque	NULL	R2A	Ente.0351	CPS.L147	CPS.L134	CPS.L107	missing	missing	missing
GCF_001874505.1	ASM187450v1	Enterobacter_hormaechei	Enterobacter	Enterobacter	Enterobacter_hormaechei	Enterobacter_hormaechei	158836	clinical	USA:Virginia	Homo sapiens	NULL	Perirectal	NULL	CAV1176	Ente.0047	missing	missing	missing	missing	missing	missing
GCF_001875655.1	ASM187565v1	Enterobacter_hormaechei	Enterobacter	Enterobacter	Enterobacter_hormaechei	Enterobacter_hormaechei	888063	environmental/other	NULL	NULL	NULL	NULL	NULL	ATCC 49162	Ente.0003	missing	missing	missing	missing	missing	missing
GCF_001887225.1	ASM188722v1	Enterobacter_kobei	Enterobacter	Enterobacter	Enterobacter_kobei	Enterobacter_kobei	208224	environmental/other	China: Beihai, Guangxi province	NULL	NULL	NULL	NULL	BH-18	Ente.0352	CPS.L193	CPS.L177	CPS.L132	missing	missing	missing
GCF_001922365.1	ASM192236v1	Enterobacter_cloacae	Enterobacter	Enterobacter	Enterobacter_hormaechei	Enterobacter_hormaechei	550	clinical	missing	missing	missing	missing	NULL	AR_0002	Ente.0046	CPS.L129	CPS.L117	CPS.L90	missing	missing	missing
GCF_001938425.1	ASM193842v1	Enterobacter_cloacae	Enterobacter	Enterobacter	Enterobacter_hormaechei	Enterobacter_hormaechei	550	clinical	China: Sichuan, Chengdu	Homo sapiens	NULL	NULL	NULL	WCHEClY2402	Ente.0353	missing	missing	missing	missing	missing	missing
GCF_001938435.1	ASM193843v1	Enterobacter_cloacae	Enterobacter	Enterobacter	Enterobacter_hormaechei	Enterobacter_hormaechei	550	clinical	China: Sichuan, Chengdu	Homo sapiens	NULL	NULL	NULL	WCHEClY2403	Ente.0353	missing	missing	missing	missing	missing	missing
GCF_001984805.1	ASM198480v1	Enterobacter_cloacae	Enterobacter	Enterobacter	Enterobacter_hormaechei	Enterobacter_hormaechei	550	clinical	China: Chengdu, Sichuan	Homo sapiens	Pancreatitis	Blood	NULL	WCHECl-14653	Ente.0353	missing	missing	missing	missing	missing	missing
GCF_001984825.1	ASM198482v1	Enterobacter_cloacae	Enterobacter	Enterobacter	Enterobacter_unknown	Enterobacter_unknown_C7	550	clinical	China: Chengdu, Sichuan	Homo sapiens	liver cirrhosis, cholecystitis	Blood	NULL	WCHECl-C4	Ente.0354	CPS.L158	CPS.L145	CPS.L114	missing	missing	missing
GCF_001997105.1	ASM199710v1	Enterobacter_cloacae	Enterobacter	Enterobacter	Enterobacter_cloacae	Enterobacter_cloacae_C2	550	clinical	missing	missing	missing	missing	NULL	ATCC 13047	Ente.0001	CPS.L123	CPS.L111	CPS.L87	missing	missing	missing
GCF_002007805.1	ASM200780v1	Enterobacter_cloacae	Enterobacter	Enterobacter	Enterobacter_cloacae	Enterobacter_cloacae_C1	550	environmental/other	China:Shandong	NULL	NULL	sewage water	NULL	R11	Ente.0311	CPS.L241	CPS.L213	CPS.L152	missing	missing	missing
GCF_002018415.1	ASM201841v1	Enterobacter_cloacae	Enterobacter	Enterobacter	Enterobacter_kobei	Enterobacter_kobei	550	environmental/other	Brazil: Sao Paulo	NULL	NULL	Seawater	NULL	ICBECLAM6	Ente.0355	NA	NA	NA	missing	missing	missing
GCF_002022405.1	ASM202240v1	Enterobacter_ludwigii	Enterobacter	Enterobacter	Enterobacter_ludwigii	Enterobacter_ludwigii	299767	environmental/other	missing	not collected	NULL	rhizosphere	NULL	A3203	Ente.0356	CPS.L252	CPS.L221	CPS.L113	missing	missing	missing
GCF_002025685.1	ASM202568v1	Enterobacter_cloacae	Enterobacter	Enterobacter	Enterobacter_ludwigii	Enterobacter_ludwigii	550	environmental/other	USA:Boston	Zea mays	NULL	root	NULL	AA4	Ente.0357	CPS.L157	CPS.L144	CPS.L113	missing	missing	missing
GCF_002055735.1	ASM205573v1	Enterobacter_cloacae	Enterobacter	Enterobacter	Enterobacter_hormaechei	Enterobacter_hormaechei	550	clinical	missing	missing	missing	missing	NULL	AR_0065	Ente.0040	CPS.L129	CPS.L117	CPS.L90	missing	missing	missing
GCF_002072125.1	ASM207212v1	Enterobacter_cancerogenus	Enterobacter	Enterobacter	Enterobacter_unknown	Other	69218	environmental/other	India: Rajasthan, Khetri	NULL	NULL	Soil	NULL	C9	Ente.0358	CPS.L154	CPS.L141	CPS.L112	missing	missing	missing
GCF_002086975.1	ASM208697v1	Enterobacter_cloacae	Enterobacter	Enterobacter	Enterobacter_cloacae	Enterobacter_cloacae_C2	336306	environmental/other	United Kingdom: London market	NULL	NULL	ghanaian yam	NULL	CAPREX_E7	Ente.0359	CPS.L189	CPS.L173	CPS.L129	missing	missing	missing
GCF_002087055.1	ASM208705v1	Enterobacter_cloacae	Enterobacter	Enterobacter	Enterobacter_cloacae	Enterobacter_cloacae_C2	336306	environmental/other	United Kingdom: London	NULL	NULL	ghanaian yam	NULL	CAPREX E2-2	Ente.0359	CPS.L189	CPS.L173	CPS.L129	missing	missing	missing
GCF_002087625.1	ASM208762v1	Enterobacter_cloacae	Enterobacter	Enterobacter	Enterobacter_hormaechei	Enterobacter_hormaechei	550	clinical	USA: MO	Homo sapiens	missing	urine	missing	OS_04_026_-1	Ente.0040	CPS.L129	CPS.L117	CPS.L90	missing	missing	missing
GCF_002145455.1	ASM214545v1	Enterobacter_kobei	Enterobacter	Enterobacter	Enterobacter_unknown	Enterobacter_unknown_C7	208224	clinical	Brazil: Amazon	Homo sapiens	NULL	feces	NULL	EkBL-II-14(1)	Ente.0135	CPS.L158	CPS.L145	CPS.L114	missing	missing	missing
GCF_002148625.1	ASM214862v1	Enterobacter_sp.	Enterobacter	Enterobacter	Enterobacter_ludwigii	Enterobacter_ludwigii	1903627	unknown	unknown	unknown	unknown	unknown	unknown	unknown	Ente.0360	CPS.L173	CPS.L159	CPS.L123	missing	missing	missing
GCF_002151825.1	ASM215182v1	Enterobacter_cloacae	Enterobacter	Enterobacter	Enterobacter_hormaechei	Enterobacter_hormaechei	550	clinical	USA: Massachusetts, Boston	Homo sapiens	missing	Blood	missing	BWH71	Ente.0361	CPS.L166	CPS.L153	CPS.L113	missing	missing	missing
GCF_002151855.1	ASM215185v1	Enterobacter_cloacae	Enterobacter	Enterobacter	Enterobacter_cloacae	Enterobacter_cloacae_C1	550	clinical	USA: Massachusetts, Boston	Homo sapiens	missing	missing	missing	MGH132	Ente.0176	CPS.L147	CPS.L134	CPS.L107	missing	missing	missing
GCF_002151865.1	ASM215186v1	Enterobacter_cloacae	Enterobacter	Enterobacter	Enterobacter_hormaechei	Enterobacter_hormaechei	550	clinical	USA: Massachusetts, Boston	Homo sapiens	missing	missing	missing	MGH159	Ente.0013	missing	missing	missing	missing	missing	missing
GCF_002151875.1	ASM215187v1	Enterobacter_cloacae	Enterobacter	Enterobacter	Enterobacter_ludwigii	Enterobacter_ludwigii	550	clinical	USA: Massachusetts, Boston	Homo sapiens	missing	missing	missing	MGH160	Ente.0362	NA	NA	NA	missing	missing	missing
GCF_002151915.1	ASM215191v1	Enterobacter_cloacae	Enterobacter	Enterobacter	Enterobacter_hormaechei	Enterobacter_hormaechei	550	clinical	USA: Massachusetts, Boston	Homo sapiens	missing	missing	missing	MGH177	Ente.0013	missing	missing	missing	missing	missing	missing
GCF_002151935.1	ASM215193v1	Enterobacter_cloacae	Enterobacter	Enterobacter	Enterobacter_hormaechei	Enterobacter_hormaechei	550	clinical	USA: Massachusetts, Boston	Homo sapiens	missing	missing	missing	UCI101	Ente.0092	NA	NA	NA	missing	missing	missing
GCF_002151955.1	ASM215195v1	Enterobacter_cloacae	Enterobacter	Enterobacter	Enterobacter_kobei	Enterobacter_kobei	550	clinical	USA: Massachusetts, Boston	Homo sapiens	missing	missing	missing	MGH178	Ente.0175	CPS.L129	CPS.L117	CPS.L90	missing	missing	missing
GCF_002151965.1	ASM215196v1	Enterobacter_cloacae	Enterobacter	Enterobacter	Enterobacter_hormaechei	Enterobacter_hormaechei	550	clinical	USA: Massachusetts, Boston	Homo sapiens	missing	missing	missing	MGH184	Ente.0363	NA	NA	NA	missing	missing	missing
GCF_002152055.1	ASM215205v1	Enterobacter_cloacae	Enterobacter	Enterobacter	Enterobacter_cloacae	Enterobacter_cloacae_C2	550	clinical	USA: Massachusetts, Boston	Homo sapiens	missing	missing	missing	UCI102	Ente.0062	NA	NA	NA	missing	missing	missing
GCF_002152945.1	ASM215294v1	Enterobacter_cloacae	Enterobacter	Enterobacter	Enterobacter_hormaechei	Enterobacter_hormaechei	550	clinical	USA: Massachusetts, Boston	Homo sapiens	missing	missing	missing	MGH131	Ente.0043	CPS.L129	CPS.L117	CPS.L90	missing	missing	missing
GCF_002154845.1	ASM215484v1	Enterobacter_cloacae	Enterobacter	Enterobacter	Enterobacter_hormaechei	Enterobacter_hormaechei	550	clinical	Brazil: Sao Jose do Rio Preto	Homo sapiens	urinary tract infection	urine	NULL	SJRP/Ec2	Ente.0364	CPS.L230	CPS.L204	CPS.L147	missing	missing	missing
GCF_002154865.1	ASM215486v1	Enterobacter_cloacae	Enterobacter	Enterobacter	Enterobacter_hormaechei	Enterobacter_hormaechei	550	clinical	Brazil: Sao Jose do Rio Preto	Homo sapiens	urinary tract infection	urine	NULL	SJRP/Ec9	Ente.0365	CPS.L175	CPS.L161	CPS.L124	missing	missing	missing
GCF_002154935.1	ASM215493v1	Enterobacter_cloacae	Enterobacter	Enterobacter	Enterobacter_hormaechei	Enterobacter_hormaechei	550	clinical	Brazil: Sao Jose do Rio Preto	Homo sapiens	urinary tract infection	urine	NULL	SJRP/Ec13	Ente.0251	NA	NA	NA	missing	missing	missing
GCF_002161915.1	ASM216191v1	Enterobacter_xiangfangensis	Enterobacter	Enterobacter	Enterobacter_hormaechei	Enterobacter_hormaechei	1296536	clinical	USA	Homo sapiens	NULL	blood	NULL	41948	Ente.0046	CPS.L129	CPS.L117	CPS.L90	missing	missing	missing
GCF_002161935.1	ASM216193v1	Enterobacter_xiangfangensis	Enterobacter	Enterobacter	Enterobacter_hormaechei	Enterobacter_hormaechei	1296536	clinical	USA	Homo sapiens	NULL	blood	NULL	40884	Ente.0046	CPS.L229	CPS.L203	CPS.L90	missing	missing	missing
GCF_002162415.1	ASM216241v1	Enterobacter_cloacae	Enterobacter	Enterobacter	Enterobacter_cloacae	Enterobacter_cloacae_C1	1812935	clinical	USA	Homo sapiens	NULL	blood	NULL	41952	Ente.0366	CPS.L253	CPS.L222	CPS.L102	missing	missing	missing
GCF_002165505.1	ASM216550v1	Enterobacter_kobei	Enterobacter	Enterobacter	Enterobacter_kobei	Enterobacter_kobei	208224	clinical	China: Liaoning	Homo sapiens	abscess	abscesses	NULL	ECC3047	Ente.0367	CPS.L254	CPS.L223	CPS.L156	missing	missing	missing
GCF_002165535.1	ASM216553v1	Enterobacter_cloacae	Enterobacter	Enterobacter	Enterobacter_kobei	Enterobacter_kobei	550	clinical	China: Liaoning	Homo sapiens	penumonia	Bronchoalvelar lavage (BAL)	NULL	ECC3018	Ente.0367	CPS.L254	CPS.L223	CPS.L156	missing	missing	missing
GCF_002165545.1	ASM216554v1	Enterobacter_kobei	Enterobacter	Enterobacter	Enterobacter_kobei	Enterobacter_kobei	208224	clinical	China: Liaoning	Homo sapiens	bacteremia	blood	NULL	ECC3026	Ente.0367	CPS.L254	CPS.L223	CPS.L156	missing	missing	missing
GCF_002174155.1	ASM217415v1	Enterobacter_hormaechei	Enterobacter	Enterobacter	Enterobacter_hormaechei	Enterobacter_hormaechei	158836	clinical	USA: Massachusetts, Boston	Homo sapiens	missing	Bronchoalveolar lavage	missing	BWH70	Ente.0039	CPS.L255	CPS.L224	CPS.L90	missing	missing	missing
GCF_002177145.1	ASM217714v1	Enterobacter_xiangfangensis	Enterobacter	Enterobacter	Enterobacter_hormaechei	Enterobacter_hormaechei	1296536	clinical	USA: North Carolina	Homo sapiens	NULL	blood	NULL	ARLG-2824	Ente.0013	missing	missing	missing	missing	missing	missing
GCF_002184445.1	ASM218444v1	Enterobacter_hormaechei	Enterobacter	Enterobacter	Enterobacter_hormaechei	Enterobacter_hormaechei	299766	clinical	USA: Unknown	Homo sapiens	NULL	blood	NULL	ARLG-2980	Ente.0097	missing	missing	missing	missing	missing	missing
GCF_002184665.1	ASM218466v1	Enterobacter_xiangfangensis	Enterobacter	Enterobacter	Enterobacter_hormaechei	Enterobacter_hormaechei	1296536	clinical	USA: Unknown	Homo sapiens	NULL	blood	NULL	ARLG-2974	Ente.0013	missing	missing	missing	missing	missing	missing
GCF_002184675.1	ASM218467v1	Enterobacter_cloacae	Enterobacter	Enterobacter	Enterobacter_cloacae	Enterobacter_cloacae_C1	1812935	clinical	USA: Unknown	Homo sapiens	NULL	blood	NULL	ARLG-2968	Ente.0368	CPS.L130	CPS.L118	CPS.L93	missing	missing	missing
GCF_002185225.1	ASM218522v1	Enterobacter_asburiae	Enterobacter	Enterobacter	Enterobacter_asburiae	Enterobacter_asburiae	61645	clinical	USA: Unknown	Homo sapiens	NULL	blood	NULL	ARLG-2979	Ente.0369	missing	missing	missing	missing	missing	missing
GCF_002185845.1	ASM218584v1	Enterobacter_xiangfangensis	Enterobacter	Enterobacter	Enterobacter_hormaechei	Enterobacter_hormaechei	1296536	clinical	USA: Unknown	Homo sapiens	NULL	blood	NULL	ARLG-2967	Ente.0013	missing	missing	missing	missing	missing	missing
GCF_002189085.1	ASM218908v1	Enterobacter_sp.	Enterobacter	Enterobacter	Enterobacter_hormaechei	Enterobacter_hormaechei	2004400	unknown	unknown	unknown	unknown	unknown	unknown	unknown	Ente.0370	NA	NA	NA	missing	missing	missing
GCF_002192355.1	ASM219235v1	Enterobacter_cloacae	Enterobacter	Enterobacter	Enterobacter_hormaechei	Enterobacter_hormaechei	550	clinical	missing	missing	missing	missing	NULL	AR_0163	Ente.0158	missing	missing	missing	missing	missing	missing
GCF_002192395.1	ASM219239v1	Enterobacter_cloacae	Enterobacter	Enterobacter	Enterobacter_hormaechei	Enterobacter_hormaechei	550	clinical	missing	missing	missing	missing	NULL	AR_0053	Ente.0046	CPS.L129	CPS.L117	CPS.L90	missing	missing	missing
GCF_002193115.1	ASM219311v1	Enterobacter_cloacae	Enterobacter	Enterobacter	Enterobacter_kobei	Enterobacter_kobei	336306	environmental/other	Australia: Sydney	NULL	NULL	Baby spinach leaves	NULL	MN73R	Ente.0371	CPS.L186	CPS.L171	CPS.L94	missing	missing	missing
GCF_002197345.1	ASM219734v1	Enterobacter_cloacae	Enterobacter	Enterobacter	Enterobacter_unknown	Enterobacter_unknown_C4	550	environmental/other	missing	NULL	NULL	isolated from a clinical multi-drug resistant Enterobacter cloacae	NULL	NULL	Ente.0372	CPS.L217	CPS.L197	CPS.L42	missing	missing	missing
GCF_002201815.1	ASM220181v1	Enterobacter_cloacae	Enterobacter	Enterobacter	Enterobacter_hormaechei	Enterobacter_hormaechei	550	clinical	missing	missing	missing	missing	NULL	AR_0050	Ente.0014	CPS.L135	CPS.L123	CPS.L98	missing	missing	missing
GCF_002204775.1	ASM220477v1	Enterobacter_cloacae	Enterobacter	Enterobacter	Enterobacter_hormaechei	Enterobacter_hormaechei	550	clinical	missing	missing	missing	missing	NULL	AR_0136	Ente.0046	CPS.L129	CPS.L117	CPS.L90	missing	missing	missing
GCF_002204935.1	ASM220493v1	Enterobacter_cloacae	Enterobacter	Enterobacter	Enterobacter_hormaechei	Enterobacter_hormaechei	1812934	clinical	Nigeria	Homo sapiens	Urogenital disease	urine	NULL	2845	Ente.0014	NA	NA	NA	missing	missing	missing
GCF_002204945.1	ASM220494v1	Enterobacter_cloacae	Enterobacter	Enterobacter	Enterobacter_hormaechei	Enterobacter_hormaechei	1812934	clinical	Nigeria	Homo sapiens	ascites	Peritoneal fluid	NULL	10_14_15	Ente.0014	NA	NA	NA	missing	missing	missing
GCF_002204955.1	ASM220495v1	Enterobacter_cloacae	Enterobacter	Enterobacter	Enterobacter_hormaechei	Enterobacter_hormaechei	1812934	clinical	Nigeria	Homo sapiens	Urogenital disease	urine	NULL	2840_1	Ente.0014	CPS.L256	CPS.L123	CPS.L98	missing	missing	missing
GCF_002204965.1	ASM220496v1	Enterobacter_cloacae	Enterobacter	Enterobacter	Enterobacter_hormaechei	Enterobacter_hormaechei	1812934	clinical	Nigeria	Homo sapiens	NULL	NULL	NULL	Q9	Ente.0014	NA	NA	NA	missing	missing	missing
GCF_002206155.2	ASM220615v2	Enterobacter_hormaechei	Enterobacter	Enterobacter	Enterobacter_unknown	Enterobacter_unknown_C6	158836	clinical	USA:DC	Homo sapiens	Bacteremia	peripheral blood	NULL	FDAARGOS_286	Ente.0159	CPS.L185	CPS.L170	CPS.L23	missing	missing	missing
GCF_002206605.1	ASM220660v1	Enterobacter_cloacae	Enterobacter	Enterobacter	Enterobacter_kobei	Enterobacter_kobei	1971395	environmental/other	USA	NULL	NULL	NULL	NULL	ECNIH6	Ente.0068	CPS.L129	CPS.L117	CPS.L90	missing	missing	missing
GCF_002208095.1	ASM220809v1	Enterobacter_cloacae	Enterobacter	Enterobacter	Enterobacter_asburiae	Enterobacter_asburiae	1915310	environmental/other	USA	NULL	NULL	NULL	NULL	ECNIH7	Ente.0373	CPS.L245	CPS.L148	CPS.L53	missing	missing	missing
GCF_002208275.1	ASM220827v1	Enterobacter_cloacae	Enterobacter	Enterobacter	Enterobacter_hormaechei	Enterobacter_hormaechei	336306	clinical	Australia: Adelaide	Homo sapiens	bacteraemia	blood culture	NULL	60830776	Ente.0374	CPS.L182	CPS.L168	CPS.L99	missing	missing	missing
GCF_002208285.1	ASM220828v1	Enterobacter_cloacae	Enterobacter	Enterobacter	Enterobacter_kobei	Enterobacter_kobei	336306	clinical	Australia: Adelaide	Homo sapiens	bacteraemia	blood culture	NULL	49530189	Ente.0027	CPS.L129	CPS.L117	CPS.L90	missing	missing	missing
GCF_002211685.1	ASM221168v1	Enterobacter_cloacae	Enterobacter	Enterobacter	Enterobacter_cloacae	Enterobacter_cloacae_C1	550	environmental/other	Switzerland:Basel	NULL	NULL	wastewater	NULL	704SK10	Ente.0375	CPS.L241	CPS.L213	CPS.L152	missing	missing	missing
GCF_002224165.1	ASM222416v1	Enterobacter_mori	Enterobacter	Enterobacter	Enterobacter_mori	Enterobacter_mori	539813	clinical	Austria: Carinthia	Homo sapiens	otitis externa	ear canal	NULL	800721-17	Ente.0376	NA	NA	NA	missing	missing	missing
GCF_002237465.1	ASM223746v1	Enterobacter_cloacae	Enterobacter	Enterobacter	Enterobacter_hormaechei	Enterobacter_hormaechei	550	clinical	Australia	Homo sapiens	NULL	endotracheal tube	NULL	MS7884A	Ente.0063	missing	missing	missing	missing	missing	missing
GCF_002239945.1	ASM223994v1	Enterobacter_hormaechei	Enterobacter	Enterobacter	Enterobacter_hormaechei	Enterobacter_hormaechei	158836	clinical	Nigeria	Homo sapiens	Sepsis	Blood	NULL	HB_Z_2180	Ente.0377	CPS.L129	CPS.L117	CPS.L90	missing	missing	missing
GCF_002239955.1	ASM223995v1	Enterobacter_cloacae	Enterobacter	Enterobacter	Enterobacter_cloacae	Enterobacter_cloacae_C2	550	clinical	Nigeria	Homo sapiens	Sepsis	Blood	NULL	HB_Z_2347	Ente.0378	CPS.L257	CPS.L225	CPS.L91	missing	missing	missing
GCF_002241015.1	ASM224101v1	Enterobacter_kobei	Enterobacter	Enterobacter	Enterobacter_kobei	Enterobacter_kobei	208224	environmental/other	Brazil: Amazon	NULL	NULL	feces	NULL	ICBEaBL-III-03(2)	Ente.0024	NA	NA	NA	missing	missing	missing
GCF_002246615.1	ASM224661v1	Enterobacter_hormaechei	Enterobacter	Enterobacter	Enterobacter_hormaechei	Enterobacter_hormaechei	299766	clinical	Thailand: Bangkok	Homo sapiens	NULL	Rectal swab	NULL	KPCRETH17	Ente.0308	missing	missing	missing	missing	missing	missing
GCF_002264065.1	ASM226406v1	Enterobacter_cloacae	Enterobacter	Enterobacter	Enterobacter_hormaechei	Enterobacter_hormaechei	550	clinical	China:Shandong	Homo sapiens	bacteremia	blood	NULL	E987	Ente.0379	CPS.L136	CPS.L124	CPS.L90	missing	missing	missing
GCF_002264125.1	ASM226412v1	Enterobacter_cloacae	Enterobacter	Enterobacter	Enterobacter_asburiae	Enterobacter_asburiae	550	clinical	China:Anhui	Homo sapiens	bacteremia	blood	NULL	EN3600	Ente.0380	CPS.L258	CPS.L226	CPS.L157	missing	missing	missing
GCF_002264185.1	ASM226418v1	Enterobacter_cloacae	Enterobacter	Enterobacter	Enterobacter_hormaechei	Enterobacter_hormaechei	550	clinical	China:Anhui	Homo sapiens	bacteremia	blood	NULL	EN3287	Ente.0381	missing	missing	missing	missing	missing	missing
GCF_002266365.1	ASM226636v1	Enterobacter_cloacae	Enterobacter	Enterobacter	Enterobacter_cloacae	Enterobacter_cloacae_C1	550	clinical	Singapore	Homo sapiens	None (screening isolate)	stool	NULL	DS23372	Ente.0382	CPS.L207	CPS.L190	CPS.L115	missing	missing	missing
GCF_002266385.1	ASM226638v1	Enterobacter_cloacae	Enterobacter	Enterobacter	Enterobacter_cloacae	Enterobacter_cloacae_C2	550	clinical	Singapore	Homo sapiens	None (screening isolate)	rectal	NULL	DS31253	Ente.0383	CPS.L186	CPS.L171	CPS.L94	missing	missing	missing
GCF_002266405.1	ASM226640v1	Enterobacter_cloacae	Enterobacter	Enterobacter	Enterobacter_unknown	Enterobacter_unknown_C4	550	clinical	Singapore	Homo sapiens	None (screening isolate)	rectal	NULL	DS2686	Ente.0384	CPS.L186	CPS.L171	CPS.L94	missing	missing	missing
GCF_002270295.1	ASM227029v1	Enterobacter_sp.	Raoultella	Klebsiella,Raoultella	Raoultella_unknown	Raoultella_unknown	559104	unknown	unknown	unknown	unknown	unknown	unknown	unknown	Kleb.0771	missing	missing	missing	missing	missing	missing
GCF_002278155.1	ASM227815v1	Enterobacter_cloacae	Enterobacter	Enterobacter	Enterobacter_cloacae	Enterobacter_cloacae_C2	550	clinical	Singapore	Homo sapiens	None (screening isolate)	rectal	NULL	DS8140	Ente.0385	CPS.L217	CPS.L197	CPS.L42	missing	missing	missing
GCF_002278165.1	ASM227816v1	Enterobacter_cloacae	Enterobacter	Enterobacter	Enterobacter_cloacae	Enterobacter_cloacae_C2	550	clinical	Singapore	Homo sapiens	None (screening isolate)	rectal	NULL	DS31788	Ente.0386	CPS.L219	CPS.L199	CPS.L88	missing	missing	missing
GCF_002278195.1	ASM227819v1	Enterobacter_cloacae	Enterobacter	Enterobacter	Enterobacter_cloacae	Enterobacter_cloacae_C2	550	clinical	Singapore	Homo sapiens	None (screening isolate)	rectal	NULL	DS25697	Ente.0383	CPS.L186	CPS.L171	CPS.L94	missing	missing	missing
GCF_002278205.1	ASM227820v1	Enterobacter_cloacae	Enterobacter	Enterobacter	Enterobacter_unknown	Enterobacter_unknown_C4	550	clinical	Singapore	Homo sapiens	None (screening isolate)	rectal	NULL	DS36577	Ente.0387	CPS.L186	CPS.L171	CPS.L94	missing	missing	missing
GCF_002278235.1	ASM227823v1	Enterobacter_cloacae	Enterobacter	Enterobacter	Enterobacter_cloacae	Enterobacter_cloacae_C2	550	clinical	Singapore	Homo sapiens	None (screening isolate)	rectal	NULL	DS17594	Ente.0388	missing	missing	missing	missing	missing	missing
GCF_002278245.1	ASM227824v1	Enterobacter_cloacae	Enterobacter	Enterobacter	Enterobacter_unknown	Enterobacter_unknown_C4	550	clinical	Singapore	Homo sapiens	None (screening isolate)	rectal	NULL	DS15987	Ente.0389	CPS.L186	CPS.L171	CPS.L94	missing	missing	missing
GCF_002278265.1	ASM227826v1	Enterobacter_cloacae	Enterobacter	Enterobacter	Enterobacter_cloacae	Enterobacter_cloacae_C2	550	clinical	Singapore	Homo sapiens	Urinary tract infection	urine	NULL	DU20756	Ente.0383	CPS.L186	CPS.L171	CPS.L94	missing	missing	missing
GCF_002278295.1	ASM227829v1	Enterobacter_cloacae	Enterobacter	Enterobacter	Enterobacter_cloacae	Enterobacter_cloacae_C2	550	clinical	Singapore	Homo sapiens	None (screening isolate)	rectal	NULL	DS11861	Ente.0385	CPS.L259	CPS.L197	CPS.L42	missing	missing	missing
GCF_002278305.1	ASM227830v1	Enterobacter_cloacae	Enterobacter	Enterobacter	Enterobacter_unknown	Enterobacter_unknown_C4	550	clinical	Singapore	Homo sapiens	None (screening isolate)	rectal	NULL	DS11005	Ente.0390	CPS.L186	CPS.L171	CPS.L94	missing	missing	missing
GCF_002278335.1	ASM227833v1	Enterobacter_cloacae	Enterobacter	Enterobacter	Enterobacter_cloacae	Enterobacter_cloacae_C1	550	clinical	Singapore	Homo sapiens	None (screening isolate)	rectal	NULL	DS8397	Ente.0391	CPS.L260	CPS.L227	CPS.L158	missing	missing	missing
GCF_002278355.1	ASM227835v1	Enterobacter_cloacae	Enterobacter	Enterobacter	Enterobacter_cloacae	Enterobacter_cloacae_C2	550	clinical	Singapore	Homo sapiens	None (screening isolate)	stool	NULL	DS9199	Ente.0392	CPS.L219	CPS.L199	CPS.L88	missing	missing	missing
GCF_002278375.1	ASM227837v1	Enterobacter_cloacae	Enterobacter	Enterobacter	Enterobacter_unknown	Enterobacter_unknown_C4	550	clinical	Singapore	Homo sapiens	None (screening isolate)	stool	NULL	DS18454	Ente.0393	CPS.L186	CPS.L171	CPS.L94	missing	missing	missing
GCF_002278385.1	ASM227838v1	Enterobacter_cloacae	Enterobacter	Enterobacter	Enterobacter_cloacae	Enterobacter_cloacae_C1	550	clinical	Singapore	Homo sapiens	None (screening isolate)	stool	NULL	DS05262	Ente.0394	CPS.L241	CPS.L213	CPS.L152	missing	missing	missing
GCF_002303275.1	ASM230327v1	Enterobacter_cloacae	Enterobacter	Enterobacter	Enterobacter_cloacae	Enterobacter_cloacae_C2	550	clinical	NULL	Homo sapiens	NULL	Stool	NULL	M12X01451	Ente.0395	CPS.L261	CPS.L228	CPS.L159	missing	missing	missing
GCF_002333465.1	ASM233346v1	Enterobacter_hormaechei	Enterobacter	Enterobacter	Enterobacter_hormaechei	Enterobacter_hormaechei	158836	clinical	missing	Homo sapiens	NULL	NULL	NULL	TUM10660	Ente.0396	NA	NA	NA	missing	missing	missing
GCF_002333485.1	ASM233348v1	Enterobacter_hormaechei	Enterobacter	Enterobacter	Enterobacter_hormaechei	Enterobacter_hormaechei	158836	clinical	missing	Homo sapiens	NULL	NULL	NULL	TUM10661	Ente.0396	NA	NA	NA	missing	missing	missing
GCF_002333505.1	ASM233350v1	Enterobacter_hormaechei	Enterobacter	Enterobacter	Enterobacter_hormaechei	Enterobacter_hormaechei	158836	clinical	missing	Homo sapiens	NULL	NULL	NULL	TUM10662	Ente.0396	NA	NA	NA	missing	missing	missing
GCF_002333525.1	ASM233352v1	Enterobacter_hormaechei	Enterobacter	Enterobacter	Enterobacter_hormaechei	Enterobacter_hormaechei	158836	clinical	missing	Homo sapiens	NULL	NULL	NULL	TUM10663	Ente.0397	NA	NA	NA	missing	missing	missing
GCF_002333545.1	ASM233354v1	Enterobacter_hormaechei	Enterobacter	Enterobacter	Enterobacter_hormaechei	Enterobacter_hormaechei	158836	clinical	missing	Homo sapiens	NULL	NULL	NULL	TUM10664	Ente.0396	NA	NA	NA	missing	missing	missing
GCF_002333565.1	ASM233356v1	Enterobacter_hormaechei	Enterobacter	Enterobacter	Enterobacter_hormaechei	Enterobacter_hormaechei	158836	clinical	missing	Homo sapiens	NULL	NULL	NULL	TUM10665	Ente.0396	NA	NA	NA	missing	missing	missing
GCF_002333585.1	ASM233358v1	Enterobacter_hormaechei	Enterobacter	Enterobacter	Enterobacter_hormaechei	Enterobacter_hormaechei	158836	clinical	missing	Homo sapiens	NULL	NULL	NULL	TUM10666	Ente.0396	NA	NA	NA	missing	missing	missing
GCF_002333605.1	ASM233360v1	Enterobacter_hormaechei	Enterobacter	Enterobacter	Enterobacter_hormaechei	Enterobacter_hormaechei	158836	clinical	missing	Homo sapiens	NULL	NULL	NULL	TUM10667	Ente.0396	NA	NA	NA	missing	missing	missing
GCF_002333625.1	ASM233362v1	Enterobacter_hormaechei	Enterobacter	Enterobacter	Enterobacter_hormaechei	Enterobacter_hormaechei	299766	clinical	missing	Homo sapiens	NULL	NULL	NULL	TUM10668	Ente.0398	NA	NA	NA	missing	missing	missing
GCF_002333645.1	ASM233364v1	Enterobacter_hormaechei	Enterobacter	Enterobacter	Enterobacter_hormaechei	Enterobacter_hormaechei	158836	clinical	missing	Homo sapiens	NULL	NULL	NULL	TUM10669	Ente.0396	NA	NA	NA	missing	missing	missing
GCF_002333665.1	ASM233366v1	Enterobacter_hormaechei	Enterobacter	Enterobacter	Enterobacter_hormaechei	Enterobacter_hormaechei	158836	clinical	missing	Homo sapiens	NULL	NULL	NULL	TUM10670	Ente.0399	NA	NA	NA	missing	missing	missing
GCF_002333685.1	ASM233368v1	Enterobacter_hormaechei	Enterobacter	Enterobacter	Enterobacter_hormaechei	Enterobacter_hormaechei	158836	clinical	missing	Homo sapiens	NULL	NULL	NULL	TUM10671	Ente.0014	NA	NA	NA	missing	missing	missing
GCF_002333705.1	ASM233370v1	Enterobacter_hormaechei	Enterobacter	Enterobacter	Enterobacter_hormaechei	Enterobacter_hormaechei	158836	clinical	missing	Homo sapiens	NULL	NULL	NULL	TUM10672	Ente.0396	NA	NA	NA	missing	missing	missing
GCF_002333725.1	ASM233372v1	Enterobacter_hormaechei	Enterobacter	Enterobacter	Enterobacter_hormaechei	Enterobacter_hormaechei	158836	clinical	missing	Homo sapiens	NULL	NULL	NULL	TUM10673	Ente.0396	NA	NA	NA	missing	missing	missing
GCF_002333745.1	ASM233374v1	Enterobacter_hormaechei	Enterobacter	Enterobacter	Enterobacter_hormaechei	Enterobacter_hormaechei	158836	clinical	missing	Homo sapiens	NULL	NULL	NULL	TUM10674	Ente.0396	NA	NA	NA	missing	missing	missing
GCF_002333765.1	ASM233376v1	Enterobacter_hormaechei	Enterobacter	Enterobacter	Enterobacter_hormaechei	Enterobacter_hormaechei	158836	clinical	missing	Homo sapiens	NULL	NULL	NULL	TUM10675	Ente.0396	NA	NA	NA	missing	missing	missing
GCF_002333785.1	ASM233378v1	Enterobacter_hormaechei	Enterobacter	Enterobacter	Enterobacter_hormaechei	Enterobacter_hormaechei	158836	clinical	missing	Homo sapiens	NULL	NULL	NULL	TUM10676	Ente.0396	NA	NA	NA	missing	missing	missing
GCF_002333805.1	ASM233380v1	Enterobacter_hormaechei	Enterobacter	Enterobacter	Enterobacter_hormaechei	Enterobacter_hormaechei	158836	clinical	missing	Homo sapiens	NULL	NULL	NULL	TUM10677	Ente.0396	NA	NA	NA	missing	missing	missing
GCF_002333825.1	ASM233382v1	Enterobacter_hormaechei	Enterobacter	Enterobacter	Enterobacter_hormaechei	Enterobacter_hormaechei	158836	clinical	missing	Homo sapiens	NULL	NULL	NULL	TUM10678	Ente.0396	NA	NA	NA	missing	missing	missing
GCF_002333845.1	ASM233384v1	Enterobacter_hormaechei	Enterobacter	Enterobacter	Enterobacter_hormaechei	Enterobacter_hormaechei	158836	clinical	missing	Homo sapiens	NULL	NULL	NULL	TUM10679	Ente.0396	NA	NA	NA	missing	missing	missing
GCF_002333865.1	ASM233386v1	Enterobacter_hormaechei	Enterobacter	Enterobacter	Enterobacter_hormaechei	Enterobacter_hormaechei	158836	clinical	missing	Homo sapiens	NULL	NULL	NULL	TUM10680	Ente.0396	NA	NA	NA	missing	missing	missing
GCF_002333885.1	ASM233388v1	Enterobacter_asburiae	Enterobacter	Enterobacter	Enterobacter_asburiae	Enterobacter_asburiae	61645	clinical	missing	Homo sapiens	NULL	NULL	NULL	TUM10682	Ente.0400	NA	NA	NA	missing	missing	missing
GCF_002333905.1	ASM233390v1	Enterobacter_hormaechei	Enterobacter	Enterobacter	Enterobacter_hormaechei	Enterobacter_hormaechei	158836	clinical	missing	Homo sapiens	NULL	NULL	NULL	TUM10683	Ente.0396	NA	NA	NA	missing	missing	missing
GCF_002333925.1	ASM233392v1	Enterobacter_hormaechei	Enterobacter	Enterobacter	Enterobacter_hormaechei	Enterobacter_hormaechei	158836	clinical	missing	Homo sapiens	NULL	NULL	NULL	TUM10684	Ente.0401	NA	NA	NA	missing	missing	missing
GCF_002333945.1	ASM233394v1	Enterobacter_hormaechei	Enterobacter	Enterobacter	Enterobacter_hormaechei	Enterobacter_hormaechei	158836	clinical	missing	Homo sapiens	NULL	NULL	NULL	TUM10685	Ente.0401	NA	NA	NA	missing	missing	missing
GCF_002333965.1	ASM233396v1	Enterobacter_hormaechei	Enterobacter	Enterobacter	Enterobacter_hormaechei	Enterobacter_hormaechei	158836	clinical	missing	Homo sapiens	NULL	NULL	NULL	TUM10686	Ente.0396	NA	NA	NA	missing	missing	missing
GCF_002333985.1	ASM233398v1	Enterobacter_hormaechei	Enterobacter	Enterobacter	Enterobacter_hormaechei	Enterobacter_hormaechei	158836	clinical	missing	Homo sapiens	NULL	NULL	NULL	TUM10687	Ente.0396	NA	NA	NA	missing	missing	missing
GCF_002334005.1	ASM233400v1	Enterobacter_asburiae	Enterobacter	Enterobacter	Enterobacter_asburiae	Enterobacter_asburiae	61645	clinical	missing	Homo sapiens	NULL	NULL	NULL	TUM10688	Ente.0400	NA	NA	NA	missing	missing	missing
GCF_002334025.1	ASM233402v1	Enterobacter_hormaechei	Enterobacter	Enterobacter	Enterobacter_hormaechei	Enterobacter_hormaechei	158836	clinical	missing	Homo sapiens	NULL	NULL	NULL	TUM10689	Ente.0014	NA	NA	NA	missing	missing	missing
GCF_002334045.1	ASM233404v1	Enterobacter_hormaechei	Enterobacter	Enterobacter	Enterobacter_hormaechei	Enterobacter_hormaechei	158836	clinical	missing	Homo sapiens	NULL	NULL	NULL	TUM10690	Ente.0396	NA	NA	NA	missing	missing	missing
GCF_002334065.1	ASM233406v1	Enterobacter_hormaechei	Enterobacter	Enterobacter	Enterobacter_hormaechei	Enterobacter_hormaechei	158836	clinical	missing	Homo sapiens	NULL	NULL	NULL	TUM10691	Ente.0396	NA	NA	NA	missing	missing	missing
GCF_002334085.1	ASM233408v1	Enterobacter_hormaechei	Enterobacter	Enterobacter	Enterobacter_hormaechei	Enterobacter_hormaechei	158836	clinical	missing	Homo sapiens	NULL	NULL	NULL	TUM10692	Ente.0396	NA	NA	NA	missing	missing	missing
GCF_002334105.1	ASM233410v1	Enterobacter_hormaechei	Enterobacter	Enterobacter	Enterobacter_hormaechei	Enterobacter_hormaechei	158836	clinical	missing	Homo sapiens	NULL	NULL	NULL	TUM10693	Ente.0396	NA	NA	NA	missing	missing	missing
GCF_002334125.1	ASM233412v1	Enterobacter_hormaechei	Enterobacter	Enterobacter	Enterobacter_hormaechei	Enterobacter_hormaechei	158836	clinical	missing	Homo sapiens	NULL	NULL	NULL	TUM10694	Ente.0396	NA	NA	NA	missing	missing	missing
GCF_002334145.1	ASM233414v1	Enterobacter_hormaechei	Enterobacter	Enterobacter	Enterobacter_hormaechei	Enterobacter_hormaechei	158836	clinical	missing	Homo sapiens	NULL	NULL	NULL	TUM10695	Ente.0396	NA	NA	NA	missing	missing	missing
GCF_002334165.1	ASM233416v1	Enterobacter_hormaechei	Enterobacter	Enterobacter	Enterobacter_hormaechei	Enterobacter_hormaechei	158836	clinical	missing	Homo sapiens	NULL	NULL	NULL	TUM10696	Ente.0396	NA	NA	NA	missing	missing	missing
GCF_002334185.1	ASM233418v1	Enterobacter_hormaechei	Enterobacter	Enterobacter	Enterobacter_hormaechei	Enterobacter_hormaechei	158836	clinical	missing	Homo sapiens	NULL	NULL	NULL	TUM10697	Ente.0396	NA	NA	NA	missing	missing	missing
GCF_002334205.1	ASM233420v1	Enterobacter_hormaechei	Enterobacter	Enterobacter	Enterobacter_hormaechei	Enterobacter_hormaechei	158836	clinical	missing	Homo sapiens	NULL	NULL	NULL	TUM10699	Ente.0014	CPS.L262	CPS.L123	CPS.L98	missing	missing	missing
GCF_002334225.1	ASM233422v1	Enterobacter_hormaechei	Enterobacter	Enterobacter	Enterobacter_asburiae	Enterobacter_asburiae	158836	clinical	missing	Homo sapiens	NULL	NULL	NULL	TUM10887	Ente.0400	NA	NA	NA	missing	missing	missing
GCF_002334245.1	ASM233424v1	Enterobacter_hormaechei	Enterobacter	Enterobacter	Enterobacter_hormaechei	Enterobacter_hormaechei	158836	clinical	missing	Homo sapiens	NULL	NULL	NULL	TUM11041	Ente.0014	NA	NA	NA	missing	missing	missing
GCF_002334265.1	ASM233426v1	Enterobacter_hormaechei	Enterobacter	Enterobacter	Enterobacter_hormaechei	Enterobacter_hormaechei	158836	clinical	missing	Homo sapiens	NULL	NULL	NULL	TUM11042	Ente.0014	NA	NA	NA	missing	missing	missing
GCF_002334285.1	ASM233428v1	Enterobacter_hormaechei	Enterobacter	Enterobacter	Enterobacter_hormaechei	Enterobacter_hormaechei	158836	clinical	missing	Homo sapiens	NULL	NULL	NULL	TUM11043	Ente.0014	CPS.L262	CPS.L123	CPS.L98	missing	missing	missing
GCF_002334305.1	ASM233430v1	Enterobacter_hormaechei	Enterobacter	Enterobacter	Enterobacter_hormaechei	Enterobacter_hormaechei	158836	clinical	missing	Homo sapiens	NULL	NULL	NULL	TUM11044	Ente.0014	NA	NA	NA	missing	missing	missing
GCF_002334325.1	ASM233432v1	Enterobacter_hormaechei	Enterobacter	Enterobacter	Enterobacter_hormaechei	Enterobacter_hormaechei	158836	clinical	missing	Homo sapiens	NULL	NULL	NULL	TUM11045	Ente.0014	NA	NA	NA	missing	missing	missing
GCF_002334345.1	ASM233434v1	Enterobacter_hormaechei	Enterobacter	Enterobacter	Enterobacter_hormaechei	Enterobacter_hormaechei	158836	clinical	missing	Homo sapiens	NULL	NULL	NULL	TUM11046	Ente.0014	NA	NA	NA	missing	missing	missing
GCF_002334365.1	ASM233436v1	Enterobacter_hormaechei	Enterobacter	Enterobacter	Enterobacter_hormaechei	Enterobacter_hormaechei	158836	clinical	missing	Homo sapiens	NULL	NULL	NULL	TUM11047	Ente.0014	NA	NA	NA	missing	missing	missing
GCF_002334385.1	ASM233438v1	Enterobacter_hormaechei	Enterobacter	Enterobacter	Enterobacter_hormaechei	Enterobacter_hormaechei	158836	clinical	missing	Homo sapiens	NULL	NULL	NULL	TUM11048	Ente.0014	NA	NA	NA	missing	missing	missing
GCF_002334405.1	ASM233440v1	Enterobacter_hormaechei	Enterobacter	Enterobacter	Enterobacter_hormaechei	Enterobacter_hormaechei	158836	clinical	missing	Homo sapiens	NULL	NULL	NULL	TUM11049	Ente.0014	NA	NA	NA	missing	missing	missing
GCF_002334425.1	ASM233442v1	Enterobacter_hormaechei	Enterobacter	Enterobacter	Enterobacter_hormaechei	Enterobacter_hormaechei	158836	clinical	missing	Homo sapiens	NULL	NULL	NULL	TUM11050	Ente.0014	NA	NA	NA	missing	missing	missing
GCF_002334445.1	ASM233444v1	Enterobacter_hormaechei	Enterobacter	Enterobacter	Enterobacter_hormaechei	Enterobacter_hormaechei	158836	clinical	missing	Homo sapiens	NULL	NULL	NULL	TUM11051	Ente.0402	NA	NA	NA	missing	missing	missing
GCF_002334465.1	ASM233446v1	Enterobacter_hormaechei	Enterobacter	Enterobacter	Enterobacter_hormaechei	Enterobacter_hormaechei	158836	clinical	missing	Homo sapiens	NULL	NULL	NULL	TUM11053	Ente.0014	NA	NA	NA	missing	missing	missing
GCF_002334485.1	ASM233448v1	Enterobacter_hormaechei	Enterobacter	Enterobacter	Enterobacter_hormaechei	Enterobacter_hormaechei	299766	clinical	missing	Homo sapiens	NULL	NULL	NULL	TUM11055	Ente.0403	missing	missing	missing	missing	missing	missing
GCF_002334505.1	ASM233450v1	Enterobacter_hormaechei	Enterobacter	Enterobacter	Enterobacter_hormaechei	Enterobacter_hormaechei	299766	clinical	missing	Homo sapiens	NULL	NULL	NULL	TUM11057	Ente.0403	missing	missing	missing	missing	missing	missing
GCF_002334525.1	ASM233452v1	Enterobacter_hormaechei	Enterobacter	Enterobacter	Enterobacter_hormaechei	Enterobacter_hormaechei	299766	clinical	missing	Homo sapiens	NULL	NULL	NULL	TUM11058	Ente.0403	missing	missing	missing	missing	missing	missing
GCF_002334545.1	ASM233454v1	Enterobacter_hormaechei	Enterobacter	Enterobacter	Enterobacter_hormaechei	Enterobacter_hormaechei	299766	clinical	missing	Homo sapiens	NULL	NULL	NULL	TUM11059	Ente.0403	missing	missing	missing	missing	missing	missing
GCF_002334565.1	ASM233456v1	Enterobacter_hormaechei	Enterobacter	Enterobacter	Enterobacter_hormaechei	Enterobacter_hormaechei	299766	clinical	missing	Homo sapiens	NULL	NULL	NULL	TUM11060	Ente.0403	missing	missing	missing	missing	missing	missing
GCF_002334585.1	ASM233458v1	Enterobacter_hormaechei	Enterobacter	Enterobacter	Enterobacter_hormaechei	Enterobacter_hormaechei	299766	clinical	missing	Homo sapiens	NULL	NULL	NULL	TUM11061	Ente.0404	missing	missing	missing	missing	missing	missing
GCF_002334605.1	ASM233460v1	Enterobacter_hormaechei	Enterobacter	Enterobacter	Enterobacter_hormaechei	Enterobacter_hormaechei	299766	clinical	missing	Homo sapiens	NULL	NULL	NULL	TUM11063	Ente.0403	missing	missing	missing	missing	missing	missing
GCF_002334635.1	ASM233463v1	Enterobacter_kobei	Enterobacter	Enterobacter	Enterobacter_kobei	Enterobacter_kobei	208224	clinical	missing	Homo sapiens	NULL	NULL	NULL	TUM11131	Ente.0405	CPS.L129	CPS.L117	CPS.L90	missing	missing	missing
GCF_002334665.1	ASM233466v1	Enterobacter_hormaechei	Enterobacter	Enterobacter	Enterobacter_hormaechei	Enterobacter_hormaechei	299766	clinical	missing	Homo sapiens	NULL	NULL	NULL	TUM11134	Ente.0044	CPS.L132	CPS.L120	CPS.L95	missing	missing	missing
GCF_002334705.1	ASM233470v1	Enterobacter_hormaechei	Enterobacter	Enterobacter	Enterobacter_hormaechei	Enterobacter_hormaechei	299766	clinical	missing	Homo sapiens	NULL	NULL	NULL	TUM11135	Ente.0044	CPS.L263	CPS.L125	CPS.L95	missing	missing	missing
GCF_002334725.1	ASM233472v1	Enterobacter_hormaechei	Enterobacter	Enterobacter	Enterobacter_hormaechei	Enterobacter_hormaechei	158836	clinical	missing	Homo sapiens	NULL	NULL	NULL	TUM11136	Ente.0014	NA	NA	NA	missing	missing	missing
GCF_002334745.1	ASM233474v1	Enterobacter_hormaechei	Enterobacter	Enterobacter	Enterobacter_hormaechei	Enterobacter_hormaechei	158836	clinical	missing	Homo sapiens	NULL	NULL	NULL	TUM11137	Ente.0406	NA	NA	NA	missing	missing	missing
GCF_002334765.1	ASM233476v1	Enterobacter_hormaechei	Enterobacter	Enterobacter	Enterobacter_hormaechei	Enterobacter_hormaechei	299766	clinical	missing	Homo sapiens	NULL	NULL	NULL	TUM11139	Ente.0044	CPS.L132	CPS.L120	CPS.L95	missing	missing	missing
GCF_002334785.1	ASM233478v1	Enterobacter_hormaechei	Enterobacter	Enterobacter	Enterobacter_hormaechei	Enterobacter_hormaechei	299766	clinical	missing	Homo sapiens	NULL	NULL	NULL	TUM11140	Ente.0044	CPS.L137	CPS.L125	CPS.L95	missing	missing	missing
GCF_002334805.1	ASM233480v1	Enterobacter_hormaechei	Enterobacter	Enterobacter	Enterobacter_hormaechei	Enterobacter_hormaechei	299766	clinical	missing	Homo sapiens	NULL	NULL	NULL	TUM11141	Ente.0044	CPS.L137	CPS.L125	CPS.L95	missing	missing	missing
GCF_002334825.1	ASM233482v1	Enterobacter_hormaechei	Enterobacter	Enterobacter	Enterobacter_hormaechei	Enterobacter_hormaechei	299766	clinical	missing	Homo sapiens	NULL	NULL	NULL	TUM11142	Ente.0044	CPS.L132	CPS.L120	CPS.L95	missing	missing	missing
GCF_002334845.1	ASM233484v1	Enterobacter_hormaechei	Enterobacter	Enterobacter	Enterobacter_hormaechei	Enterobacter_hormaechei	299766	clinical	missing	Homo sapiens	NULL	NULL	NULL	TUM11143	Ente.0044	CPS.L132	CPS.L120	CPS.L95	missing	missing	missing
GCF_002334865.1	ASM233486v1	Enterobacter_hormaechei	Enterobacter	Enterobacter	Enterobacter_hormaechei	Enterobacter_hormaechei	299766	clinical	missing	Homo sapiens	NULL	NULL	NULL	TUM11144	Ente.0407	CPS.L264	CPS.L229	CPS.L160	missing	missing	missing
GCF_002411645.1	ASM241164v1	Enterobacter_cloacae	Enterobacter	Enterobacter	Enterobacter_cloacae	Enterobacter_cloacae_C2	550	clinical	Ghana: Kumasi	Homo sapiens	Tuberclosis	sputum	NULL	194	Ente.0408	CPS.L123	CPS.L111	CPS.L87	missing	missing	missing
GCF_002411725.1	ASM241172v1	Enterobacter_cloacae	Enterobacter	Enterobacter	Enterobacter_cloacae	Enterobacter_cloacae_C2	550	clinical	Ghana: Kumasi	Homo sapiens	Scalp abcess	aspirate	NULL	170	Ente.0409	CPS.L217	CPS.L197	CPS.L42	missing	missing	missing
GCF_002416525.1	ASM241652v1	Enterobacter_cloacae	Enterobacter	Enterobacter	Enterobacter_hormaechei	Enterobacter_hormaechei	550	clinical	South Africa:Pretoria	Homo sapiens	missing	blood	NULL	ST-231:Ec009	Ente.0279	CPS.L166	CPS.L153	CPS.L113	missing	missing	missing
GCF_002416535.1	ASM241653v1	Enterobacter_cloacae	Enterobacter	Enterobacter	Enterobacter_hormaechei	Enterobacter_hormaechei	550	clinical	South Africa:Pretoria	Homo sapiens	missing	sputum	NULL	ST-231:Ec010	Ente.0279	CPS.L166	CPS.L153	CPS.L113	missing	missing	missing
GCF_002416545.1	ASM241654v1	Enterobacter_cloacae	Enterobacter	Enterobacter	Enterobacter_hormaechei	Enterobacter_hormaechei	550	clinical	South Africa:Pretoria	Homo sapiens	freetext diagnosis:polytrauma	missing	NULL	ST-459:Ec001	Ente.0410	CPS.L182	CPS.L168	CPS.L99	missing	missing	missing
GCF_002416795.1	ASM241679v1	Enterobacter_hormaechei	Enterobacter	Enterobacter	Enterobacter_hormaechei	Enterobacter_hormaechei	158836	clinical	South Africa:Pretoria	Homo sapiens	TB case: foot amputation	missing	NULL	KOO6	Ente.0063	missing	missing	missing	missing	missing	missing
GCF_002417005.1	ASM241700v1	Enterobacter_hormaechei	Enterobacter	Enterobacter	Enterobacter_hormaechei	Enterobacter_hormaechei	158836	clinical	South Africa:Pretoria	Homo sapiens	Post renal transplant	urine	NULL	EC015	Ente.0411	CPS.L190	CPS.L174	CPS.L130	missing	missing	missing
GCF_002417315.1	ASM241731v1	Enterobacter_hormaechei	Enterobacter	Enterobacter	Enterobacter_hormaechei	Enterobacter_hormaechei	158836	clinical	South Africa:Pretoria	Homo sapiens	TB case: AML	blood	NULL	ST-234:K063	Ente.0063	missing	missing	missing	missing	missing	missing
GCF_002510085.1	ASM251008v1	Enterobacter_hormaechei	Enterobacter	Enterobacter	Enterobacter_hormaechei	Enterobacter_hormaechei	158836	clinical	South Africa:Pretoria	Homo sapiens	missing	sputum	NULL	K130	Ente.0412	missing	missing	missing	missing	missing	missing
GCF_002528975.1	ASM252897v1	Enterobacter_cloacae	Enterobacter	Enterobacter	Enterobacter_cloacae	Enterobacter_cloacae_C2	550	environmental/other	India:Jamshedpur	NULL	NULL	lake water	NULL	DL4.3	Ente.0413	CPS.L265	CPS.L230	CPS.L161	missing	missing	missing
GCF_002529035.1	ASM252903v1	Enterobacter_cloacae	Enterobacter	Enterobacter	Enterobacter_cloacae	Enterobacter_cloacae_C2	550	clinical	India:Bhubaneswar	Homo sapiens	Urinary Tract Infection	urine	NULL	EspIMS6	Ente.0272	NA	NA	NA	missing	missing	missing
GCF_002740575.1	ASM274057v1	Enterobacter_cloacae	Enterobacter	Enterobacter	Enterobacter_hormaechei	Enterobacter_hormaechei	550	clinical	Togo: Lome	Homo sapiens	urinary track infection	urine	NULL	768	Ente.0414	missing	missing	missing	missing	missing	missing
GCF_002740595.1	ASM274059v1	Enterobacter_cloacae	Enterobacter	Enterobacter	Enterobacter_hormaechei	Enterobacter_hormaechei	550	clinical	Togo: Lome	Homo sapiens	suppuration	pus	NULL	1179	Ente.0298	missing	missing	missing	missing	missing	missing
GCF_002740875.1	ASM274087v1	Enterobacter_cloacae	Enterobacter	Enterobacter	Enterobacter_hormaechei	Enterobacter_hormaechei	550	clinical	Romania: Targu Mures	Homo sapiens	colonised	wound pus	NULL	22ES	Ente.0063	missing	missing	missing	missing	missing	missing
GCF_002749715.1	ASM274971v1	Enterobacteriaceae_bacterium	Pantoea	Erwinia,Pantoea	Pantoea_unknown	Other	1938869	unknown	unknown	unknown	unknown	unknown	unknown	unknown	Erwi.0136	CPS.L366	CPS.L314	CPS.L216	missing	missing	missing
GCF_002751815.1	ASM275181v1	Enterobacter_xiangfangensis	Enterobacter	Enterobacter	Enterobacter_hormaechei	Enterobacter_hormaechei	1296536	clinical	Togo:Lome	Homo sapiens	suppuration	pus	NULL	ECLO_616294_SO	Ente.0415	NA	NA	NA	missing	missing	missing
GCF_002751835.1	ASM275183v1	Enterobacter_cloacae	Enterobacter	Enterobacter	Enterobacter_cloacae	Enterobacter_cloacae_C2	550	clinical	Togo:Lome	Homo sapiens	urinary infection	urine	NULL	ECLO_716754_SO	Ente.0416	NA	NA	NA	missing	missing	missing
GCF_002778385.1	ASM277838v1	Enterobacter_cloacae	Enterobacter	Enterobacter	Enterobacter_hormaechei	Enterobacter_hormaechei	550	clinical	China: Haikou	Homo sapiens	Respiratory disease	sputum	NULL	EcHK001	Ente.0417	CPS.L175	CPS.L161	CPS.L124	missing	missing	missing
GCF_002785605.1	ASM278560v1	Enterobacter_cloacae	Enterobacter	Enterobacter	Enterobacter_mori	Enterobacter_mori	550	clinical	China: Hangzhou	Homo sapiens	NULL	NULL	NULL	ECC1766	Ente.0418	CPS.L266	CPS.L231	CPS.L92	missing	missing	missing
GCF_002785615.1	ASM278561v1	Enterobacter_cloacae	Enterobacter	Enterobacter	Enterobacter_cloacae	Enterobacter_cloacae_C1	550	clinical	China: Hangzhou	Homo sapiens	NULL	sputum	NULL	ECC4241	Ente.0419	CPS.L267	CPS.L232	CPS.L12	missing	missing	missing
GCF_002785645.1	ASM278564v1	Enterobacter_cloacae	Enterobacter	Enterobacter	Enterobacter_hormaechei	Enterobacter_hormaechei	550	clinical	China: Hangzhou	Homo sapiens	NULL	NULL	NULL	ECC3137	Ente.0420	CPS.L136	CPS.L124	CPS.L90	missing	missing	missing
GCF_002785655.1	ASM278565v1	Enterobacter_cloacae	Enterobacter	Enterobacter	Enterobacter_hormaechei	Enterobacter_hormaechei	550	clinical	China: Hangzhou	Homo sapiens	NULL	NULL	NULL	ECC1840	Ente.0421	CPS.L136	CPS.L124	CPS.L90	missing	missing	missing
GCF_002785665.1	ASM278566v1	Enterobacter_cloacae	Enterobacter	Enterobacter	Enterobacter_cloacae	Enterobacter_cloacae_C1	550	clinical	China: Hangzhou	Homo sapiens	NULL	sputum	NULL	ECC4240	Ente.0419	CPS.L267	CPS.L232	CPS.L12	missing	missing	missing
GCF_002785705.1	ASM278570v1	Enterobacter_cloacae	Enterobacter	Enterobacter	Enterobacter_kobei	Enterobacter_kobei	550	clinical	China: Hangzhou	Homo sapiens	NULL	sputum	NULL	ECC3408	Ente.0367	CPS.L254	CPS.L223	CPS.L156	missing	missing	missing
GCF_002785725.1	ASM278572v1	Enterobacter_cloacae	Enterobacter	Enterobacter	Enterobacter_kobei	Enterobacter_kobei	550	clinical	China: Hangzhou	Homo sapiens	NULL	sputum	NULL	ECC3402	Ente.0367	CPS.L268	CPS.L223	CPS.L156	missing	missing	missing
GCF_002785745.1	ASM278574v1	Enterobacter_cloacae	Enterobacter	Enterobacter	Enterobacter_kobei	Enterobacter_kobei	550	clinical	China: Hangzhou	Homo sapiens	NULL	sputum	NULL	ECC3382	Ente.0367	CPS.L254	CPS.L223	CPS.L156	missing	missing	missing
GCF_002785755.1	ASM278575v1	Enterobacter_cloacae	Enterobacter	Enterobacter	Enterobacter_kobei	Enterobacter_kobei	550	clinical	China: Hangzhou	Homo sapiens	NULL	sputum	NULL	ECC3380	Ente.0367	CPS.L254	CPS.L223	CPS.L156	missing	missing	missing
GCF_002785785.1	ASM278578v1	Enterobacter_cloacae	Enterobacter	Enterobacter	Enterobacter_kobei	Enterobacter_kobei	550	clinical	China: Hangzhou	Homo sapiens	NULL	NULL	NULL	ECC1875	Ente.0422	CPS.L129	CPS.L117	CPS.L90	missing	missing	missing
GCF_002785795.1	ASM278579v1	Enterobacter_cloacae	Enterobacter	Enterobacter	Enterobacter_kobei	Enterobacter_kobei	550	clinical	China: Hangzhou	Homo sapiens	NULL	urine	NULL	ECC1097	Ente.0027	CPS.L129	CPS.L117	CPS.L90	missing	missing	missing
GCF_002785805.1	ASM278580v1	Enterobacter_cloacae	Enterobacter	Enterobacter	Enterobacter_hormaechei	Enterobacter_hormaechei	550	clinical	China: Hangzhou	Homo sapiens	NULL	sputum	NULL	ECC1950	Ente.0063	missing	missing	missing	missing	missing	missing
GCF_002785845.1	ASM278584v1	Enterobacter_cloacae	Enterobacter	Enterobacter	Enterobacter_hormaechei	Enterobacter_hormaechei	550	clinical	China: Hangzhou	Homo sapiens	NULL	urine	NULL	ECC904	Ente.0154	CPS.L269	CPS.L233	CPS.L162	missing	missing	missing
GCF_002785865.1	ASM278586v1	Enterobacter_cloacae	Enterobacter	Enterobacter	Enterobacter_bugandensis	Enterobacter_bugandensis	550	clinical	China: Hangzhou	Homo sapiens	NULL	urine	NULL	ECC2572	Ente.0423	CPS.L145	CPS.L131	CPS.L104	missing	missing	missing
GCF_002785885.1	ASM278588v1	Enterobacter_cloacae	Enterobacter	Enterobacter	Enterobacter_cloacae	Enterobacter_cloacae_C1	550	clinical	China: Hangzhou	Homo sapiens	NULL	sputum	NULL	ECC4204	Ente.0419	CPS.L267	CPS.L232	CPS.L12	missing	missing	missing
GCF_002785905.1	ASM278590v1	Enterobacter_cloacae	Enterobacter	Enterobacter	Enterobacter_kobei	Enterobacter_kobei	550	clinical	China: Hangzhou	Homo sapiens	NULL	sputum	NULL	ECC3393	Ente.0367	CPS.L254	CPS.L223	CPS.L156	missing	missing	missing
GCF_002785915.1	ASM278591v1	Enterobacter_cloacae	Enterobacter	Enterobacter	Enterobacter_cloacae	Enterobacter_cloacae_C2	550	clinical	China: Hangzhou	Homo sapiens	NULL	urine	NULL	ECC2288	Ente.0424	CPS.L123	CPS.L111	CPS.L87	missing	missing	missing
GCF_002785945.1	ASM278594v1	Enterobacter_cloacae	Enterobacter	Enterobacter	Enterobacter_kobei	Enterobacter_kobei	550	clinical	China: Hangzhou	Homo sapiens	NULL	NULL	NULL	ECC1752	Ente.0027	CPS.L129	CPS.L117	CPS.L90	missing	missing	missing
GCF_002785965.1	ASM278596v1	Enterobacter_cloacae	Enterobacter	Enterobacter	Enterobacter_hormaechei	Enterobacter_hormaechei	550	clinical	China: Hangzhou	Homo sapiens	NULL	urine	NULL	ECC3422	Ente.0425	CPS.L195	CPS.L179	CPS.L134	missing	missing	missing
GCF_002787395.1	ASM278739v1	Enterobacter_sp.	Enterobacter	Enterobacter	Enterobacter_hormaechei	Enterobacter_hormaechei	2051905	unknown	unknown	unknown	unknown	unknown	unknown	unknown	Ente.0013	missing	missing	missing	missing	missing	missing
GCF_002795185.1	ASM279518v1	Enterobacter_cloacae	Enterobacter	Enterobacter	Enterobacter_hormaechei	Enterobacter_hormaechei	550	clinical	China	Homo sapiens	NULL	blood	NULL	HBY	Ente.0042	CPS.L176	CPS.L162	CPS.L125	missing	missing	missing
GCF_002797275.1	ASM279727v1	Enterobacter_cloacae	Enterobacter	Enterobacter	Enterobacter_hormaechei	Enterobacter_hormaechei	2027919	clinical	India:Faridabad	Homo sapiens	NULL	stool	NULL	indica	Ente.0426	CPS.L270	CPS.L234	CPS.L162	missing	missing	missing
GCF_002850575.1	ASM285057v1	Enterobacter_cancerogenus	Enterobacter	Enterobacter	Enterobacter_cancerogenus	Enterobacter_cancerogenus	69218	environmental/other	South Korea: Daejeon	Galleria mellonella	NULL	gut (3-4th instar larva)	NULL	CR-Eb1	Ente.0427	CPS.L125	CPS.L113	CPS.L89	missing	missing	missing
GCF_002850625.1	ASM285062v1	Enterobacter_hormaechei	Enterobacter	Enterobacter	Enterobacter_hormaechei	Enterobacter_hormaechei	299766	clinical	China: Sichuan, Chengdu	Homo sapiens	NULL	NULL	NULL	WCHEH040006	Ente.0045	CPS.L271	CPS.L235	CPS.L163	missing	missing	missing
GCF_002858545.1	ASM285854v1	Enterobacter_cloacae	Enterobacter	Enterobacter	Enterobacter_hormaechei	Enterobacter_hormaechei	2060771	clinical	Missing	Homo sapiens	Septicemia	blood	NULL	TREC1	Ente.0045	missing	missing	missing	missing	missing	missing
GCF_002863825.1	ASM286382v1	Enterobacter_sp.	Enterobacter	Enterobacter	Enterobacter_asburiae	Enterobacter_asburiae	1977566	unknown	unknown	unknown	unknown	unknown	unknown	unknown	Ente.0201	CPS.L209	CPS.L192	CPS.L140	missing	missing	missing
GCF_002878435.1	ASM287843v1	Enterobacter_hormaechei	Enterobacter	Enterobacter	Enterobacter_hormaechei	Enterobacter_hormaechei	158836	clinical	USA	Homo sapiens	urinary tract infection	urine	NULL	KPC4_1	Ente.0096	missing	missing	missing	missing	missing	missing
GCF_002885835.1	ASM288583v1	Enterobacter_cloacae	Enterobacter	Enterobacter	Enterobacter_hormaechei	Enterobacter_hormaechei	550	clinical	Togo: Lome	Homo sapiens	suppuration	pus	NULL	451	Ente.0428	CPS.L272	CPS.L125	CPS.L95	missing	missing	missing
GCF_002885885.1	ASM288588v1	Enterobacter_cloacae	Enterobacter	Enterobacter	Enterobacter_cloacae	Enterobacter_cloacae_C2	550	clinical	Togo: Lome	Homo sapiens	urinary track infection	urine	NULL	898U	Ente.0429	NA	NA	NA	missing	missing	missing
GCF_002886565.1	ASM288656v1	Enterobacter_hormaechei	Enterobacter	Enterobacter	Enterobacter_hormaechei	Enterobacter_hormaechei	158836	clinical	USA: Pennsylvania	Homo sapiens	missing	missing	NULL	YDC518	Ente.0430	missing	missing	missing	missing	missing	missing
GCF_002886625.1	ASM288662v1	Enterobacter_hormaechei	Enterobacter	Enterobacter	Enterobacter_hormaechei	Enterobacter_hormaechei	158836	clinical	USA: Pennsylvania	Homo sapiens	missing	missing	NULL	YDC498	Ente.0430	missing	missing	missing	missing	missing	missing
GCF_002886845.1	ASM288684v1	Enterobacter_asburiae	Enterobacter	Enterobacter	Enterobacter_asburiae	Enterobacter_asburiae	61645	clinical	USA: Pennsylvania	Homo sapiens	missing	missing	NULL	YDC337-2	Ente.0431	CPS.L273	CPS.L149	CPS.L117	missing	missing	missing
[truncated: 25,737 more rows]
