# Supplementary material for: Diversity and evolution of surface polysaccharide synthesis loci in Enterobacteriales
Source: ISME J. 2020 Apr 6;14(7):1713–30. doi: 10.1038/s41396-020-0628-0 (PMC7305143; doi:10.1038/s41396-020-0628-0)
Supplement: Supplementary file 2 — Supplementary Tables S1, S2, S3 and S5 [file 41396_2020_628_MOESM2_ESM.zip › SupplTableS5.xlsx]

## Sheet: all-lgf
hg

## Sheet: shortlisted-lgf
hg
