# Supplementary material for: Diversity and evolution of surface polysaccharide synthesis loci in Enterobacteriales
Source: ISME J. 2020 Apr 6;14(7):1713–30. doi: 10.1038/s41396-020-0628-0 (PMC7305143; doi:10.1038/s41396-020-0628-0)
Supplement: Supplementary file 2 — Supplementary Tables S1, S2, S3 and S5 [file 41396_2020_628_MOESM2_ESM.zip › SupplTableS3.xlsx]

## Sheet: Sheet 1 - metadata-env
accession	source.class
GCF_000225565.1	unknown
GCF_001049335.1	unknown
GCF_002291445.1	unknown
GCF_000007365.1	unknown
GCF_000007725.1	unknown
GCF_000009605.1	unknown
GCF_000021065.1	unknown
GCF_000021085.1	unknown
GCF_000090965.1	unknown
GCF_000174075.1	unknown
GCF_000183225.1	unknown
GCF_000183245.1	unknown
GCF_000183285.1	unknown
GCF_000183305.1	unknown
GCF_000217635.1	unknown
GCF_000225445.1	unknown
GCF_000225465.1	unknown
GCF_000521525.1	unknown
GCF_000521545.1	unknown
GCF_000521565.1	unknown
GCF_000521585.1	unknown
GCF_001280225.1	unknown
GCF_001648115.1	unknown
GCF_001700895.1	unknown
GCF_001939165.1	unknown
GCF_900016785.1	unknown
GCF_900128595.1	unknown
GCF_900128725.1	unknown
GCF_900128735.1	unknown
GCF_000427805.1	unknown
GCF_002591785.1	unknown
GCF_000735355.1	unknown
GCF_000737905.1	unknown
GCF_001654835.1	unknown
GCF_001654865.1	unknown
GCF_001654915.1	unknown
GCF_001654925.1	unknown
GCF_000412335.2	unknown
GCF_000757825.1	unknown
GCF_000758305.1	unknown
GCF_000758325.1	unknown
GCF_001571265.1	unknown
GCF_002393445.1	unknown
GCF_900177785.1	unknown
GCF_000018045.1	unclassified
GCF_000027085.1	unclassified
GCF_000155975.1	human
GCF_000158355.2	unknown
GCF_000208765.1	unclassified
GCF_000238735.1	human
GCF_000277565.1	unknown
GCF_000312465.1	unclassified
GCF_000313895.1	unknown
GCF_000342325.1	human
GCF_000388155.1	unclassified
GCF_000398825.1	unknown
GCF_000398845.1	unknown
GCF_000398865.1	unknown
GCF_000521945.1	human
GCF_000521965.1	human
GCF_000582615.1	unclassified
GCF_000648515.1	unclassified
GCF_000692115.1	human
GCF_000692135.1	unknown
GCF_000714305.1	human
GCF_000731055.1	unclassified
GCF_000734905.1	unclassified
GCF_000739675.1	unknown
GCF_000759735.1	unclassified
GCF_000759755.1	unclassified
GCF_000759815.1	unclassified
GCF_000759835.1	unclassified
GCF_000764735.1	unclassified
GCF_000783445.2	human
GCF_000783755.2	human
GCF_000783995.2	human
GCF_000786265.1	unclassified
GCF_000786275.1	unclassified
GCF_000809165.1	unknown
GCF_000826205.1	unclassified
GCF_000835925.1	unclassified
GCF_000936345.1	unclassified
GCF_000937455.2	human
GCF_000937505.2	human
GCF_000972645.1	unclassified
GCF_000981805.1	unclassified
GCF_000982845.1	unclassified
GCF_001022155.1	human
GCF_001022275.1	human
GCF_001034445.1	unknown
GCF_001034465.1	unknown
GCF_001034475.1	unknown
GCF_001034485.1	unknown
GCF_001037485.1	unknown
GCF_001037495.1	unknown
GCF_001037505.1	unknown
GCF_001037515.1	unknown
GCF_001037575.1	unknown
GCF_001037585.1	unknown
GCF_001055295.1	human
GCF_001055315.1	human
GCF_001057215.1	human
GCF_001057775.1	human
GCF_001058505.1	human
GCF_001058675.1	human
GCF_001059255.1	human
GCF_001059745.1	human
GCF_001062165.1	human
GCF_001065805.1	human
GCF_001067775.1	human
GCF_001273815.1	unclassified
GCF_001276105.1	unclassified
GCF_001276125.1	unclassified
GCF_001281005.1	unclassified
GCF_001297795.1	unknown
GCF_001306025.1	animal
GCF_001316675.1	human
GCF_001317135.2	human
GCF_001317155.2	human
GCF_001411885.1	animal
GCF_001412715.1	unclassified
GCF_001412725.1	unclassified
GCF_001412735.1	unclassified
GCF_001412755.1	unclassified
GCF_001412795.1	unclassified
GCF_001412815.1	unclassified
GCF_001412825.1	unclassified
GCF_001412855.1	unclassified
GCF_001412875.1	unclassified
GCF_001413035.1	unclassified
GCF_001413045.1	unclassified
GCF_001413075.1	unclassified
GCF_001413095.1	unclassified
GCF_001413115.1	unclassified
GCF_001413125.1	unclassified
GCF_001413155.1	unclassified
GCF_001413165.1	unclassified
GCF_001413195.1	unclassified
GCF_001413215.1	unclassified
GCF_001413235.1	unclassified
GCF_001413255.1	unclassified
GCF_001413275.1	unclassified
GCF_001413295.1	unclassified
GCF_001413315.1	unclassified
GCF_001413335.1	unclassified
GCF_001463265.1	unknown
GCF_001471655.2	human
GCF_001471775.2	human
GCF_001482545.1	human
GCF_001482575.1	human
GCF_001546285.1	human
GCF_001546305.1	human
GCF_001546325.1	human
GCF_001552875.1	human
GCF_001558935.2	human
GCF_001559075.2	human
GCF_001559235.2	unknown
GCF_001586835.1	unknown
GCF_001586845.1	unknown
GCF_001689745.1	unclassified
GCF_001702455.1	human
GCF_001718055.1	human
GCF_001721255.1	unknown
GCF_001858105.1	human
GCF_001867255.1	human
GCF_001880775.1	human
GCF_001880795.1	human
GCF_001880825.1	human
GCF_001880835.1	human
GCF_001880845.1	human
GCF_001880865.1	human
GCF_001880905.1	human
GCF_001880915.1	human
GCF_001880945.1	human
GCF_001880955.1	human
GCF_001922445.1	animal
GCF_001952715.2	animal
GCF_002025225.1	unclassified
GCF_002042885.1	unknown
GCF_002042945.1	unknown
GCF_002073755.2	human
GCF_002075345.1	animal
GCF_002099305.1	human
GCF_002114305.1	human
GCF_002151695.1	human
GCF_002151735.1	human
GCF_002151755.1	human
GCF_002151775.1	human
GCF_002151785.1	human
GCF_002151815.1	human
GCF_002185305.1	human
GCF_002189125.1	animal
GCF_002192675.1	unclassified
GCF_002208845.2	human
GCF_002208985.1	human
GCF_002211705.1	unclassified
GCF_002215385.1	unclassified
GCF_002239605.1	unclassified
GCF_002249995.1	human
GCF_002252025.1	unclassified
GCF_002252065.1	unclassified
GCF_002252125.1	unclassified
GCF_002289385.1	unknown
GCF_002386385.1	human
GCF_002393245.1	unclassified
GCF_002417525.1	human
GCF_002417535.1	human
GCF_002738435.1	human
GCF_002786865.1	human
GCF_002796485.1	unclassified
GCF_002796505.1	unclassified
GCF_002843195.1	unknown
GCF_002850715.1	unknown
GCF_002863945.1	human
GCF_002863965.1	human
GCF_002864025.1	human
GCF_002871775.1	human
GCF_002880615.1	unknown
GCF_002903215.1	unknown
GCF_002903305.1	unknown
GCF_002918455.1	unclassified
GCF_002918465.1	unclassified
GCF_002918495.1	unclassified
GCF_002918505.1	unclassified
GCF_002918535.1	unclassified
GCF_002918555.1	unclassified
GCF_002918575.1	unclassified
GCF_002918835.1	unknown
GCF_002918855.1	unknown
GCF_002918865.1	unknown
GCF_002918875.1	unknown
GCF_002918935.1	unclassified
GCF_002919425.1	unclassified
GCF_002919455.1	unclassified
GCF_002919485.1	unclassified
GCF_002919495.1	unclassified
GCF_002919795.1	unknown
GCF_002919825.1	unknown
GCF_002923765.1	unclassified
GCF_002934505.1	unknown
GCF_002934585.1	unknown
GCF_002939255.1	unclassified
GCF_002946635.1	unclassified
GCF_002947035.1	unclassified
GCF_002947675.1	unclassified
GCF_003015305.1	animal
GCF_003019835.1	human
GCF_900079995.1	unknown
GCF_900080005.1	unknown
GCF_900112055.1	unknown
GCF_900169625.1	unclassified
GCF_900169695.1	unclassified
GCF_001654855.1	unknown
GCF_000017665.1	unclassified
GCF_000027065.2	unclassified
GCF_000214745.1	unclassified
GCF_000263215.1	unclassified
GCF_000319285.1	unclassified
GCF_000319325.1	unclassified
GCF_000319515.1	unclassified
GCF_000319535.1	unclassified
GCF_000319615.1	unclassified
GCF_000339015.1	unclassified
GCF_000409225.1	unclassified
GCF_000409245.1	human
GCF_000409265.1	human
GCF_000409285.1	human
GCF_000409305.1	human
GCF_000409325.1	unclassified
GCF_000409345.1	unclassified
GCF_000409365.1	unclassified
GCF_000409385.1	unclassified
GCF_000409405.1	human
GCF_000463095.2	human
GCF_000467775.2	unclassified
GCF_000504545.1	unclassified
GCF_000684935.1	human
GCF_000698225.1	unclassified
GCF_000742335.1	human
GCF_000742345.1	human
GCF_000742355.1	human
GCF_000742395.1	human
GCF_000742405.1	human
GCF_000878475.1	human
GCF_000974965.1	human
GCF_000982825.1	unclassified
GCF_001277175.1	unclassified
GCF_001277195.1	unclassified
GCF_001277215.2	unclassified
GCF_001277235.1	unclassified
GCF_001277255.1	unclassified
GCF_001277275.1	unclassified
GCF_001308935.1	human
GCF_001308945.1	unclassified
GCF_001308955.1	human
GCF_001308965.1	human
GCF_001309015.1	human
GCF_001309035.1	human
GCF_001309045.1	human
GCF_001309055.1	human
GCF_001309095.1	human
GCF_001309115.1	human
GCF_001309135.1	human
GCF_001309155.1	human
GCF_001309175.1	human
GCF_001309185.1	unclassified
GCF_001309215.1	human
GCF_001309225.1	human
GCF_001309235.1	unclassified
GCF_001309275.1	human
GCF_001309295.1	human
GCF_001309305.1	unclassified
GCF_001309315.1	human
GCF_001309345.1	unclassified
GCF_001309375.1	human
GCF_001309385.1	human
GCF_001309415.1	human
GCF_001309435.1	human
GCF_001619915.1	unclassified
GCF_001735605.1	human
GCF_001735615.1	non-animal
GCF_001922805.1	animal
GCF_001922825.1	animal
GCF_001922855.1	animal
GCF_001922875.1	animal
GCF_001922905.1	animal
GCF_001922925.1	animal
GCF_001922945.1	animal
GCF_001971035.1	human
GCF_001971105.1	human
GCF_001971115.1	human
GCF_001971135.1	human
GCF_001971195.1	human
GCF_001971205.1	human
GCF_001971315.1	human
GCF_001971375.1	human
GCF_001971405.1	human
GCF_001971415.1	human
GCF_001972225.1	human
GCF_001972245.1	unclassified
GCF_001999505.1	animal
GCF_002071735.1	non-animal
GCF_002071755.1	non-animal
GCF_002071765.1	non-animal
GCF_002071775.1	non-animal
GCF_002071815.1	non-animal
GCF_002075415.1	animal
GCF_002075425.1	animal
GCF_002075435.1	animal
GCF_002075445.1	animal
GCF_002075495.1	animal
GCF_002075505.1	animal
GCF_002075535.1	non-animal
GCF_002075545.1	animal
GCF_002075555.1	animal
GCF_002075575.1	unclassified
GCF_002075615.1	unclassified
GCF_002075635.1	non-animal
GCF_002075645.1	non-animal
GCF_002075655.1	unclassified
GCF_002075695.1	unclassified
GCF_002075715.1	non-animal
GCF_002075725.1	non-animal
GCF_002075735.1	non-animal
GCF_002075775.1	non-animal
GCF_002093915.1	human
GCF_002093925.1	human
GCF_002094435.1	unclassified
GCF_002094475.1	unclassified
GCF_002094485.1	unclassified
GCF_002094495.1	unclassified
GCF_002094505.1	unclassified
GCF_002094555.1	unclassified
GCF_002094575.1	unclassified
GCF_002094585.1	unclassified
GCF_002094595.1	unclassified
GCF_002094635.1	unclassified
GCF_002094645.1	unclassified
GCF_002094665.1	unclassified
GCF_002094675.1	unclassified
GCF_002094715.1	unclassified
GCF_002094725.1	unclassified
GCF_002094755.1	unclassified
GCF_002095015.1	unclassified
GCF_002101415.1	unclassified
GCF_002101425.1	unclassified
GCF_002101435.1	unclassified
GCF_002101445.1	non-animal
GCF_002101495.1	non-animal
GCF_002101505.1	unclassified
GCF_002101515.1	unclassified
GCF_002102535.1	unclassified
GCF_002107645.1	unclassified
GCF_002107665.1	unclassified
GCF_002107695.1	unclassified
GCF_002107705.1	unclassified
GCF_002107715.1	non-animal
GCF_002107755.1	unclassified
GCF_002107765.1	unclassified
GCF_002107775.1	unclassified
GCF_002107815.1	unclassified
GCF_002107825.1	unclassified
GCF_002107855.1	unclassified
GCF_002107865.1	unclassified
GCF_002107895.1	unclassified
GCF_002107915.1	unclassified
GCF_002114505.1	animal
GCF_002114515.1	animal
GCF_002114555.1	animal
GCF_002166885.1	unclassified
GCF_002166945.1	unclassified
GCF_002198775.1	non-animal
GCF_002198805.1	non-animal
GCF_002198815.1	non-animal
GCF_002198825.1	non-animal
GCF_002198855.1	non-animal
GCF_002198865.1	non-animal
GCF_002198885.1	non-animal
GCF_002198925.1	non-animal
GCF_002198935.1	non-animal
GCF_002198945.1	non-animal
GCF_002198975.1	non-animal
GCF_002198995.1	non-animal
GCF_002199005.1	unclassified
GCF_002199045.1	unclassified
GCF_002199055.1	unclassified
GCF_002199065.1	unclassified
GCF_002199095.1	unclassified
GCF_002199105.1	unclassified
GCF_002200235.1	unclassified
GCF_002532205.1	unclassified
GCF_002532235.1	unclassified
GCF_002532275.1	unclassified
GCF_002532295.1	unclassified
GCF_002532315.1	unclassified
GCF_002532335.1	unclassified
GCF_002532355.1	unclassified
GCF_002532375.1	unclassified
GCF_002532395.1	unclassified
GCF_002532415.1	unclassified
GCF_002532435.1	unclassified
GCF_002532455.1	unclassified
GCF_002532465.1	unclassified
GCF_002532485.1	unclassified
GCF_002532515.1	unclassified
GCF_002532525.1	unclassified
GCF_002532545.1	unclassified
GCF_002942065.1	unclassified
GCF_002942075.1	unclassified
GCF_002942105.1	unclassified
GCF_002942115.1	unclassified
GCF_002942145.1	unclassified
GCF_002942165.1	unclassified
GCF_002942185.1	unclassified
GCF_002942205.1	non-animal
GCF_002942225.1	unclassified
GCF_002942245.1	unclassified
GCF_002942265.1	unclassified
GCF_002942285.1	unclassified
GCF_002942305.1	unclassified
GCF_002942325.1	unclassified
GCF_002942335.1	unclassified
GCF_002942365.1	unclassified
GCF_002942385.1	unclassified
GCF_002942405.1	unclassified
GCF_002942415.1	unclassified
GCF_002974355.1	unclassified
GCF_002974375.1	unclassified
GCF_002974395.1	unclassified
GCF_002974415.1	unclassified
GCF_002974425.1	unclassified
GCF_002974455.1	unclassified
GCF_002974475.1	unclassified
GCF_002974495.1	unclassified
GCF_002974505.1	unclassified
GCF_002974535.1	unclassified
GCF_002974555.1	unclassified
GCF_002974575.1	unclassified
GCF_002974595.1	unclassified
GCF_002974615.1	unclassified
GCF_002974635.1	unclassified
GCF_002974645.1	unclassified
GCF_002974675.1	unclassified
GCF_002974695.1	unclassified
GCF_002974715.1	unclassified
GCF_002974735.1	unclassified
GCF_002974755.1	unclassified
GCF_002974775.1	unclassified
GCF_002974795.1	unclassified
GCF_002974805.1	unclassified
GCF_002974835.1	unclassified
GCF_002974855.1	unclassified
GCF_002974875.1	unclassified
GCF_002974895.1	unclassified
GCF_002974915.1	unclassified
GCF_002974935.1	unclassified
GCF_002974955.1	unclassified
GCF_002974975.1	unclassified
GCF_002974985.1	unclassified
GCF_002975015.1	unclassified
GCF_002975035.1	unclassified
GCF_002975055.1	unclassified
GCF_002975075.1	unclassified
GCF_002975095.1	unclassified
GCF_002975135.1	unclassified
GCF_002975155.1	unclassified
GCF_002976495.1	unclassified
GCF_002976535.1	unclassified
GCF_002976545.1	unclassified
GCF_002976555.1	unclassified
GCF_002976595.1	unclassified
GCF_002976615.1	unclassified
GCF_002976635.1	unclassified
GCF_002976645.1	unclassified
GCF_002976665.1	unclassified
GCF_002976695.1	unclassified
GCF_002976715.1	unclassified
GCF_002976735.1	unclassified
GCF_002976755.1	unclassified
GCF_002976775.1	unclassified
GCF_002976795.1	unclassified
GCF_002976815.1	unclassified
GCF_002976835.1	unclassified
GCF_002976855.1	unclassified
GCF_002976875.1	unclassified
GCF_002976895.1	unclassified
GCF_002976915.1	unclassified
GCF_002976935.1	unclassified
GCF_002976955.1	unclassified
GCF_002976965.1	unclassified
GCF_002976995.1	unclassified
GCF_002977005.1	unclassified
GCF_002977035.1	unclassified
GCF_002977045.1	unclassified
GCF_002977055.1	unclassified
GCF_002977095.1	unclassified
GCF_002977115.1	unclassified
GCF_002977155.1	unclassified
GCF_002977175.1	unclassified
GCF_002977195.1	unclassified
GCF_002977215.1	unclassified
GCF_002977245.1	unclassified
GCF_002977275.1	unclassified
GCF_002977295.1	unclassified
GCF_002977315.1	unclassified
GCF_002977325.1	unclassified
GCF_002977355.1	unclassified
GCF_002977375.1	unclassified
GCF_002977405.1	unclassified
GCF_002977435.1	unclassified
GCF_002977445.1	unclassified
GCF_002977475.1	unclassified
GCF_002977495.1	unclassified
GCF_002977515.1	unclassified
GCF_002977525.1	unclassified
GCF_002977555.1	unclassified
GCF_002977575.1	unclassified
GCF_002977595.1	unclassified
GCF_002977605.1	unclassified
GCF_002977635.1	unclassified
GCF_002977655.1	unclassified
GCF_002977675.1	unclassified
GCF_002977685.1	unclassified
GCF_002977715.1	unclassified
GCF_002977735.1	unclassified
GCF_002977755.1	unclassified
GCF_002977765.1	unclassified
GCF_002977775.1	unclassified
GCF_002977785.1	unclassified
GCF_002977835.1	unclassified
GCF_002977855.1	unclassified
GCF_002977865.1	unclassified
GCF_002977895.1	unclassified
GCF_002977905.1	unclassified
GCF_002977935.1	unclassified
GCF_002977955.1	unclassified
GCF_002977975.1	unclassified
GCF_002977985.1	unclassified
GCF_002977995.1	unclassified
GCF_002978035.1	unclassified
GCF_002978055.1	unclassified
GCF_002978075.1	unclassified
GCF_002978085.1	unclassified
GCF_002978105.1	unclassified
GCF_002978135.1	unclassified
GCF_002978155.1	unclassified
GCF_002978165.1	unclassified
GCF_002978175.1	unclassified
GCF_002978185.1	unclassified
GCF_002978235.1	unclassified
GCF_002978245.1	unclassified
GCF_002978275.1	unclassified
GCF_002978285.1	unclassified
GCF_002978315.1	unclassified
GCF_002978325.1	unclassified
GCF_002978335.1	unclassified
GCF_002978375.1	unclassified
GCF_002978385.1	unclassified
GCF_002978395.1	unclassified
GCF_002978405.1	unclassified
GCF_002978455.1	unclassified
GCF_002978475.1	unclassified
GCF_002978485.1	unclassified
GCF_002978495.1	unclassified
GCF_002978535.1	unclassified
GCF_002978545.1	unclassified
GCF_002978555.1	unclassified
GCF_002978565.1	unclassified
GCF_002978615.1	unclassified
GCF_002978625.1	unclassified
GCF_002978655.1	unclassified
GCF_002978695.1	unclassified
GCF_002978705.1	unclassified
GCF_002978715.1	unclassified
GCF_002978755.1	unclassified
GCF_002978775.1	unclassified
GCF_002978805.1	unclassified
GCF_002978815.1	unclassified
GCF_002978855.1	unclassified
GCF_002978875.1	unclassified
GCF_002978895.1	unclassified
GCF_002978905.1	unclassified
GCF_002978955.1	unclassified
GCF_002978975.1	unclassified
GCF_002978995.1	unclassified
GCF_002979015.1	unclassified
GCF_002979035.1	unclassified
GCF_002979075.1	unclassified
GCF_002979095.1	unclassified
GCF_002979115.1	unclassified
GCF_002979135.1	unclassified
GCF_002979155.1	unclassified
GCF_002979175.1	unclassified
GCF_002983535.1	unclassified
GCF_002983555.1	unclassified
GCF_002983565.1	unclassified
GCF_002993165.1	unclassified
GCF_002993175.1	unclassified
GCF_002993205.1	unclassified
GCF_002993215.1	unclassified
GCF_002999875.1	unclassified
GCF_000025065.1	unknown
GCF_000147055.1	unknown
GCF_000264075.1	unknown
GCF_000365285.1	unknown
GCF_000365305.1	unknown
GCF_000365345.1	unknown
GCF_000365365.1	unknown
GCF_000365405.2	unknown
GCF_000382585.1	unknown
GCF_000400505.1	unknown
GCF_000400525.1	unknown
GCF_000400565.1	unknown
GCF_000400795.1	unknown
GCF_000404105.1	unknown
GCF_000406045.1	unknown
GCF_000406065.1	unknown
GCF_000406085.2	unknown
GCF_000406105.1	unknown
GCF_000406145.1	unknown
GCF_000406165.1	unknown
GCF_000406185.1	unknown
GCF_000406205.1	unknown
GCF_000406225.1	unknown
GCF_000406245.1	unknown
GCF_000406265.1	unknown
GCF_000406285.1	unknown
GCF_000406305.1	unknown
GCF_000406325.1	unknown
GCF_000430955.1	unknown
GCF_000474655.1	unknown
GCF_000511285.2	unknown
GCF_000758345.1	unknown
GCF_000774065.1	unknown
GCF_000784725.1	unknown
GCF_000784735.1	unknown
GCF_000803195.1	unknown
GCF_000816045.1	unknown
GCF_000831935.1	unknown
GCF_000975305.1	unknown
GCF_001187965.1	unknown
GCF_001187975.1	unknown
GCF_001401695.1	unknown
GCF_001401705.1	unknown
GCF_001417915.1	unknown
GCF_001506125.1	unknown
GCF_001644705.1	unknown
GCF_001995275.1	unknown
GCF_002706485.1	unknown
GCF_002812485.1	unknown
GCF_002846975.1	unknown
GCF_002846995.1	unknown
GCF_002887555.1	unknown
GCF_002906725.1	unknown
GCF_002906735.1	unknown
GCF_002921195.1	unknown
GCF_002924265.1	unknown
GCF_000020865.1	unknown
GCF_000022885.2	unknown
GCF_000146305.1	unknown
GCF_000163955.1	unknown
GCF_000264765.2	unknown
GCF_000264785.1	unknown
GCF_000264805.1	unknown
GCF_000264825.1	unknown
GCF_000341505.1	unknown
GCF_000348565.1	unknown
GCF_000474215.1	unknown
GCF_000711155.1	unknown
GCF_000711175.1	unknown
GCF_000800725.1	unknown
GCF_000804515.1	unknown
GCF_000804575.1	unknown
GCF_000804595.1	unknown
GCF_000804615.1	unknown
GCF_001011055.1	unknown
GCF_001186215.1	unknown
GCF_001700615.1	unknown
GCF_001729265.1	unknown
GCF_001761405.1	unknown
GCF_001896205.1	unknown
GCF_002006945.1	unknown
GCF_002075835.1	unknown
GCF_002076875.1	unknown
GCF_002504285.1	unknown
GCF_002554415.1	unknown
GCF_000025565.1	unclassified
GCF_000155995.1	human
GCF_000185685.2	unknown
GCF_000211415.1	unclassified
GCF_000213995.1	human
GCF_000224675.1	unclassified
GCF_000235765.1	unclassified
GCF_000239975.1	unclassified
GCF_000277545.1	unknown
GCF_000286275.1	unclassified
GCF_000286655.1	unclassified
GCF_000315775.1	animal
GCF_000328885.1	animal
GCF_000328905.1	animal
GCF_000422225.1	unclassified
GCF_000467655.2	human
GCF_000474785.1	unclassified
GCF_000474805.1	unclassified
GCF_000478345.1	animal
GCF_000492435.1	unclassified
GCF_000492455.1	unclassified
GCF_000492495.1	unclassified
GCF_000492575.1	unclassified
GCF_000492615.1	unclassified
GCF_000492675.1	unclassified
GCF_000492715.1	unclassified
GCF_000492855.1	unclassified
GCF_000492895.1	unclassified
GCF_000492975.1	unclassified
GCF_000492995.1	unclassified
GCF_000493015.1	unclassified
GCF_000493035.1	unclassified
GCF_000493055.1	unclassified
GCF_000493175.1	unclassified
GCF_000498635.1	unclassified
GCF_000512375.1	unclassified
GCF_000515295.1	unclassified
GCF_000534035.1	human
GCF_000534055.1	human
GCF_000534155.1	human
GCF_000534175.1	human
GCF_000534195.1	human
GCF_000534215.1	human
GCF_000534275.1	human
GCF_000534295.1	human
GCF_000534355.1	unclassified
GCF_000534375.1	unclassified
GCF_000534395.1	unclassified
GCF_000534415.1	unclassified
GCF_000534435.1	unclassified
GCF_000534455.1	unclassified
GCF_000534475.1	unclassified
GCF_000534495.1	unclassified
GCF_000534515.1	unclassified
GCF_000534535.1	unclassified
GCF_000534555.1	unclassified
GCF_000534575.1	unclassified
GCF_000534595.1	unclassified
GCF_000534615.1	unclassified
GCF_000534635.1	unclassified
GCF_000534655.1	unclassified
GCF_000534675.1	unclassified
GCF_000534695.1	unclassified
GCF_000534715.1	unclassified
GCF_000534735.1	unclassified
GCF_000534755.1	unclassified
GCF_000534775.1	unclassified
GCF_000534795.1	unclassified
GCF_000564975.1	unclassified
GCF_000568075.1	unknown
GCF_000568095.1	unknown
GCF_000568155.1	unknown
GCF_000568175.1	unclassified
GCF_000612205.1	unclassified
GCF_000632395.1	unclassified
GCF_000633795.1	unclassified
GCF_000686165.1	unclassified
GCF_000686185.1	unclassified
GCF_000692235.1	human
GCF_000692255.1	human
GCF_000692275.1	human
GCF_000692295.1	human
GCF_000692315.1	human
GCF_000692335.1	human
GCF_000692355.1	human
GCF_000710795.1	unknown
GCF_000724505.1	unclassified
GCF_000733275.2	unknown
GCF_000747015.1	human
GCF_000750225.1	unclassified
GCF_000750275.1	unclassified
GCF_000755525.1	unclassified
GCF_000762975.1	unknown
GCF_000770155.1	unclassified
GCF_000770745.1	human
GCF_000773965.1	unclassified
GCF_000783675.2	human
GCF_000783835.2	human
GCF_000783855.2	human
GCF_000784035.1	human
GCF_000784055.1	human
GCF_000784075.1	human
GCF_000784095.1	human
GCF_000784115.1	human
GCF_000784135.1	human
GCF_000784155.1	human
GCF_000784175.1	human
GCF_000784195.1	human
GCF_000784865.1	unclassified
GCF_000784905.1	unclassified
GCF_000794145.1	human
GCF_000798855.1	unknown
GCF_000799205.1	unclassified
GCF_000801755.2	unknown
GCF_000802685.1	human
GCF_000802695.1	human
GCF_000802705.1	human
GCF_000802715.1	human
GCF_000802785.1	human
GCF_000802805.1	human
GCF_000802825.1	human
GCF_000802845.1	human
GCF_000802865.1	human
GCF_000803045.1	human
GCF_000805795.1	human
GCF_000807405.2	human
GCF_000807415.2	human
GCF_000807425.2	human
GCF_000807535.1	human
GCF_000807735.1	human
GCF_000812425.1	unclassified
GCF_000812505.1	unclassified
GCF_000814125.3	human
GCF_000814205.1	human
GCF_000814225.1	human
GCF_000818595.1	unclassified
GCF_000818625.1	unclassified
GCF_000938355.2	human
GCF_000948685.1	unclassified
GCF_000949365.1	unclassified
GCF_000952195.1	human
GCF_000952215.1	human
GCF_000952275.1	human
GCF_000952285.1	human
GCF_000952315.1	human
GCF_000952355.1	human
GCF_000952375.1	human
GCF_000952405.1	human
GCF_000952415.1	human
GCF_000952455.1	human
GCF_000952475.1	human
GCF_000952495.1	human
GCF_000952505.1	human
GCF_000952515.1	human
GCF_000952555.1	human
GCF_000952575.1	human
GCF_000952585.1	human
GCF_000952595.1	human
GCF_000952605.1	human
GCF_000952655.1	human
GCF_000952665.1	human
GCF_000952675.1	human
GCF_000952755.1	human
GCF_000953895.1	human
GCF_000956645.1	unclassified
GCF_000956655.1	unclassified
GCF_000956665.1	unclassified
GCF_000956675.1	unclassified
GCF_000956725.1	unclassified
GCF_000956745.1	unclassified
GCF_000956765.1	unclassified
GCF_000956805.1	unclassified
GCF_000956825.1	unclassified
GCF_000956845.1	unclassified
GCF_000956855.1	unclassified
GCF_000956885.1	unclassified
GCF_000956925.1	unclassified
GCF_000956935.1	unclassified
GCF_000956965.1	unclassified
GCF_000956985.1	unclassified
GCF_000957005.1	unclassified
GCF_000957015.1	unclassified
GCF_000957025.1	unclassified
GCF_000957065.1	unclassified
GCF_000957085.1	unclassified
GCF_000957095.1	unclassified
GCF_000957105.1	unclassified
GCF_000957135.1	unclassified
GCF_000957165.1	unclassified
GCF_000957175.1	unclassified
GCF_000957195.1	unclassified
GCF_000957225.1	unclassified
GCF_000957255.1	unclassified
GCF_000957305.1	unclassified
GCF_000957315.1	unclassified
GCF_000957325.1	unclassified
GCF_000957335.1	unclassified
GCF_000957385.1	unclassified
GCF_000957405.1	unclassified
GCF_000957415.1	unclassified
GCF_000957445.1	unclassified
GCF_000957465.1	unclassified
GCF_000957505.1	unclassified
GCF_000957545.1	unclassified
GCF_000957565.1	unclassified
GCF_000957585.1	unclassified
GCF_000957595.1	unclassified
GCF_000957625.1	unclassified
GCF_000957645.1	unclassified
GCF_000957655.1	unclassified
GCF_000957685.1	unclassified
GCF_000957765.1	unclassified
GCF_000957775.1	unclassified
GCF_000957805.1	unclassified
GCF_000957825.1	unclassified
GCF_000957835.1	unclassified
GCF_000957865.1	unclassified
GCF_000957885.1	unclassified
GCF_000957895.1	unclassified
GCF_000957925.1	unclassified
GCF_000957945.1	unclassified
GCF_000957955.1	unclassified
GCF_000957965.1	unclassified
GCF_000958005.1	unclassified
GCF_000958015.1	unclassified
GCF_000958025.1	unclassified
GCF_000958065.1	unclassified
GCF_000958085.1	unclassified
GCF_000958095.1	unclassified
GCF_000958145.1	unclassified
GCF_000958155.1	unclassified
GCF_000958165.1	unclassified
GCF_000958205.1	unclassified
GCF_000958225.1	unclassified
GCF_000958245.1	unclassified
GCF_000958265.1	unclassified
GCF_000958285.1	unclassified
GCF_000958325.1	unclassified
GCF_000958345.1	unclassified
GCF_000958365.1	unclassified
GCF_000958385.1	unclassified
GCF_000958405.1	unclassified
GCF_000958425.1	unclassified
GCF_000958445.1	unclassified
GCF_000958665.1	human
GCF_000958695.1	human
GCF_000958725.1	human
GCF_000958735.1	human
GCF_000958745.1	human
GCF_000958765.1	human
GCF_000958805.1	human
GCF_000958815.1	human
GCF_000958825.1	human
GCF_000958845.1	human
GCF_000958885.1	human
GCF_000958925.1	human
GCF_000965805.1	human
GCF_000965815.1	human
GCF_000965825.1	human
GCF_000965835.1	human
GCF_000965885.1	human
GCF_000965895.1	human
GCF_000965905.1	human
GCF_000965925.1	human
GCF_000965965.1	human
GCF_000965975.1	human
GCF_000965985.1	human
GCF_000966005.1	human
GCF_000966045.1	human
GCF_000966055.1	human
GCF_000966085.1	human
GCF_000966095.1	human
GCF_000966125.1	human
GCF_000966135.1	human
GCF_000966165.1	human
GCF_000968675.1	human
GCF_000968725.1	human
GCF_000981975.1	human
GCF_001006645.1	unclassified
GCF_001010875.1	human
GCF_001011695.1	human
GCF_001011705.1	human
GCF_001011715.1	human
GCF_001011725.1	human
GCF_001011775.1	human
GCF_001011785.1	human
GCF_001011855.1	human
GCF_001011865.1	human
GCF_001011895.1	human
GCF_001011955.1	human
GCF_001011975.1	human
GCF_001022015.1	human
GCF_001022055.1	human
GCF_001022075.1	human
GCF_001022095.1	human
GCF_001022255.1	human
GCF_001022335.1	human
GCF_001022345.1	human
GCF_001022355.1	human
GCF_001022365.1	human
GCF_001022415.1	human
GCF_001022425.1	human
GCF_001022435.2	human
GCF_001022445.2	human
GCF_001022495.2	human
GCF_001022515.1	human
GCF_001022525.2	human
GCF_001022545.1	human
GCF_001022575.1	human
GCF_001022595.1	human
GCF_001022605.1	human
GCF_001022615.1	human
GCF_001022655.1	human
GCF_001022675.1	human
GCF_001022685.1	unknown
GCF_001022695.1	human
GCF_001022735.1	human
GCF_001022755.1	human
GCF_001022765.1	human
GCF_001022775.1	human
GCF_001022805.1	human
GCF_001022835.1	human
GCF_001022855.1	human
GCF_001022875.1	human
GCF_001022885.1	human
GCF_001022915.1	human
GCF_001022935.1	human
GCF_001022955.1	human
GCF_001022965.1	human
GCF_001022995.1	human
GCF_001023015.1	human
GCF_001023175.1	human
GCF_001023195.1	human
GCF_001023215.1	human
GCF_001023225.1	human
GCF_001023235.1	human
GCF_001023245.1	human
GCF_001023295.1	human
GCF_001023305.1	human
GCF_001023315.1	human
GCF_001023345.1	human
GCF_001023375.1	human
GCF_001023385.1	human
GCF_001023395.1	human
GCF_001023425.1	human
GCF_001025045.1	human
GCF_001025055.1	human
GCF_001029645.1	unclassified
GCF_001030145.1	human
GCF_001030195.1	human
GCF_001030225.1	unknown
GCF_001037565.1	human
GCF_001037595.1	human
GCF_001037645.1	human
GCF_001037655.1	human
GCF_001037665.1	human
GCF_001037675.1	human
GCF_001037725.1	human
GCF_001037735.1	human
GCF_001037745.1	human
GCF_001037755.1	human
GCF_001037805.1	human
GCF_001037815.1	human
GCF_001037835.1	human
GCF_001037845.1	human
GCF_001037885.1	human
GCF_001037905.1	human
GCF_001039365.2	human
GCF_001052055.1	human
GCF_001052135.1	human
GCF_001052145.1	human
GCF_001052195.1	human
GCF_001052225.1	human
GCF_001052295.1	human
GCF_001052355.1	human
GCF_001052595.1	human
GCF_001052605.1	human
GCF_001052635.1	human
GCF_001052645.1	human
GCF_001052895.1	human
GCF_001052955.1	human
GCF_001053345.1	human
GCF_001053395.1	human
GCF_001053615.1	human
GCF_001053635.1	human
GCF_001053725.1	human
GCF_001053955.1	human
GCF_001054075.1	human
GCF_001054135.1	human
GCF_001054435.1	human
GCF_001054505.1	human
GCF_001054625.1	human
GCF_001054695.1	human
GCF_001054835.1	human
GCF_001054905.1	human
GCF_001055075.1	human
GCF_001055165.1	human
GCF_001055365.1	human
GCF_001055515.1	human
GCF_001055645.1	human
GCF_001055805.1	human
GCF_001055835.1	human
GCF_001056175.1	human
GCF_001056255.1	human
GCF_001056585.1	human
GCF_001056795.1	human
GCF_001057255.1	human
GCF_001057315.1	human
GCF_001057375.1	human
GCF_001057535.1	human
GCF_001057545.1	human
GCF_001057675.1	human
GCF_001057695.1	human
GCF_001057735.1	human
GCF_001057845.1	human
GCF_001057935.1	human
GCF_001058415.1	human
GCF_001058605.1	human
GCF_001059415.1	unknown
GCF_001059535.1	human
GCF_001059905.1	human
GCF_001060045.1	human
GCF_001075365.1	human
GCF_001076175.1	human
GCF_001076295.1	human
GCF_001076375.1	human
GCF_001077015.1	human
GCF_001187305.1	unclassified
GCF_001190095.1	unclassified
GCF_001190105.1	unclassified
GCF_001263115.1	human
GCF_001270135.1	unclassified
GCF_001276405.1	human
GCF_001276425.1	human
GCF_001276465.1	human
GCF_001316445.2	human
GCF_001316615.1	human
GCF_001316705.2	human
GCF_001316805.2	human
GCF_001316815.2	human
GCF_001317055.2	human
GCF_001317225.2	human
GCF_001317235.2	human
GCF_001317435.1	human
GCF_001375695.1	unclassified
GCF_001441705.1	human
GCF_001462935.1	unknown
GCF_001463035.1	unknown
GCF_001463365.1	unknown
GCF_001463465.1	unknown
GCF_001469415.1	animal
GCF_001471215.1	human
GCF_001471225.1	human
GCF_001471255.1	human
GCF_001471875.1	human
GCF_001471885.1	human
GCF_001471915.1	human
GCF_001471935.1	human
GCF_001471955.1	human
GCF_001471975.1	human
GCF_001471995.1	human
GCF_001472005.1	human
GCF_001472035.1	human
GCF_001472055.1	human
GCF_001472075.1	human
GCF_001472085.1	human
GCF_001472115.1	human
GCF_001472135.1	human
GCF_001472175.1	human
GCF_001472195.1	human
GCF_001472215.1	human
GCF_001472225.1	human
GCF_001472255.1	human
GCF_001472295.1	human
GCF_001472305.1	human
GCF_001472335.1	human
GCF_001472355.1	human
GCF_001472375.1	human
GCF_001472385.1	human
GCF_001472435.1	human
GCF_001472455.1	human
GCF_001472475.1	human
GCF_001472495.1	human
GCF_001472515.1	human
GCF_001472535.1	human
GCF_001472555.1	human
GCF_001472575.1	human
GCF_001472595.1	human
GCF_001472605.1	human
GCF_001472635.1	human
GCF_001472645.1	human
GCF_001472675.1	human
GCF_001472685.1	human
GCF_001472715.1	human
GCF_001472765.1	human
GCF_001472795.1	human
GCF_001472815.1	human
GCF_001472835.1	human
GCF_001472845.1	human
GCF_001472875.1	human
GCF_001472895.1	human
GCF_001472915.1	human
GCF_001472955.1	human
GCF_001472975.1	human
GCF_001472995.1	human
GCF_001473015.1	human
GCF_001473025.1	human
GCF_001473055.1	human
GCF_001473075.1	human
GCF_001473115.1	human
GCF_001473135.1	human
GCF_001473155.1	human
GCF_001473175.1	human
GCF_001473285.1	human
GCF_001475395.1	human
GCF_001475405.1	human
GCF_001475415.1	human
GCF_001475425.1	human
GCF_001475475.1	human
GCF_001475535.1	animal
GCF_001475565.1	animal
GCF_001475615.1	animal
GCF_001475635.1	animal
GCF_001475645.1	animal
GCF_001475795.1	animal
GCF_001475805.1	animal
GCF_001475835.1	animal
GCF_001475855.1	animal
GCF_001475875.1	animal
GCF_001475955.1	animal
GCF_001475965.1	animal
GCF_001475985.1	animal
GCF_001476005.1	animal
GCF_001476035.1	animal
GCF_001476055.1	animal
GCF_001476065.1	animal
GCF_001476095.1	animal
GCF_001482465.1	human
GCF_001482565.1	human
GCF_001482625.1	human
GCF_001487035.1	human
GCF_001518045.1	human
GCF_001518065.1	human
GCF_001518145.1	human
GCF_001518165.1	human
GCF_001518195.1	human
GCF_001518205.1	human
GCF_001518225.1	human
GCF_001518245.1	human
GCF_001518275.1	human
GCF_001518285.1	human
GCF_001518315.1	human
GCF_001518325.1	human
GCF_001518395.1	human
GCF_001518415.1	human
GCF_001518455.1	human
GCF_001518515.1	human
GCF_001518525.1	human
GCF_001518535.1	human
GCF_001518545.1	human
GCF_001518595.1	human
GCF_001518605.1	human
GCF_001518625.1	human
GCF_001518635.1	human
GCF_001521715.1	human
GCF_001524915.1	human
GCF_001524965.1	human
GCF_001524975.1	human
GCF_001524995.1	human
GCF_001525015.1	human
GCF_001525045.1	human
GCF_001525055.1	human
GCF_001525085.1	human
GCF_001525095.1	human
GCF_001525125.1	human
GCF_001525135.1	human
GCF_001525155.1	human
GCF_001525175.1	human
GCF_001525205.1	human
GCF_001525225.1	human
GCF_001525285.1	human
GCF_001525305.1	human
GCF_001525325.1	human
GCF_001525345.1	human
GCF_001525365.1	human
GCF_001525385.1	human
GCF_001525405.1	human
GCF_001525425.1	human
GCF_001525445.1	human
GCF_001525465.1	human
GCF_001525475.1	human
GCF_001526005.1	human
GCF_001526015.1	human
GCF_001526025.1	human
GCF_001526035.1	human
GCF_001526085.1	human
GCF_001526105.1	human
GCF_001526115.1	human
GCF_001526145.1	human
GCF_001526165.1	human
GCF_001526185.1	human
GCF_001562175.1	human
GCF_001593645.1	unclassified
GCF_001605945.1	unknown
GCF_001623605.1	unknown
GCF_001631025.1	human
GCF_001631035.1	human
GCF_001631045.1	human
GCF_001631055.1	human
GCF_001631105.1	human
GCF_001631115.1	human
GCF_001631125.1	human
GCF_001631145.1	human
GCF_001631195.1	human
GCF_001631235.1	human
GCF_001631265.1	human
GCF_001631275.1	human
GCF_001631365.1	human
GCF_001631385.1	human
GCF_001631405.1	human
GCF_001631425.1	human
GCF_001631445.1	human
GCF_001631455.1	human
GCF_001631485.1	human
GCF_001631505.1	human
GCF_001631525.1	human
GCF_001631535.1	human
GCF_001631555.1	human
GCF_001631615.1	human
GCF_001631685.1	human
GCF_001631695.1	human
GCF_001631745.1	human
GCF_001631805.1	human
GCF_001631835.1	human
GCF_001631885.1	human
GCF_001631925.1	human
GCF_001641445.1	animal
GCF_001641585.1	animal
GCF_001643165.1	human
GCF_001653545.1	unclassified
GCF_001653625.1	unclassified
GCF_001654845.1	unclassified
GCF_001661155.1	unclassified
GCF_001662855.1	animal
GCF_001663525.1	unclassified
GCF_001675835.1	unclassified
GCF_001698955.1	animal
GCF_001719105.1	unknown
GCF_001729705.1	human
GCF_001729725.1	human
GCF_001729745.1	human
GCF_001729765.1	human
GCF_001729785.1	human
GCF_001729805.1	human
GCF_001742765.1	unknown
GCF_001743375.1	unknown
GCF_001743385.1	unknown
GCF_001750725.1	human
GCF_001807145.1	unknown
GCF_001809025.1	unknown
GCF_001858135.1	human
GCF_001858285.1	human
GCF_001874505.1	human
GCF_001875655.1	unclassified
GCF_001887225.1	unclassified
GCF_001922365.1	unclassified
GCF_001938425.1	human
GCF_001938435.1	human
GCF_001984805.1	human
GCF_001984825.1	human
GCF_001997105.1	unclassified
GCF_002007805.1	unclassified
GCF_002018415.1	unclassified
GCF_002022405.1	unclassified
GCF_002025685.1	animal
GCF_002055735.1	unclassified
GCF_002072125.1	unclassified
GCF_002086975.1	unclassified
GCF_002087055.1	unclassified
GCF_002087625.1	human
GCF_002145455.1	human
GCF_002148625.1	unknown
GCF_002151825.1	human
GCF_002151855.1	human
GCF_002151865.1	human
GCF_002151875.1	human
GCF_002151915.1	human
GCF_002151935.1	human
GCF_002151955.1	human
GCF_002151965.1	human
GCF_002152055.1	human
GCF_002152945.1	human
GCF_002154845.1	human
GCF_002154865.1	human
GCF_002154935.1	human
GCF_002161915.1	human
GCF_002161935.1	human
GCF_002162415.1	human
GCF_002165505.1	human
GCF_002165535.1	human
GCF_002165545.1	human
GCF_002174155.1	human
GCF_002177145.1	human
GCF_002184445.1	human
GCF_002184665.1	human
GCF_002184675.1	human
GCF_002185225.1	human
GCF_002185845.1	human
GCF_002189085.1	unknown
GCF_002192355.1	unclassified
GCF_002192395.1	unclassified
GCF_002193115.1	unclassified
GCF_002197345.1	unclassified
GCF_002201815.1	unclassified
GCF_002204775.1	unclassified
GCF_002204935.1	human
GCF_002204945.1	human
GCF_002204955.1	human
GCF_002204965.1	human
GCF_002206155.2	human
GCF_002206605.1	unclassified
GCF_002208095.1	unclassified
GCF_002208275.1	human
GCF_002208285.1	human
GCF_002211685.1	unclassified
GCF_002224165.1	human
GCF_002237465.1	human
GCF_002239945.1	human
GCF_002239955.1	human
GCF_002241015.1	unclassified
GCF_002246615.1	human
GCF_002264065.1	human
GCF_002264125.1	human
GCF_002264185.1	human
GCF_002266365.1	human
GCF_002266385.1	human
GCF_002266405.1	human
GCF_002270295.1	unknown
GCF_002278155.1	human
GCF_002278165.1	human
GCF_002278195.1	human
GCF_002278205.1	human
GCF_002278235.1	human
GCF_002278245.1	human
GCF_002278265.1	human
GCF_002278295.1	human
GCF_002278305.1	human
GCF_002278335.1	human
GCF_002278355.1	human
GCF_002278375.1	human
GCF_002278385.1	human
GCF_002303275.1	human
GCF_002333465.1	human
GCF_002333485.1	human
GCF_002333505.1	human
GCF_002333525.1	human
GCF_002333545.1	human
GCF_002333565.1	human
GCF_002333585.1	human
GCF_002333605.1	human
GCF_002333625.1	human
GCF_002333645.1	human
GCF_002333665.1	human
GCF_002333685.1	human
GCF_002333705.1	human
GCF_002333725.1	human
GCF_002333745.1	human
GCF_002333765.1	human
GCF_002333785.1	human
GCF_002333805.1	human
GCF_002333825.1	human
GCF_002333845.1	human
GCF_002333865.1	human
GCF_002333885.1	human
GCF_002333905.1	human
GCF_002333925.1	human
GCF_002333945.1	human
GCF_002333965.1	human
GCF_002333985.1	human
GCF_002334005.1	human
GCF_002334025.1	human
GCF_002334045.1	human
GCF_002334065.1	human
GCF_002334085.1	human
GCF_002334105.1	human
GCF_002334125.1	human
GCF_002334145.1	human
GCF_002334165.1	human
GCF_002334185.1	human
GCF_002334205.1	human
GCF_002334225.1	human
GCF_002334245.1	human
GCF_002334265.1	human
GCF_002334285.1	human
GCF_002334305.1	human
GCF_002334325.1	human
GCF_002334345.1	human
GCF_002334365.1	human
GCF_002334385.1	human
GCF_002334405.1	human
GCF_002334425.1	human
GCF_002334445.1	human
GCF_002334465.1	human
GCF_002334485.1	human
GCF_002334505.1	human
GCF_002334525.1	human
GCF_002334545.1	human
GCF_002334565.1	human
GCF_002334585.1	human
GCF_002334605.1	human
GCF_002334635.1	human
GCF_002334665.1	human
GCF_002334705.1	human
GCF_002334725.1	human
GCF_002334745.1	human
GCF_002334765.1	human
GCF_002334785.1	human
GCF_002334805.1	human
GCF_002334825.1	human
GCF_002334845.1	human
GCF_002334865.1	human
GCF_002411645.1	human
GCF_002411725.1	human
GCF_002416525.1	human
GCF_002416535.1	human
GCF_002416545.1	human
GCF_002416795.1	human
GCF_002417005.1	human
GCF_002417315.1	human
GCF_002510085.1	human
GCF_002528975.1	unclassified
GCF_002529035.1	human
GCF_002740575.1	human
GCF_002740595.1	human
GCF_002740875.1	human
GCF_002749715.1	unknown
GCF_002751815.1	human
GCF_002751835.1	human
GCF_002778385.1	human
GCF_002785605.1	human
GCF_002785615.1	human
GCF_002785645.1	human
GCF_002785655.1	human
GCF_002785665.1	human
GCF_002785705.1	human
GCF_002785725.1	human
GCF_002785745.1	human
GCF_002785755.1	human
GCF_002785785.1	human
GCF_002785795.1	human
GCF_002785805.1	human
GCF_002785845.1	human
GCF_002785865.1	human
GCF_002785885.1	human
GCF_002785905.1	human
GCF_002785915.1	human
GCF_002785945.1	human
GCF_002785965.1	human
GCF_002787395.1	unknown
GCF_002795185.1	human
GCF_002797275.1	human
GCF_002850575.1	animal
GCF_002850625.1	human
GCF_002858545.1	human
GCF_002863825.1	unknown
GCF_002878435.1	human
GCF_002885835.1	human
GCF_002885885.1	human
GCF_002886565.1	human
GCF_002886625.1	human
GCF_002886845.1	human
GCF_002890715.1	non-animal
GCF_002890725.1	non-animal
GCF_002890755.1	non-animal
GCF_002890765.1	non-animal
GCF_002891235.1	human
GCF_002897075.1	unknown
GCF_002901365.1	unclassified
GCF_002918735.1	unclassified
GCF_002918755.1	unclassified
GCF_002918795.1	unclassified
GCF_002919665.1	unclassified
GCF_002919685.1	unclassified
GCF_002919705.1	unclassified
GCF_002919725.1	unclassified
GCF_002919745.1	unclassified
GCF_002919765.1	unclassified
GCF_002919775.1	unclassified
GCF_002923255.1	human
GCF_002923275.1	human
GCF_002925805.1	human
GCF_002934535.1	unclassified
GCF_002936045.1	human
GCF_002936065.1	human
GCF_002936085.1	human
GCF_002936105.1	human
GCF_002936125.1	human
GCF_002936775.1	human
GCF_002936795.1	human
GCF_002936805.1	human
GCF_002936835.1	human
GCF_002936855.1	human
GCF_002939185.1	unknown
GCF_002941085.1	unknown
GCF_002947755.1	unclassified
GCF_002954165.1	unclassified
GCF_002968455.1	unclassified
GCF_002982195.1	human
GCF_003000605.1	unclassified
GCF_003000715.1	unclassified
GCF_003010695.1	unclassified
GCF_900048055.1	unclassified
GCF_900050915.1	unclassified
GCF_900068835.1	unclassified
GCF_900068845.1	unclassified
GCF_900068855.1	unclassified
GCF_900074965.1	human
GCF_900074975.1	human
GCF_900074985.1	human
GCF_900074995.1	human
GCF_900075005.1	human
GCF_900075015.1	human
GCF_900075025.1	human
GCF_900075035.1	human
GCF_900075045.1	human
GCF_900075055.1	human
GCF_900075065.1	human
GCF_900075075.1	human
GCF_900075085.1	human
GCF_900075095.1	human
GCF_900075105.1	human
GCF_900075115.1	human
GCF_900075125.1	human
GCF_900075135.1	human
GCF_900075145.1	human
GCF_900075155.1	human
GCF_900075165.1	human
GCF_900075175.1	human
GCF_900075185.1	human
GCF_900075195.1	human
GCF_900075205.1	human
GCF_900075215.1	human
GCF_900075225.1	human
GCF_900075235.1	human
GCF_900075245.1	human
GCF_900075255.1	human
GCF_900075265.1	human
GCF_900075275.1	human
GCF_900075285.1	human
GCF_900075295.1	human
GCF_900075305.1	human
GCF_900075315.1	human
GCF_900075325.1	human
GCF_900075335.1	human
GCF_900075345.1	human
GCF_900075355.1	human
GCF_900075365.1	human
GCF_900075375.1	human
GCF_900075385.1	human
GCF_900075395.1	human
GCF_900075405.1	human
GCF_900075415.1	human
GCF_900075425.1	human
GCF_900075445.1	human
GCF_900075455.1	human
GCF_900075465.1	human
GCF_900075475.1	human
GCF_900075485.1	human
GCF_900075495.1	human
GCF_900075505.1	human
GCF_900075515.1	human
GCF_900075525.1	human
GCF_900075535.1	human
GCF_900075545.1	human
GCF_900075555.1	human
GCF_900075565.1	human
GCF_900075575.1	human
GCF_900075585.1	human
GCF_900075595.1	human
GCF_900075605.1	human
GCF_900075615.1	human
GCF_900075625.1	human
GCF_900075635.1	human
GCF_900075645.1	human
GCF_900075655.1	human
GCF_900075665.1	human
GCF_900075675.1	human
GCF_900075685.1	human
GCF_900075695.1	human
GCF_900075705.1	human
GCF_900075715.1	human
GCF_900075725.1	human
GCF_900075735.1	human
GCF_900075745.1	human
GCF_900075755.1	human
GCF_900075765.1	human
GCF_900075775.1	human
GCF_900075785.1	human
GCF_900075795.1	human
GCF_900075805.1	human
GCF_900075815.1	human
GCF_900075825.1	human
GCF_900075835.1	human
GCF_900075845.1	human
GCF_900075855.1	human
GCF_900075865.1	human
GCF_900075875.1	human
GCF_900075885.1	human
GCF_900075895.1	human
GCF_900075905.1	human
GCF_900075915.1	human
GCF_900075925.1	human
GCF_900075935.1	human
GCF_900075945.1	human
GCF_900075955.1	human
GCF_900075965.1	human
GCF_900075975.1	human
GCF_900075985.1	human
GCF_900075995.1	human
GCF_900076005.1	human
GCF_900076015.1	human
GCF_900076025.1	human
GCF_900076035.1	human
GCF_900076045.1	human
GCF_900076055.1	human
GCF_900076065.1	human
GCF_900076085.1	human
GCF_900076095.1	human
GCF_900076105.1	human
GCF_900076115.1	human
GCF_900076125.1	human
GCF_900076135.1	human
GCF_900076145.1	human
GCF_900076155.1	human
GCF_900076165.1	human
GCF_900076175.1	human
GCF_900076185.1	human
GCF_900076195.1	human
GCF_900076205.1	human
GCF_900076215.1	human
GCF_900076225.1	human
GCF_900076235.1	human
GCF_900076245.1	human
GCF_900076255.1	human
GCF_900076265.1	human
GCF_900076275.1	human
GCF_900076285.1	human
GCF_900076295.1	human
GCF_900076305.1	human
GCF_900076315.1	human
GCF_900076325.1	human
GCF_900076335.1	human
GCF_900076345.1	human
GCF_900076355.1	human
GCF_900076365.1	human
GCF_900076375.1	human
GCF_900076385.1	human
GCF_900076395.1	human
GCF_900076405.1	human
GCF_900076415.1	human
GCF_900076425.1	human
GCF_900076435.1	human
GCF_900076445.1	human
GCF_900076455.1	human
GCF_900076465.1	human
GCF_900076475.1	human
GCF_900076485.1	human
GCF_900076495.1	human
GCF_900076505.1	human
GCF_900076515.1	human
GCF_900076525.1	human
GCF_900076535.1	human
GCF_900076545.1	human
GCF_900076555.1	human
GCF_900076575.1	human
GCF_900076585.1	human
GCF_900076595.1	human
GCF_900076605.1	human
GCF_900076615.1	human
GCF_900076625.1	human
GCF_900076635.1	human
GCF_900076645.1	human
GCF_900076655.1	human
GCF_900076665.1	human
GCF_900076675.1	human
GCF_900076685.1	human
GCF_900076695.1	human
GCF_900076705.1	human
GCF_900076715.1	human
GCF_900076725.1	human
GCF_900076745.1	human
GCF_900076755.1	human
GCF_900076765.1	human
GCF_900076775.1	human
GCF_900076785.1	human
GCF_900076795.1	human
GCF_900076805.1	human
GCF_900076815.1	human
GCF_900076825.1	human
GCF_900076835.1	human
GCF_900076845.1	human
GCF_900076855.1	human
GCF_900076865.1	human
GCF_900076875.1	human
GCF_900076885.1	human
GCF_900076895.1	human
GCF_900076905.1	human
GCF_900076915.1	human
GCF_900076925.1	human
GCF_900076935.1	human
GCF_900076945.1	human
GCF_900076955.1	human
GCF_900076965.1	human
GCF_900076975.1	human
GCF_900076985.1	human
GCF_900076995.1	human
GCF_900077005.1	human
GCF_900077015.1	human
GCF_900077025.1	human
GCF_900077035.1	human
GCF_900077045.1	human
GCF_900077055.1	human
GCF_900077065.1	human
GCF_900077085.1	human
GCF_900077095.1	human
GCF_900077115.1	human
GCF_900077125.1	human
GCF_900077135.1	human
GCF_900077145.1	human
GCF_900077155.1	human
GCF_900077165.1	human
GCF_900077175.1	human
GCF_900077185.1	human
GCF_900077195.1	human
GCF_900077215.1	human
GCF_900077225.1	human
GCF_900077235.1	human
GCF_900077245.1	human
GCF_900077255.1	human
GCF_900077265.1	human
GCF_900077275.1	human
GCF_900077285.1	human
GCF_900077295.1	human
GCF_900077305.1	human
GCF_900077315.1	human
GCF_900077325.1	human
GCF_900077335.1	human
GCF_900077345.1	human
GCF_900077355.1	human
GCF_900077365.1	human
GCF_900077375.1	human
GCF_900077385.1	human
GCF_900077395.1	human
GCF_900077405.1	human
GCF_900077415.1	human
GCF_900077425.1	human
GCF_900077435.1	human
GCF_900077445.1	human
GCF_900077455.1	human
GCF_900077465.1	human
GCF_900077475.1	human
GCF_900077485.1	human
GCF_900077495.1	human
GCF_900077505.1	human
GCF_900077515.1	human
GCF_900077525.1	human
GCF_900077535.1	human
GCF_900077545.1	human
GCF_900077555.1	human
GCF_900077565.1	human
GCF_900077575.1	human
GCF_900077585.1	human
GCF_900077595.1	human
GCF_900077605.1	human
GCF_900077615.1	human
GCF_900077625.1	human
GCF_900077635.1	human
GCF_900077645.1	human
GCF_900077655.1	human
GCF_900077665.1	human
GCF_900077675.1	human
GCF_900077685.1	human
GCF_900077695.1	human
GCF_900077705.1	human
GCF_900077715.1	human
GCF_900077725.1	human
GCF_900077735.1	human
GCF_900077745.1	human
GCF_900077755.1	human
GCF_900077765.1	human
GCF_900077775.1	human
GCF_900077785.1	human
GCF_900077795.1	human
GCF_900077805.1	human
GCF_900077815.1	human
GCF_900077825.1	human
GCF_900077835.1	human
GCF_900077845.1	human
GCF_900077855.1	human
GCF_900077865.1	human
GCF_900077875.1	human
GCF_900077885.1	human
GCF_900077895.1	human
GCF_900077905.1	human
GCF_900077915.1	human
GCF_900077925.1	human
GCF_900077935.1	human
GCF_900077945.1	human
GCF_900077955.1	human
GCF_900077965.1	human
GCF_900077975.1	human
GCF_900077985.1	human
GCF_900077995.1	human
GCF_900078005.1	human
GCF_900078015.1	human
GCF_900078025.1	human
GCF_900078035.1	human
GCF_900078045.1	human
GCF_900078055.1	human
GCF_900078065.1	human
GCF_900078075.1	human
GCF_900078085.1	human
GCF_900078095.1	human
GCF_900078105.1	human
GCF_900078115.1	human
GCF_900078125.1	human
GCF_900078135.1	human
GCF_900078145.1	human
GCF_900078155.1	human
GCF_900078165.1	human
GCF_900078855.1	unclassified
GCF_900102705.1	unknown
GCF_900110475.1	unknown
GCF_900113755.1	unknown
GCF_900142835.1	unknown
GCF_900177445.1	unclassified
GCF_900180435.1	unknown
GCF_900185895.1	unclassified
GCF_900185905.1	unclassified
GCF_900185925.1	unclassified
GCF_900185935.1	unclassified
GCF_900185975.1	unclassified
GCF_900215435.1	unknown
GCF_900232975.1	unclassified
GCF_000026185.1	unknown
GCF_000026985.1	unknown
GCF_000027205.1	unknown
GCF_000027265.1	unknown
GCF_000091565.1	unknown
GCF_000165815.1	unknown
GCF_000196615.1	unknown
GCF_000240705.2	unknown
GCF_000336255.1	unknown
GCF_000367545.1	unknown
GCF_000367565.1	unknown
GCF_000367585.1	unknown
GCF_000367605.1	unknown
GCF_000367625.1	unknown
GCF_000367645.1	unknown
GCF_000367665.1	unknown
GCF_000404125.1	unknown
GCF_000513355.1	unknown
GCF_000513395.1	unknown
GCF_000513415.1	unknown
GCF_000590885.1	unknown
GCF_000696075.1	unknown
GCF_000745075.1	unknown
GCF_000770305.1	unknown
GCF_000773975.1	unknown
GCF_000975275.1	unknown
GCF_001050515.1	unknown
GCF_001267535.1	unknown
GCF_001267545.1	unknown
[truncated: 25,335 more rows]
